# Supplementary material for: An NMR-Based Approach to Identify Urinary Metabolites Associated with Acute Physical Exercise and Cardiorespiratory Fitness in Healthy Humans—Results of the KarMeN Study
Source: Metabolites. 2020 May 21;10(5):212. doi: 10.3390/metabo10050212 (PMC7281079; doi:10.3390/metabo10050212)
Supplement: Supplementary file 1 [file metabolites-10-00212-s001.zip]

Archive with 9 entries (9 files):
- Supplement-790661_revised/Figure S1_Boxplots of Urinary Metabolite Concentrations Pre- vs. Post-Exercise.pdf
- Supplement-790661_revised/Figure S2_Boxplots of Urinary Metabolite Fold Changes.pdf
- Supplement-790661_revised/Figure S3_Score- and Loading Plots of Principal Component Analyses.pdf
- Supplement-790661_revised/File S1_R-Script for Figure Generation.r
- Supplement-790661_revised/Table S1_Study Population and Urinary Metabolite Data.xlsx
- Supplement-790661_revised/Table S2_Fold Changes of Urinary Metabolites, Stratified by Sex.pdf
- Supplement-790661_revised/Table S3_Correlations Between Urinary Metabolite Fold Changes.xlsx
- Supplement-790661_revised/Table S4_Correlations Between VO2peak and Urinary Metabolites.pdf
- Supplement-790661_revised/Table S5_Results of the Stepwise Regression Analyses.xlsx
