# Supplementary material for: An NMR-Based Approach to Identify Urinary Metabolites Associated with Acute Physical Exercise and Cardiorespiratory Fitness in Healthy Humans—Results of the KarMeN Study
Source: Metabolites. 2020 May 21;10(5):212. doi: 10.3390/metabo10050212 (PMC7281079; doi:10.3390/metabo10050212)
Supplement: Supplementary file 1 [file metabolites-10-00212-s001.zip › Supplement-790661_revised/Table S1_Study Population and Urinary Metabolite Data.xlsx]

## Sheet: study population data
	Characteristics of study participants
ID	sex	menopausal status	age (years)	body weight (kg)	height (cm)	body mass index (kg/m²)	lean body mass (g)	fat mass (%)	hemoglobin (g/dL)	blood pressure systolic (mmHg)	blood pressure diasystolic (mmHg)	resting heart rate (bpm)	VO2peak, absolute (L/min)	VO2peak, relative ((mL/kg)/min)	PIAT (watt)	Pmax (watt)	HRmax (bpm)
K001	1	n.a.	66.37	86.3	176	27.86	54837	34.5	16.1	158	102	70	2.24	25.9	94.8	156	165
K002	1	n.a.	23.64	77.9	181	23.78	56450	24.9	15.4	119	79	47	3.94	50.63	169.1	300	187
K004	1	n.a.	23.37	74.4	184.5	21.86	58688	18.2	15.4	122	74	79	3.66	49.19	165.8	275	186
K006	1	n.a.	64.87	80.2	179.5	24.89	58970	24.2	14.3	131	90	63	3.61	45.05	223.8	300	172
K007	1	n.a.	69.25	88.2	176	28.47	59840	29.9	15.8	163	102	77	2.19	24.84	121.8	150	131
K008	1	n.a.	30.16	70.5	178.5	22.13	57924	15.1	16.4	114	73	61	3.67	52.11	176.9	283	184
K009	1	n.a.	55.84	65.2	169.5	22.69	46068	26.9	15.2	116	80	61	3.1	47.58	155.4	225	165
K010	1	n.a.	64.81	81.3	183	24.28	59746	24.2	15.2	124	90	71	3.41	41.91	179	275	165
K011	1	n.a.	55.07	93.1	182.5	27.95	65757	26.6	15.3	133	89	57	3.71	39.85	217.2	300	164
K012	2	2	61.14	63.8	160.5	24.77	36498	41	13.3	128	90	61	1.56	24.45	78.9	125	154
K014	1	n.a.	58.19	82.5	179.5	25.61	59350	25.5	14.9	139	91	54	2.94	35.67	143.8	225	161
K015	1	n.a.	23.04	70.5	181	21.52	57622	15.5	14.4	122	78	64	3.99	56.55	188.9	313	192
K016	1	n.a.	65.34	93.3	173	31.17	61639	31.9	14.2	133	91	63	2.54	27.27	102.7	200	164
K017	1	n.a.	21.2	97.7	186	28.24	63846	32.6	16.5	130	84	68	3.03	30.99	139.5	230	179
K018	1	n.a.	40.98	101.1	191.5	27.57	65684	32.7	14.7	134	93	60	4.57	45.2	208.3	325	179
K019	2	2	52.66	64	167.5	22.81	39076	36.6	13.6	108	78	54	2.47	38.59	108.3	200	171
K020	1	n.a.	64.35	74	190	20.5	60093	15.7	14.6	151	80	47	3.79	51.22	222.4	263	147
K021	1	n.a.	61.06	103.5	181.5	31.42	65615	34.8	16	131	109	77	3.52	34.03	192.4	250	160
K022	1	n.a.	54.16	62.2	168	22.04	47675	21.3	14.5	142	98	53	3.19	51.27	165.6	250	168
K023	2	2	49.57	58.3	171	19.94	44615	20.5	14	117	79	66	2.05	35.16	114.2	181	166
K024	1	n.a.	57.34	79.2	172.5	26.62	55384	28.1	15.6	150	96	69	3.67	46.34	148	238	183
K025	2	2	62.61	64.2	161.5	24.61	39033	36.9	13.7	146	100	70	2.07	32.27	100.5	150	161
K026	1	n.a.	67.81	88.4	183.5	26.25	60883	28.7	13.7	150	98	55	3.72	42.08	157	238	151
K027	1	n.a.	70.78	86	176	27.76	55557	32.9	17	152	102	58	1.95	22.66	108.6	167	131
K028	1	n.a.	72.41	76.5	169.5	26.63	52221	29.9	16.9	154	98	77	2.28	29.86	136	175	146
K029	1	n.a.	75.95	80.1	166.5	28.89	48115	38	15.6	167	103	91	2.14	26.75	113.2	138	149
K030	1	n.a.	23.11	74	192.5	19.97	62307	12.1	15.1	135	86	55	4.91	66.38	196.9	350	191
K032	2	2	59.66	63.6	161.5	24.38	33261	46.1	14.3	121	85	76	1.52	23.92	84.4	125	169
K033	1	n.a.	33.29	89	181	27.17	61247	29.8	17.1	130	90	71	3.98	44.67	208.2	300	195
K034	1	n.a.	32.24	61.5	179	19.19	48222	19.1	15	109	71	76	2.62	42.59	159.6	213	181
K036	1	n.a.	49.02	78.6	174	25.96	63587	16.5	15.3	125	81	49	5.06	64.33	234.9	363	174
K037	1	n.a.	29.57	86.5	176.5	27.77	63185	23.9	15.1	125	83	53	3.62	41.9	172	294	183
K038	1	n.a.	26.74	67.3	181	20.54	54426	16.3	13.9	108	71	59	3.63	53.91	201.7	288	189
K039	2	1	33.68	53.8	166.5	19.41	36608	29.3	14.1	118	83	53	2.36	43.87	110.8	188	159
K040	1	n.a.	22.72	71.4	173	23.86	56384	18.7	15.7	148	80	53	3.96	55.5	168.8	300	199
K041	1	n.a.	73.06	82.4	179	25.72	52453	34.3	15.1	121	82	66	1.94	23.48	121.9	150	137
K042	1	n.a.	48.3	84.8	181	25.88	63195	22.7	15.9	153	100	53	3.94	46.46	192.2	300	174
K043	1	n.a.	52.55	70.6	177	22.54	59651	12.4	13.4	113	76	50	3.62	51.22	221.6	300	173
K044	1	n.a.	64.16	82	179.5	25.45	53528	32.7	15.1	118	94	95	2.62	31.9	117.3	206	185
K045	1	n.a.	68.59	68.7	170	23.77	50026	25.6	14.6	158	86	70	2.69	39.11	142.8	200	167
K046	2	2	61	55.4	165	20.35	37680	30	13.5	107	82	64	1.88	33.86	91.6	150	168
K047	2	2	59.7	55.5	156.5	22.66	31207	42.1	13.5	105	75	63	1.21	21.73	92.6	148	171
K048	2	2	61.55	51.9	157.5	20.92	37343	26.3	13	110	66	50	1.7	32.81	108	150	168
K049	1	n.a.	71.2	93.8	184	27.71	64638	29.2	15.4	138	106	69	3.64	38.76	205.7	250	156
K050	1	n.a.	64.58	65.3	175.5	21.2	52010	17.8	16.2	105	78	61	3.3	50.46	153.9	250	156
K051	1	n.a.	48.18	86.9	194.5	22.97	72452	13.1	13.5	134	83	59	3.96	45.57	211.7	300	157
K052	2	1	49.42	52.7	167	18.9	41709	18.7	12.4	146	95	53	2.11	39.98	132.8	225	176
K053	1	n.a.	24.01	56	164	20.82	47558	12	16.1	118	80	64	2.65	47.38	180	250	193
K054	2	2	58.47	85.2	168	30.19	42585	48.4	14.3	131	101	69	1.61	18.91	111.2	138	153
K055	2	1	51.47	69.4	171.5	23.6	45484	32.1	13.1	122	87	57	2	28.86	135.8	188	155
K057	1	n.a.	67.53	86.1	182	25.99	57463	30.5	14.7	158	106	50	2.26	26.28	152.5	213	135
K058	1	n.a.	29.78	73.8	178.5	23.16	51127	28.4	13.8	116	84	62	2.8	37.94	164.5	275	200
K059	1	n.a.	48.56	67.8	174.5	22.27	50302	22.8	15.1	121	92	55	2.66	39.28	164.8	273	188
K061	1	n.a.	33.92	101.2	195	26.61	67698	30.5	14.3	126	85	69	3.67	36.27	173.5	300	173
K062	1	n.a.	59.22	82.4	180.5	25.29	59305	25.4	16.1	110	76	64	3.03	36.71	140	264	165
K064	2	2	58.49	83.5	169	29.24	40800	49.4	13.8	138	102	78	1.58	18.92	100.6	150	164
K065	1	n.a.	53.42	59.5	171	20.35	45192	21.7	13.8	135	92	47	3.08	51.83	130	225	177
K066	1	n.a.	71.95	79.7	171.5	27.1	55866	28.2	15.8	122	86	72	2.81	35.26	144.4	225	176
K067	1	n.a.	26.45	73.6	183	21.98	57556	19.2	15	121	82	63	3.54	48.1	134	225	188
K068	1	n.a.	23.53	83.3	186	24.08	56939	29.2	15.1	112	74	48	3.96	47.54	163.8	275	174
K069	1	n.a.	28.92	79.9	190	22.13	61287	20.4	14.5	137	83	48	4	50.03	148.6	288	186
K070	1	n.a.	23.69	74.4	178.5	23.35	59072	17.6	16.4	114	72	64	4.83	64.92	168.3	288	188
K074	1	n.a.	24.55	79.1	190.5	21.8	63099	17.8	15.9	130	92	66	3.51	44.34	177.8	288	192
K075	1	n.a.	25.34	60.9	178.5	19.11	46919	19.9	15.5	111	73	58	2.32	38.1	87.9	175	155
K076	2	2	62.44	58.9	155.5	24.36	37100	35.3	14	128	89	73	1.68	28.44	94.8	148	172
K077	1	n.a.	22.87	70.3	192	19.07	56654	16.3	14.7	121	69	63	3.92	55.69	174.5	275	185
K078	2	2	50.13	78.5	159.5	30.86	45651	39.9	13.8	106	69	76	1.78	22.68	136.5	150	163
K079	1	n.a.	26.47	67.5	187.5	19.2	52954	18.6	15.8	122	86	63	4.77	70.67	208.9	325	177
K080	1	n.a.	31.78	79.4	181	24.24	64344	16.5	15	119	79	60	4.21	53.02	161.4	300	180
K081	1	n.a.	45.76	77.3	189	21.64	65758	12.8	13.3	123	80	52	3.12	40.36	210.8	225	129
K082	2	2	62.38	61.9	165.5	22.6	38971	35.3	14.4	122	80	60	1.81	29.24	121.5	150	145
K083	2	2	62.81	57.9	166	21.01	39070	30.4	13.9	127	75	57	1.81	31.26	101.7	144	146
K084	1	n.a.	21.67	83	175	27.1	62140	22.6	15.2	120	78	68	4.59	55.3	184.5	156	206
K085	1	n.a.	60.76	73.4	173	24.52	47960	32.3	14.7	106	75	69	2.1	28.61	107.2	163	157
K086	1	n.a.	65.3	64.7	171	22.13	51002	19.1	13.8	127	82	57	2.47	38.18	141.7	200	168
K087	1	n.a.	58.7	74.5	177	23.78	55982	22.3	15.8	162	112	61	2.3	30.87	102.6	175	179
K089	2	2	60.05	68.9	163.5	25.77	36303	45.5	14.1	126	81	60	1.45	21.04	81	122	161
K090	2	2	61.65	57.5	171.5	19.55	40244	27.8	13.1	153	102	72	1.56	27.13	42.5	100	151
K091	1	n.a.	20.72	85.8	189	24.02	68460	17.4	15.7	131	86	49	4.48	52.21	199.9	325	188
K092	1	n.a.	24.47	95.4	185.5	27.72	65201	29.8	15.2	132	84	53	5.16	54.09	155	313	188
K093	2	1	50.47	65.6	164.5	24.24	37358	41.3	13.3	116	85	85	1.81	27.59	82	135	176
K094	1	n.a.	69.83	67.6	159.5	26.57	46482	29.1	16.3	130	85	54	1.45	21.45	131.5	164	152
K095	2	2	52.8	86.1	167	30.87	46666	44.4	15.5	118	81	79	2.08	24.16	93.8	150	175
K097	2	1	45.95	67.5	169.5	23.49	46433	28.5	12.4	125	94	71	1.86	27.56	157.1	200	169
K098	2	2	80.43	71.3	162	27.17	44514	35.7	15.3	158	97	67	1.59	22.3	87.1	113	135
K100	2	2	71.92	73.4	164	27.29	41477	41.7	12.8	123	82	76	1.31	17.85	99.1	125	146
K102	2	2	62.94	80.4	172	27.18	43666	44.3	13.1	126	87	58	2.11	26.24	123.6	163	147
K104	2	2	67.47	56.2	161.5	21.55	36463	32.5	13.3	128	87	66	1.09	19.4	73.4	81	135
K105	1	n.a.	70.98	83.5	187	23.88	62107	22.4	14	141	85	58	3.52	42.16	158.6	247	169
K106	1	n.a.	37.34	87.1	193.5	23.26	64698	23.1	15.4	123	85	57	4.28	49.14	199.6	300	175
K107	1	n.a.	21.4	78.2	179.5	24.27	65691	12.4	14.4	140	80	46	4.26	54.48	220.6	325	187
K108	2	2	66.64	60.4	168.5	21.27	35047	40	13.5	124	86	67	1.4	23.18	90.7	100	148
K109	2	2	61.53	61.3	168.5	21.59	41352	30.3	13.7	120	89	71	2.09	34.09	127.7	188	188
K110	2	2	58.25	71.7	168.5	25.25	42460	38.9	14.2	118	88	69	2.04	28.45	123	175	169
K111	2	2	62	55	164	20.45	40624	24.5	13.5	134	86	42	1.89	34.36	123.6	138	130
K113	2	2	60.57	55	163	20.7	32211	39.5	13	122	83	74	1.32	24	91.6	100	139
K114	1	n.a.	39.15	78.4	188	22.18	55870	26	14.4	144	94	65	3.22	41.07	216.5	275	178
K115	2	2	73.7	79.1	170.5	27.21	42129	45.3	14.5	140	98	65	1.51	19.09	97.2	100	130
K116	2	2	70.08	70.4	156.5	28.74	36364	46.7	14.1	119	93	70	1.41	20.03	88.1	100	141
K117	2	2	77.43	71.4	161.5	27.37	39534	43.3	14.6	157	98	59	1.78	24.93	116.1	125	141
K118	2	2	58.49	69.6	173.5	23.12	46080	31.7	12.8	134	93	53	1.68	24.12	116.8	150	163
K119	1	n.a.	51.59	81.9	174	27.05	54164	31.6	14.2	122	78	49	3.09	37.73	182.2	287	181
K120	2	2	61.1	66.4	160.5	25.78	37137	42.7	13.8	115	84	58	1.48	22.29	82	119	150
K121	2	2	64.2	65	170	22.49	39749	37.6	13.2	134	93	67	1.86	28.62	122.1	163	173
K122	2	2	54.91	63.3	156.5	25.84	37670	38.8	12.7	111	80	76	1.55	24.49	68.7	125	170
K123	2	2	57.14	59.4	163	22.36	36505	36.2	13	110	74	61	1.95	32.83	97.3	150	161
K125	1	n.a.	74.32	92	179.5	28.55	63620	28.6	15.8	139	87	57	2.95	32.07	159.8	225	159
K127	2	2	66.42	64.3	161	24.81	41229	33.9	14.1	120	80	70	1.78	27.68	112.2	154	179
K128	2	2	61.47	66.4	156	27.28	38273	40.6	14.2	140	94	59	1.43	21.54	96.3	113	150
K131	2	1	43.61	60.9	163	22.92	39150	33.3	13.4	102	71	59	1.93	31.69	100.6	163	164
K132	1	n.a.	26.32	73.5	188.5	20.69	54380	23.2	15.5	124	82	60	3.59	48.84	155.8	275	191
K133	1	n.a.	25.08	82	185.5	23.83	64153	18.3	15.6	132	96	67	4.73	57.68	197.2	300	192
K134	2	2	62.76	69.1	177.5	21.93	42789	35.9	13.4	128	85	71	1.69	24.46	102.5	125	144
K136	1	n.a.	70.12	83.4	180	25.74	61289	23.9	14.1	136	82	60	2.57	30.82	131.1	200	152
K137	2	2	68.82	64.7	159.5	25.43	38208	39.7	13.8	112	86	64	1.66	25.66	85.3	113	170
K138	1	n.a.	63.38	65.8	177.5	20.88	45421	27.8	15.2	146	102	63	2.25	34.19	98.8	163	174
K139	2	2	60.88	68.6	164	25.51	42593	36	13.9	134	92	62	1.97	28.72	102.6	150	163
K140	2	1	22.81	62.3	176	20.11	47106	21.9	12	102	64	61	3	48.15	130.4	244	193
K141	1	n.a.	60.43	83.2	181	25.4	56313	30.2	15.5	146	99	75	3.37	40.5	162.3	250	184
K143	2	2	72.48	71.5	173.5	23.75	41802	38.2	12.9	153	95	65	1.58	22.1	91.4	125	148
K147	2	2	59.63	77.4	167.5	27.59	47007	37.4	14.1	141	111	63	2.5	32.3	124.8	213	167
K148	2	2	70.02	51.2	158	20.51	36656	26.3	13	166	101	61	1.33	25.98	74.9	88	164
K149	2	2	76.42	67.5	163.5	25.25	38041	42.1	12.9	131	82	63	1.75	25.93	100.9	135	144
K150	2	2	49.22	68.5	176	22.11	43822	33.7	12.6	116	82	65	1.8	26.28	98.9	150	195
K151	2	2	55.95	62	166	22.5	42080	29.7	13.8	154	98	64	1.84	29.68	93.8	150	186
K152	2	1	51.27	62.1	162	23.66	36908	38.3	13.1	110	85	76	1.45	23.35	84.3	125	165
K153	1	n.a.	64.26	77.1	176	24.89	53865	27.6	15	129	89	51	2.61	33.85	127.4	200	186
K154	2	2	64.12	63.3	172	21.4	39272	35.9	12.2	149	87	57	1.48	23.38	96.2	100	136
K155	1	n.a.	65.17	65.8	171.5	22.37	46378	26.9	12.8	130	94	54	2.35	35.71	110.5	175	167
K157	2	2	60.87	70	165	25.71	41694	38.4	13	127	86	60	1.85	26.43	68.4	150	173
K159	2	2	56.33	63.3	154	26.69	36298	41.1	14.8	144	104	69	1.5	23.7	72.9	113	155
K160	1	n.a.	67.46	58.4	165.5	21.32	40143	28.8	13.7	163	91	69	2.15	36.82	136.3	150	145
K161	2	2	69.97	75.8	160.5	29.43	40663	44.6	13.2	114	84	55	1.61	21.24	86.9	125	149
K163	1	n.a.	53.98	86.5	172	29.24	55955	33.4	14.4	134	98	68	2.3	26.59	105.9	163	163
K164	2	2	51.51	54	153	23.07	35095	33.1	13	116	90	69	2.11	39.07	117.6	150	178
K166	1	n.a.	61.64	66.7	167.5	23.77	52762	18.4	14.1	147	103	51	3.42	51.27	221.5	275	158
K170	2	2	73.85	62.2	162.5	23.56	37788	37.6	14.3	110	74	70	1.77	28.46	107.5	138	164
K172	1	n.a.	61.43	90.4	174.5	29.69	58002	33.9	14.9	126	81	65	2.6	28.76	121.4	200	167
K174	2	2	54.26	65.7	168.5	23.14	40727	35.6	14.2	117	77	52	1.95	29.68	86.4	149	143
K175	1	n.a.	25.39	82.5	182	24.91	61458	23.3	14.8	122	75	63	3.09	37.45	116.4	225	191
K176	1	n.a.	25.79	76.4	183	22.81	63452	13.6	14.9	122	66	44	5.12	67.02	194.9	340	185
K178	1	n.a.	20.13	92.2	184	27.23	66057	26.1	17	151	98	80	3.96	42.95	194.8	275	178
K179	1	n.a.	66.46	76.2	167.5	27.16	54212	27	14.8	130	85	56	2.58	33.86	118.8	200	175
K180	2	2	62.25	53.2	152.5	22.88	36744	28.7	14.7	127	85	76	1.79	33.65	87.5	125	158
K181	1	n.a.	65.49	70.9	177	22.63	56821	16.8	15	134	98	68	2.85	40.2	142	225	163
K182	1	n.a.	48.71	73.4	180.5	22.53	51473	27.5	14.9	118	79	54	2.72	37.06	102.4	200	172
K183	2	1	51.64	62.5	173	20.88	44306	26.4	13.6	110	79	63	1.96	31.36	119.9	163	152
K184	2	2	56.27	55.8	157.5	22.49	32845	39	12.8	103	78	69	1.63	29.21	104.9	138	175
K187	1	n.a.	73.97	73.4	173	24.52	51592	27.3	14.6	123	84	67	2.45	33.38	144.3	194	160
K188	2	1	26.34	66	177.5	20.95	42663	32.8	12.1	116	88	62	2.58	39.09	156.1	200	178
K189	1	n.a.	22.71	75.3	174.5	24.73	63528	13.1	13.8	125	74	41	4.33	57.5	221.1	288	163
K192	1	n.a.	69.02	75.2	177	24	54181	24.8	11.1	122	82	67	2.28	30.32	121.6	150	144
K193	1	n.a.	41.91	82	175	26.78	56115	29.4	15.5	130	90	63	3.36	40.98	183.4	263	186
K194	1	n.a.	54.26	93.9	181.5	28.5	65153	28.9	15	125	94	75	3.52	37.49	218.8	275	170
K195	1	n.a.	55.27	71.8	179	22.41	50005	28.3	15.9	133	101	59	2.18	30.36	113.4	150	143
K196	1	n.a.	47.75	75.3	181.5	22.86	51444	29.3	14.7	122	89	66	2.7	35.86	153.8	200	157
K197	1	n.a.	24.09	67.9	175.5	22.05	55361	16.1	14.7	126	82	66	3.9	57.44	169.9	263	175
K198	1	n.a.	36.58	61.6	166	22.35	48327	18.9	15	107	67	71	3.39	55.03	134.9	270	195
K200	1	n.a.	55.03	75.2	167	26.96	52228	28.2	16.5	123	89	61	2.26	30.05	125.8	175	160
K201	1	n.a.	60.37	72.3	173.5	24.02	52306	25.3	15.1	109	80	64	2.95	40.8	160.6	225	165
K202	2	1	45.97	57.3	168	20.3	39687	27.8	12.8	110	73	48	1.82	31.76	119.1	163	149
K203	2	1	22.66	74	175.5	24.03	49125	31.3	13.7	116	78	64	2.87	38.78	153.5	219	185
K204	1	n.a.	20.21	75	178.5	23.54	62171	14.4	15.1	121	75	65	4.28	57.07	162.8	288	200
K205	2	1	45.36	52.6	158	21.07	34098	32.5	13.7	102	78	58	1.92	36.5	121.4	150	171
K206	1	n.a.	47.06	91.2	177	29.11	57209	35.4	15.2	142	100	57	2.99	32.79	120.5	200	162
K207	1	n.a.	43.73	107.6	195	28.3	68513	33.5	15.2	121	86	58	3.43	31.88	272	313	168
K208	1	n.a.	23.61	68.3	173	22.82	56452	14.1	15.7	113	71	47	4.4	64.42	202.9	300	188
K209	1	n.a.	25.73	84.5	186.5	24.29	60567	25.7	14.6	118	86	73	3.73	44.14	188.4	238	193
K210	1	n.a.	35.57	83.8	179	26.15	59988	25.6	14.9	113	77	41	3.88	46.3	235.4	300	167
K211	1	n.a.	27.49	63.2	181	19.29	55350	9.5	15.5	125	83	48	2.72	43.04	162	200	154
K212	1	n.a.	50.04	76.2	184	22.51	59348	19.2	14.9	118	90	49	3.26	42.78	215.8	250	163
K213	2	1	23.92	63	165	23.14	40098	33.8	13.3	95	66	66	2.42	38.41	147.1	175	168
K215	2	2	53.12	55.4	175	18.09	39919	25.5	14	107	80	72	2.49	44.95	150.9	194	166
K216	1	n.a.	23.25	68.5	180.5	21.03	51813	21.6	14.1	121	74	49	4.02	58.61	169.3	294	191
K217	1	n.a.	27.48	77.9	170.5	26.8	53016	29.2	15.9	128	84	53	3.85	49.42	173.8	275	191
K219	1	n.a.	41.24	80	190.5	22.04	59360	23.1	15.8	119	86	62	4.02	50.25	161.1	250	188
K220	1	n.a.	23.13	67.9	184.5	19.95	58854	10.7	14.7	125	86	65	4.12	60.68	207.9	300	189
K221	1	n.a.	42.09	85.7	188	24.25	63582	23.3	16	134	80	61	3.93	45.86	223.1	313	184
K222	1	n.a.	57.23	72.7	173	24.29	53180	24.6	13.8	141	92	63	2.99	41.13	180.8	225	137
K223	2	1	36.28	55	172	18.59	39748	25.3	13.2	112	80	71	1.87	34	108.5	154	167
K224	1	n.a.	50.92	71.8	174	23.72	51704	25.5	15.9	112	81	57	2.91	40.53	152.9	213	178
K226	1	n.a.	45.58	82.8	183	24.72	66239	17.9	16.4	126	86	54	4.72	57	205.9	325	177
K227	2	1	31.83	62.2	174	20.54	43215	28.1	12.1	102	70	69	2.02	32.48	135.5	156	169
K230	1	n.a.	22.41	71.1	191	19.49	59803	12.7	14.4	109	71	51	4.1	57.67	191.7	288	194
K231	1	n.a.	45.77	85	181.5	25.8	60286	27	15.1	122	90	70	3.67	43.18	211	281	181
K232	1	n.a.	31.97	71.5	171.5	24.31	53275	22.7	14.5	123	87	51	3.49	48.81	185.8	275	171
K233	1	n.a.	23.32	90.2	191.5	24.6	62538	28.3	14	106	64	63	3.64	40.35	169.9	300	191
K234	1	n.a.	36.12	72.4	180	22.35	52013	25.5	13.5	122	80	43	2.54	35.08	124.2	200	150
K236	2	2	66.35	64.5	169	22.58	45467	28	13.7	124	76	54	1.97	30.54	131.8	175	137
K237	1	n.a.	23.92	80.8	188	22.86	61867	20.3	16	127	87	67	2.8	34.65	222	225	170
K238	1	n.a.	39.14	65.6	172.5	22.05	47256	25.4	16.4	112	81	55	3.59	54.73	202.5	275	182
K239	2	1	46.39	52	161	20.06	35816	28.7	14.5	95	70	61	2.1	40.38	99	169	164
K240	2	1	52.36	69.5	171	23.77	40748	39.4	13.1	108	86	76	2.17	31.22	102.9	156	176
K241	1	n.a.	21.12	80.6	190	22.33	65365	15.5	15.1	90	45	58	4.43	54.96	191.1	300	187
K243	1	n.a.	25.83	95.5	179	29.81	57774	37.9	15.1	115	84	66	3.87	40.52	126.9	244	201
K245	2	1	25	52.1	159	20.61	35466	29.3	13.6	104	78	70	2.12	40.69	132.1	156	185
K246	1	n.a.	21.18	80.6	186	23.3	65671	15.7	15	122	82	51	4.72	58.56	222.9	350	183
K247	2	1	43.05	69.3	167	24.85	42784	36.2	13.5	112	74	74	1.89	27.27	107.3	154	156
K248	2	1	46.25	64.2	171	21.96	43319	29.6	12.7	116	77	64	2.57	40.03	130	200	171
K249	2	1	32.43	60.4	170.5	20.78	40848	30.1	14	101	64	59	1.86	30.79	88	150	182
K250	1	n.a.	27.81	79.8	184.5	23.44	64681	16.3	15.1	142	80	48	4.36	54.64	206.8	325	183
K252	2	2	61.93	59.1	164.5	21.84	37831	33.9	13.8	165	105	76	1.33	22.5	66.5	100	156
K253	1	n.a.	62.16	77.1	182	23.28	57436	23.4	15.1	115	74	63	2.84	36.84	97.8	192	164
K255	2	1	24.25	62.4	174	20.61	38914	34.8	12	113	77	75	2.45	39.26	121.7	181	186
K256	1	n.a.	61.56	55.1	163	20.74	42883	19.1	14.4	114	74	52	2.78	50.45	107.1	200	176
K257	2	1	24.61	71	178.5	22.28	45389	33.7	14.6	98	58	50	2.82	39.72	95.5	198	170
K259	1	n.a.	21.85	68.2	180	21.05	53673	18.6	15.9	114	70	55	4.48	65.69	234.4	338	195
K260	1	n.a.	35.25	91	187.5	25.88	63227	27.6	16	121	85	63	3.02	33.19	133.2	225	162
K261	1	n.a.	47.8	72.7	181	22.19	61480	13.3	14.1	118	81	59	4.73	65.06	254.2	375	176
K262	1	n.a.	30.39	95.8	188.5	26.96	66958	27.9	14.5	111	78	62	4.11	42.9	234.3	300	170
K265	2	1	31.48	65.4	167	23.45	38365	39.3	13.6	106	72	75	2.15	32.87	117.6	175	180
K266	1	n.a.	38.9	79.8	185	23.32	61602	20.3	14.5	125	80	56	4.16	52.13	183.7	325	190
K267	2	1	47.23	60	169	21.01	37251	35.8	12.8	99	75	75	2.1	35	95.1	163	176
K268	2	1	32.81	63	170	21.8	41740	31.3	13.3	102	65	59	2.51	39.84	106.2	188	183
K269	2	1	38.97	66.8	183	19.95	51218	20.7	15.2	104	72	75	2.53	37.87	133.8	200	187
K271	2	1	34.63	54	174	17.84	39050	24.1	13.8	116	79	79	2.32	42.96	122.5	200	186
K272	2	1	31.61	60.7	164	22.57	37711	35.8	13.1	106	74	65	2.37	39.04	128.8	200	193
K273	2	1	29.78	63	171	21.55	42975	30	13.4	105	85	75	2.71	43.02	118.3	200	183
K274	2	1	40.37	54	165.5	19.72	40375	22.6	14.2	106	66	73	2.17	40.19	111.6	175	178
K275	1	n.a.	26.95	82.8	181.5	25.13	67353	16.2	15.7	132	72	52	4.92	59.42	249.7	325	174
K276	1	n.a.	41.51	91.2	190.5	25.13	80918	8.8	13.5	130	82	54	5.21	57.13	315.8	425	173
K277	1	n.a.	48.83	69.8	174.5	22.92	50876	23.8	14	121	78	56	3.16	45.27	177	225	163
K278	2	1	49.58	72.3	172.5	24.3	42716	38.4	13.4	106	82	65	2.32	32.09	126.8	163	154
K279	2	1	46.57	58	168	20.55	38434	31.7	13.9	106	68	57	1.9	32.76	104.2	163	184
K280	2	1	29.13	60.3	169.5	20.99	42843	26.4	12.6	98	68	74	2.92	48.42	149.4	250	186
K281	1	n.a.	32.26	66.1	172.5	22.21	47747	25	15.3	115	70	51	3.52	53.25	168.1	260	180
K282	2	1	42.14	66.2	166	24.02	42434	33.6	14.6	106	66	54	1.72	25.98	98.7	140	146
K283	1	n.a.	25.11	86.3	179	26.93	64222	23.2	15.8	133	78	69	4.52	52.38	232.3	325	175
K284	1	n.a.	24.75	78.5	174	25.93	61578	18.3	14.2	118	70	54	3.79	48.28	175.7	288	183
K285	2	1	34.65	87	185	25.42	48151	42.8	14.6	103	82	72	2.6	29.89	124.7	200	186
K286	1	n.a.	30.15	82.1	185	23.99	68335	14.4	14.4	119	74	44	4.41	53.71	251.8	367	198
K287	2	1	48.46	64.5	164.5	23.84	39174	37.1	13.9	121	82	58	2.05	31.78	107.3	150	158
K288	2	1	28.84	57.5	169	20.13	40779	26.2	13.6	102	73	57	2.49	43.3	139.6	200	183
K289	2	1	44.5	81.1	173.5	26.94	39208	50.1		140	106	76	1.91	23.55	95.3	163	183
K290	1	n.a.	30.55	85	191	23.3	66417	19.2	14.8	136	87	59	4.27	50.24	221.6	338	185
K291	2	1	43.9	68.5	168.5	24.13	42786	35.3	12.1	102	78	85	2.35	34.31	96.6	175	195
K292	2	1	27.5	64.2	171.5	21.83	39550	36.2	13.2	110	81	72	2.38	37.07	124.2	200	196
K293	1	n.a.	46.74	91.2	180	28.15	59075	33.2	14.5	121	74	58	3.19	34.98	144.2	263	179
K294	2	1	34.3	62.1	175.5	20.16	41694	30.2	13.3	105	79	74	1.38	22.22	98.9	119	149
K295	1	n.a.	29.73	79.3	194	21.07	60292	20.8	14.9	124	75	59	3.78	47.67	146	275	189
K296	1	n.a.	29.38	77.4	188	21.9	56607	24.2	13.8	129	77	64	3.7	47.8	177.3	275	183
K297	1	n.a.	23.45	90	190	24.93	69588	19.4	14	123	85	63	4.27	47.44	172.1	306	188
K298	2	2	47.12	69.1	167	24.78	39488	40.9	13.7	110	81	74	1.98	28.65	94.5	150	169
K299	2	1	29.77	68.6	166.5	24.75	46437	29.7	13	110	70	54	2.82	41.11	153.6	225	194
K301	2	1	32.1	67.6	175	22.07	47786	27.4	11.4	99	70	57	2.55	37.72	160	250	170
K302	1	n.a.	25.92	95.6	191	26.21	71776	22.8	15	115	71	55	3.76	39.33	168.6	300	183
K303	2	1	22.82	67.4	179.5	20.92	42608	34.2	12.6	99	59	52	2.83	41.99	143	225	203
K304	2	1	34.01	44.9	158	17.99	32833	23.8	12.7	109	78	69	2.13	47.44	133.7	190	198
K306	2	1	34.18	57.7	172	19.5	39169	29.8	13.5	101	64	77	1.93	33.45	106.8	156	170
K307	1	n.a.	29.23	80.4	188	22.75	58685	24.3	14.9	130	87	56	3.96	49.25	176.1	291	196
K308	1	n.a.	24.52	78.3	186	22.63	58491	23.1	15.6	122	76	67	3.09	39.46	145.8	225	175
K309	1	n.a.	29.49	66.1	172	22.34	52598	18.2	14.2	126	79	54	4.09	61.88	168	275	184
K310	2	1	38.38	58.9	168	20.87	36261	35.2	12.3	105	80	75	1.67	28.35	86	150	179
K311	1	n.a.	23.99	72.3	182	21.83	60350	13.8	15.5	110	63	41	3.95	54.63	190.3	294	187
K312	1	n.a.	27.54	69.1	190.5	19.04	55396	17.1	14.7	114	76	61	3.28	47.47	154.2	225	160
mean			46.1298	72.4737	174.561	23.7173	50562.7	27.9451	14.3724	123.588	83.149	62.3843	2.83071	38.8219	144.465	215.247	170.765
standard deviation			16.8552	11.6135	9.61408	2.8147	10370.3	8.63875	1.12268	15.3755	10.5255	9.41845	0.999843	11.5535	46.0946	68.995	16.804
median			47.75	71.4	174	23.44	51127	28.1	14.4	122	82	63	2.62	38.1	135.8	200	172
percentile, 25th			29.49	63.8	167.5	21.8	40800	21.9	13.575	112	76	55	1.96	29.68	107.1	154	160
percentile, 75th			61.43	80.6	181.5	25.72	59360	33.9	15.125	132	89	69	3.67	47.54	175.7	275	184

## Sheet: metabolite data
	Pre- and post concentration of urinary metabolites (in µmol/L per mOsm/kg urine)
ID	1-Methylnicotinamide, pre	1-Methylnicotinamide, post	2-Hydroxyisobutyrate, pre	2-Hydroxyisobutyrate, post	3-Aminoisobutyrate, pre	3-Aminoisobutyrate, post	3-Hydroxyisovalerate, pre	3-Hydroxyisovalerate, post	3-Indoxylsulfate, pre	3-Indoxylsulfate, post	3-Methylxanthine, pre	3-Methylxanthine, post	4-Hydroxyphenylacetate, pre	4-Hydroxyphenylacetate, post	Acetate, pre	Acetate, post	Acetone, pre	Acetone, post	Alanine, pre	Alanine, post	Betaine, pre	Betaine, post	Carnitine, pre	Carnitine, post	cis-Aconitate, pre	cis-Aconitate, post	Citrate, pre	Citrate, post	Creatine, pre	Creatine, post	Creatinine, pre	Creatinine, post	Dimethylamine, pre	Dimethylamine, post	Dimethylsulfone, pre	Dimethylsulfone, post	Formate, pre	Formate, post	Gluconate, pre	Gluconate, post	Glycine, pre	Glycine, post	Glycolate, pre	Glycolate, post	Guanidoacetate, pre	Guanidoacetate, post	Hippurate, pre	Hippurate, post	Histidine, pre
K001	0.1052	0.0914	0.126	0.1196	0.3387	0.4163	0.0935	0.1036	0.3928	0.365	0.0721	0.0751	0.261	0.1824	0.3569	0.1707	0.0558	0.0734	0.192	0.265	0.208	0.2754	0.074	0.1527	0.4097	0.4486	6.8485	7.4771	0.1394	0.1172	17.8766	20.0265	0.5515	0.5655	0.077	0.0781	0.3675	0.385	0.4037	0.3199	1.6338	1.8925	0.9468	0.932	0.5636	0.677	8.0301	5.8066	0.9004
K002	0.2044	0.1409	0.1256	0.1591	0.2979	0.2704	0.2465	0.2536	0.4393	0.2024	0.1258	0.077	0.1683	0.1385	0.0918	0.1416	0.0537	0.0931	0.17	0.3454	0.1364	0.1388	0.0205	0.1275	0.2657	0.3017	2.6991	3.4234	0.1459	0.078	20.2231	17.7045	0.6361	0.4897	0.0319	0.043	0.2009	0.2814	0.4347	0.5701	0.8023	1.3591	0.6061	0.5062	0.3243	0.2546	4.7774	2.6973	0.803
K004	0.1632	0.0735	0.109	0.1319	0.2536	0.2598	0.157	0.1864	0.7047	0.1248	0.0451	0.0251	0.2539	0.1319	0.0437	0.1673	0.0129	0.0149	0.3534	0.294	0.0271	0.1039	0.0303	0.0354	0.2625	0.1749	2.0871	3.5023	0.2544	0.1045	19.1568	13.9062	0.7106	0.4591	0.0446	0.0495	0.1967	0.4318	0.3347	0.2816	1.2113	1.5385	0.9959	0.6121	0.3744	0.4627	4.1577	1.2017	1.1573
K006	0.1113	0.0895	0.0623	0.0788	0.0599	0.082	0.0603	0.0667	0.3877	0.3829	0.2288	0.188	0.1066	0.1188	0.0436	0.0467	0.0089	0.0067	0.3366	0.3972	0.021	0.0188	0.0803	0.1597	0.2113	0.2978	3.3488	3.5172	0.1418	0.1213	17.2043	16.2452	0.5698	0.6092	0.0809	0.0731	0.1912	0.1342	0.5836	0.6106	1.3531	1.4985	0.6992	0.6947	0.1702	0.2457	6.5594	5.4976	1.3676
K007	0.055	0.0595	0.095	0.1002	0.0601	0.0712	0.0725	0.0636	0.2176	0.2212	0.0485	0.045	0.1098	0.1032	0.0615	0.2151	0.0116	0.0092	0.4177	0.4259	0.1088	0.1069	0.0583	0.0681	0.2547	0.2996	3.1691	3.3158	0.3335	0.428	17.2174	15.7925	0.5887	0.5719	0.0811	0.0773	0.1846	0.1685	0.6083	0.5646	1.6628	1.7183	0.834	0.7695	0.2353	0.2622	5.4688	5.5454	1.4385
K008	0.1103	0.1031	0.0745	0.0826	0.4566	0.2919	0.1159	0.1258	0.2798	0.2389	0.0204	0.0101	0.1513	0.1347	0.0433	0.2895	0.3041	0.2307	0.1256	0.3456	0.0743	0.0879	0.1028	0.2056	0.3992	0.4209	4.3157	5.1725	0.1022	0.098	18.4138	16.6999	0.6666	0.5698	0.0261	0.0301	0.1148	0.1632	0.3497	0.2683	1.1749	1.5746	0.9138	0.9237	0.2332	0.1785	1.4056	1.0116	0.9574
K009	0.1251	0.0995	0.0961	0.1255	0.092	0.1284	0.068	0.0835	0.2721	0.2457	0.1773	0.1583	0.0909	0.0989	0.0978	0.1514	0.0155	0.0053	0.2541	0.4034	0.0848	0.1303	0.0586	0.1039	0.1856	0.2863	5.4738	5.975	0.0776	0.1475	14.9663	14.7959	0.516	0.5365	0.1006	0.0789	0.1967	0.2681	0.4033	0.5005	1.2163	1.5973	0.5174	0.5706	0.211	0.3011	1.755	1.4356	0.9061
K010	0.1016	0.1021	0.0729	0.142	0.0555	0.1496	0.0671	0.1166	0.4945	0.5418	0.0605	0.0888	0.1479	0.1752	0.0547	0.0961	0.0183	0.0082	0.3443	0.6504	0.1788	0.3183	0.03	0.0604	0.2888	0.5977	3.7312	8.2509	0.1238	0.4173	14.6647	22.7336	0.5105	0.8646	0.0807	0.0471	0.2367	0.3046	0.5312	0.9173	0.689	1.3064	0.4488	1.029	0.3512	0.4716	6.8217	6.4241	0.4676
K011	0.2015	0.2038	0.0989	0.1223	0.0449	0.0747	0.0834	0.1021	0.2503	0.1697	0.4219	0.424	0.1171	0.1223	0.0512	0.0547	0.0091	0.0145	0.2557	0.3197	0.1499	0.1394	0.2518	0.4098	0.3349	0.4201	3.5136	5.1997	0.1825	0.356	22.1119	19.9899	0.719	0.8052	0.0869	0.0493	0.3806	0.4846	0.8483	0.6136	0.9258	1.1671	0.9609	0.7152	0.2759	0.2349	3.4346	1.3491	0.5206
K012	0.1007	0.0857	0.0769	0.0923	0.1494	0.168	0.0777	0.0863	0.4196	0.3316	0.0572	0.0448	0.0931	0.079	0.1247	0.2704	0.0087	0.0095	0.3006	0.3466	0.1343	0.1386	0.1076	0.1532	0.1726	0.1614	6.0504	6.9073	0.2445	0.2925	12.6458	11.5247	0.4373	0.4062	0.043	0.0552	0.2102	0.2305	0.5725	0.5923	4.6746	5.0093	0.5494	0.4682	0.4566	0.5788	6.2966	2.6428	0.5832
K014	0.0954	0.1091	0.1501	0.1787	0.0964	0.1187	0.1046	0.1162	0.599	0.8892	0.0688	0.0766	0.2455	0.3596	0.0591	0.0722	0.0103	0.0092	0.2338	0.4386	0.172	0.146	0.4378	0.2916	0.2015	0.6056	6.9385	6.3739	0.0974	0.1652	18.8833	25.2177	0.6265	0.86	0.1016	0.0729	0.1939	0.3685	0.4869	0.5723	1.3955	1.4173	1.125	1.3491	0.5494	0.7948	5.0016	4.2164	0.7796
K015	0.0962	0.0722	0.1167	0.1511	0.041	0.0444	0.0667	0.08	0.3731	0.1789	0.0308	0.0344	0.1231	0.0722	0.0872	0.1167	0.2218	0.1244	0.2013	0.2889	0.0962	0.16	0.1397	0.2278	0.2103	0.2556	1.8244	2.3267	0.1436	0.1456	22.3859	21.5033	0.7667	0.7033	0.1551	0.1344	0.2244	0.2667	0.6179	0.7622	0.8103	1.0033	0.4718	0.4944	0.1385	0.2611	2.0372	0.7111	0.7385
K016	0.0715	0.1186	0.0785	0.1322	0.1424	0.2067	0.0659	0.0926	0.7879	0.8633	0.0992	0.1219	0.1431	0.1573	0.0101	0.0137	0.0047	0.0057	0.2964	0.5473	0.2012	0.298	0.0944	0.1393	0.293	0.599	5.9084	8.8371	0.1673	0.4454	20.3541	23.9783	0.724	0.9485	0.0433	0.0453	0.3121	0.6151	0.6046	0.4627	1.5772	2.2578	0.6587	0.9142	0.3641	0.6071	14.5299	16.0861	1.0864
K017	0.18	0.1398	0.0973	0.0965	0.0424	0.0499	0.0913	0.0939	0.5566	0.5253	0.0918	0.0812	0.1767	0.1724	0.1053	0.1476	0.0075	0.0135	0.2608	0.2985	0.217	0.2436	0.1724	0.2758	0.2133	0.2199	4.7819	5.0315	0.071	0.1625	21.8022	17.2698	0.6466	0.5557	0.1103	0.1144	0.3118	0.2986	0.5891	0.5616	1.166	1.136	0.9999	0.6677	0.2715	0.3075	5.0736	3.2744	0.9758
K018	0.057	0.0712	0.0825	0.1411	0.1053	0.1761	0.0883	0.1184	0.2069	0.1292	0.036	0.0247	0.0834	0.1217	0.0438	0.2378	0.0138	0.0184	0.156	0.406	0.1334	0.2055	0.1065	0.0503	0.1982	0.5005	5.5349	7.6525	0.0541	0.2755	11.3588	19.2646	0.3855	0.7011	0.0615	0.0728	0.1649	0.2329	0.2813	0.4403	0.7885	1.1124	0.564	1.0257	0.2353	0.3993	5.3604	4.6929	0.5292
K019	0.0948	0.0716	0.0973	0.1265	0.0806	0.1264	0.0411	0.059	0.9928	0.8593	0.064	0.0628	0.2154	0.2152	0.0454	0.076	0.0109	0.0144	0.1407	0.2186	0.0862	0.0939	0.0613	0.0957	0.281	0.2754	3.8209	4.4108	0.1427	0.2453	15.3473	13.923	0.6738	0.6262	0.0776	0.0507	0.3344	0.404	0.7501	0.8083	0.5818	0.9455	0.3963	0.3361	0.322	0.4208	6.9469	4.6587	1.0053
K020	0.0491	0.0556	0.1042	0.1321	0.0485	0.0539	0.0481	0.0636	0.6097	0.5098	0.1056	0.0879	0.1783	0.175	0.0539	0.0708	0.0167	0.0125	0.187	0.225	0.0604	0.0903	0.0849	0.1479	0.2472	0.2957	1.4135	1.9176	0.0934	0.1782	13.8245	13.0478	0.6167	0.6307	0.1082	0.108	0.158	0.1868	0.3786	0.5681	0.6406	0.8841	0.3655	0.3656	0.276	0.2686	5.8356	3.8438	0.4478
K021	0.0816	0.0792	0.0547	0.0733	0.1233	0.1856	0.0383	0.0521	0.4922	0.375	0.083	0.0977	0.1267	0.141	0.1498	0.2179	0.0155	0.0188	0.2283	0.3231	0.1078	0.185	0.117	0.1815	0.263	0.3375	2.4303	2.0538	0.1215	0.246	17.9525	19.6929	0.5475	0.6596	0.0522	0.0523	0.1892	0.2548	0.6325	0.719	1.0197	1.5569	0.4989	0.744	0.1778	0.381	4.9491	3.5413	2.4695
K022	0.0588	0.0749	0.0885	0.1392	0.0373	0.0836	0.0573	0.0939	0.1333	0.1646	0.1254	0.1669	0.1631	0.1926	0.1939	0.3006	0.0505	0.0553	0.2803	0.5164	0.2864	0.4293	0.0301	0.0949	0.2892	0.4862	3.7918	12.983	0.1258	0.2199	14.9168	18.5071	0.5771	0.7695	0.2111	0.1833	0.5875	0.8376	0.5423	0.827	1.319	2.672	0.2677	0.4116	0.3068	0.5238	4.3796	4.1241	0.7186
K023	0.0646	0.0731	0.0739	0.1295	0.0246	0.0256	0.0839	0.0808	0.4626	0.1897	0.2882	0.2026	0.1146	0.0974	0.0714	0.3372	0.0349	0.1167	0.2585	0.6474	0.1304	0.1718	0.0126	0.0513	0.3073	0.3487	8.0925	8.6603	0.1181	0.1026	16.309	13.5833	0.6578	0.5756	0.1116	0.2	0.1847	0.3026	0.9359	0.1321	1.1759	1.4795	0.6779	0.6141	0.1083	0.1487	4.2249	2.0141	0.9791
K024	0.0891	0.0765	0.103	0.1114	0.6321	0.5392	0.1321	0.1364	0.3212	0.2164	0.135	0.1004	0.1673	0.1369	0.0507	0.119	0.0379	0.0493	0.2764	0.4713	0.1882	0.2642	0.1868	0.2864	0.3012	0.267	5.8584	5.6757	0.0932	0.1741	19.2732	14.966	0.5897	0.5243	0.0535	0.0778	0.2555	0.292	0.5273	0.6308	2.3138	2.6972	0.6875	0.6179	0.4744	0.5526	2.7458	1.2791	0.8653
K025	0.1028	0.2073	0.0669	0.1254	0.2242	0.3632	0.0536	0.0841	0.4498	0.7283	0.2286	0.3338	0.2453	0.4146	0.0635	0.0702	0.0095	0.009	0.159	0.436	0.0916	0.1283	0.1969	0.2595	0.2446	0.7184	4.5607	7.1991	0.1321	0.3776	9.7174	20.4072	0.5053	0.9226	0.1261	0.1511	0.2424	0.4039	0.5623	1.0224	0.5674	0.9093	0.4036	0.5888	0.2708	0.3852	8.6177	11.5618	0.4436
K026	0.0898	0.0981	0.1266	0.1672	0.17	0.2302	0.0836	0.1012	0.5586	0.6778	0.0139	0.0627	0.154	0.2098	0.0783	0.1031	0.0136	0.0182	0.1441	0.2414	0.0711	0.0892	0.1328	0.1163	0.1578	0.2969	2.2815	2.3155	0.0741	0.3426	14.3578	18.2366	0.4832	0.711	0.0603	0.0711	0.2668	0.3254	0.4831	0.8165	0.9138	0.9471	0.5245	0.6588	0.5764	0.7868	2.4866	2.9643	0.4785
K027	0.0777	0.0628	0.0893	0.1136	0.0801	0.1182	0.0487	0.0653	0.7274	0.8577	0.0308	0.0219	0.1499	0.1542	0.0075	0.0503	0.0111	0.0095	0.2457	0.4569	0.18	0.3285	0.1022	0.2639	0.2065	0.3024	3.7127	5.0912	0.1118	0.1861	15.4061	17.5074	0.5153	0.5557	0.048	0.0391	0.1059	0.108	0.4455	0.4777	0.7059	1.4182	0.5454	0.7528	0.4063	0.5778	2.7967	2.644	0.7122
K028	0.0634	0.076	0.0574	0.0675	0.0829	0.1118	0.0853	0.0834	0.2627	0.2498	0.0157	0.0123	0.2334	0.2198	0.0458	0.0543	0.0179	0.0223	0.2188	0.2126	0.1097	0.112	0.1958	0.1932	0.2024	0.2124	2.9347	2.9864	0.1632	0.224	12.0597	11.3501	0.4365	0.4297	0.0354	0.0395	0.194	0.1864	0.4307	0.3712	1.061	1.0597	0.5312	0.3906	0.1281	0.1482	2.6428	2.0496	0.6809
K029	0.0712	0.0707	0.1243	0.1484	0.5311	0.5432	0.1119	0.1133	0.4152	0.2718	0.0187	0.0605	0.1602	0.1079	0.0557	0.1874	0.019	0.0268	0.391	0.7185	0.1523	0.2172	0.1885	0.2624	0.2864	0.4384	5.5376	6.2167	0.1214	0.3587	19.6994	19.1179	0.6124	0.6089	0.0431	0.0563	0.2721	0.3395	0.5591	0.7836	1.1575	1.4889	0.6881	0.8121	0.4391	0.6358	1.9326	1.3135	1.0811
K030	0.1258	0.0901	0.0901	0.0978	0.0736	0.1027	0.0606	0.0811	0.3108	0.2348	0.0954	0.0742	0.1587	0.1297	0.0529	0.1365	0.0092	0.0096	0.2437	0.4342	0.1021	0.1324	0.1202	0.1998	0.18	0.185	2.4422	4.2065	0.1512	0.1554	21.5862	18.1116	0.7066	0.5459	0.0479	0.0137	0.1712	0.2665	0.6605	0.5867	1.6744	2.641	0.7606	0.6774	0.2995	0.5436	3.7891	2.621	1.2546
K032	0.0912	0.0729	0.1043	0.1259	0.118	0.1421	0.0731	0.0785	0.5807	0.335	0.016	0.0096	0.1436	0.1281	0.0248	0.0465	0.0217	0.0544	0.1756	0.3039	0.0944	0.0952	0.0538	0.0898	0.3282	0.4609	12.0415	10.0335	0.1029	0.2366	15.634	15.0649	0.5675	0.6634	0.0762	0.0736	0.1822	0.1929	0.6729	0.7195	1.2762	1.3973	0.4516	0.4987	0.1749	0.1431	1.6061	1.3356	0.5504
K033	0.1579	0.142	0.0933	0.0963	0.1447	0.1696	0.0942	0.0884	0.9779	0.955	0.0775	0.0668	0.1447	0.1493	0.0501	0.0476	0.0151	0.0115	0.3342	0.3543	0.1323	0.1724	0.2626	0.2806	0.2218	0.2472	6.603	6.2894	0.0545	0.1844	20.6585	18.9276	0.5957	0.6348	0.017	0.082	0.3014	0.265	0.4775	0.5074	2.0802	2.085	0.5628	0.5451	0.2952	0.3187	5.1466	3.6515	1.5704
K034	0.0613	0.1074	0.0636	0.0858	0.194	0.2292	0.1011	0.1129	0.4026	0.5135	0.0726	0.0851	0.1802	0.1933	0.0675	0.0818	0.0803	0.0808	0.1767	0.2317	0.0638	0.0777	0.0751	0.0889	0.212	0.2772	1.7407	2.1788	0.1104	0.1947	13.75	15.6984	0.4738	0.5682	0.0329	0.0523	0.2101	0.1863	0.1833	0.1791	0.7909	0.8977	0.5434	0.4411	0.194	0.254	3.2715	4.1013	0.9317
K036	0.0363	0.0283	0.0976	0.1196	0.029	0.0422	0.0547	0.049	0.4832	0.3803	0.6036	0.5791	0.0744	0.0758	0.0606	0.0857	0.0088	0.0083	0.3014	0.4671	0.0755	0.0998	0.1988	0.2053	0.1921	0.4159	5.2495	7.0815	0.036	0.0892	16.2712	16.8445	0.5221	0.5657	0.0689	0.0608	0.2613	0.2021	0.4449	0.8146	1.4238	1.4742	0.3856	0.4544	0.1492	0.157	3.3677	2.1446	0.5475
K037	0.0394	0.0358	0.0415	0.0543	0.039	0.0591	0.0404	0.0563	0.3502	0.3268	0.0079	0.0146	0.0906	0.1331	0.0765	0.1283	0.0379	0.0441	0.2209	0.4768	0.0415	0.0531	0.1588	0.2902	0.1245	0.1657	2.7206	4.8669	0.0365	0.0752	10.4585	9.8213	0.3022	0.3051	0.0361	0.0398	0.2209	0.2717	0.2668	0.3287	1.056	1.8213	0.5357	0.5575	0.1614	0.263	4.0368	3.0756	0.7744
K038	0.044	0.0301	0.0583	0.0785	0.0306	0.0215	0.0554	0.062	0.2968	0.3104	0.0466	0.0307	0.0942	0.1933	0.0685	0.0638	0.0434	0.0798	0.2087	0.5245	0.0729	0.0822	0.0458	0.0975	0.1239	0.1969	2.4044	3.238	0.0458	0.081	11.4501	10.8902	0.3499	0.3779	0.1948	0.265	0.286	0.3356	0.3201	0.4834	1.0977	1.7595	0.2569	0.2202	0.1356	0.1963	6.6589	4.1626	2.2534
K039	0.0648	0.0469	0.1222	0.1115	0.0488	0.0445	0.1191	0.0727	0.4741	0.3225	0.1593	0.0565	0.1562	0.1617	0.1864	0.3986	0.05	0.0526	0.3284	0.6574	0.192	0.1722	0.0327	0.0636	0.2136	0.4081	12.258	7.8206	0.0698	0.122	19.6309	12.2091	0.75	0.5684	0.2883	0.2249	0.487	0.2699	0.6549	0.4804	3.8858	3.3804	0.5679	0.3675	0.4	0.3737	3.4605	1.8196	0.9809
K040	0.2412	0.1359	0.1301	0.1084	0.3273	0.1875	0.1964	0.1593	0.3513	0.2821	0.0101	0.004	0.0876	0.1084	0.0844	0.1762	0.281	0.2249	0.1181	0.1879	0.1638	0.1894	0.0211	0.0813	0.3017	0.2201	4.3203	5.574	0.1517	0.0806	20.9752	13.5619	0.6337	0.3799	0.042	0.119	0.1941	0.2678	0.4568	0.3245	1.0256	1.3355	1.1087	0.8231	0.3219	0.3476	4.0579	1.3491	1.3833
K041	0.0616	0.0599	0.107	0.1091	0.1651	0.1462	0.064	0.0756	0.2607	0.1538	0.1099	0.1	0.0843	0.1036	0.0421	0.0873	0.0122	0.0396	0.3855	0.4701	0.1145	0.0975	0.0552	0.0822	0.2669	0.2756	5.3709	5.1117	0.1376	0.2401	19.1188	13.6873	0.7017	0.5741	0.0467	0.103	0.1273	0.2452	0.6072	0.5183	1.5012	1.4939	0.5812	0.5	0.3698	0.4995	14.4207	6.7335	0.9188
K042	0.1011	0.1334	0.0628	0.0666	0.0783	0.1153	0.0451	0.0505	0.5067	0.3639	0.0918	0.0319	0.1419	0.178	0.0693	0.154	0.0096	0.0245	0.3206	0.4069	0.0896	0.101	0.1935	0.3884	0.2486	0.251	5.2544	6.5163	0.0553	0.1502	20.1146	15.3767	0.6358	0.5337	0.0708	0.0866	0.274	0.4309	0.5336	0.6302	1.3157	2.0356	0.7572	0.472	0.3943	0.5582	8.521	6.6403	0.65
K043	0.077	0.0828	0.0903	0.1326	0.0131	0.0148	0.08	0.0993	0.5499	0.4536	0.2628	0.3055	0.4303	0.368	0.0444	0.1646	0.0402	0.0729	0.3186	0.589	0.0745	0.1701	0.0176	0.0973	0.3572	0.5117	4.5996	7.0653	0.1103	0.1911	17.5396	17.1612	0.661	0.6337	0.1408	0.1887	0.4248	0.6137	0.4079	0.7704	1.0741	2.0553	0.357	0.3175	0.1564	0.2392	10.4154	6.1993	0.9206
K044	0.1424	0.1233	0.1385	0.183	0.7915	0.9984	0.0958	0.1407	0.4912	0.5363	0.1901	0.1828	0.276	0.3265	0.0859	0.1195	0.1042	0.08	0.3102	0.4972	0.1102	0.1833	0.0647	0.2156	0.4173	0.4853	8.7951	12.8905	0.1088	0.1879	24.1339	22.7695	0.8933	0.8198	0.1382	0.1419	0.1424	0.2335	0.8431	0.8	2.5534	4.7598	0.4947	0.7349	0.3548	0.5016	12.6025	11.2426	0.9389
K045	0.0774	0.0782	0.1331	0.1322	0.1312	0.1003	0.0865	0.0827	0.4498	0.3673	0.3127	0.2825	0.289	0.2229	0.0497	0.0733	0.0392	0.0474	0.2323	0.2413	0.0882	0.1012	0.1198	0.19	0.3378	0.3092	3.9409	4.7477	0.214	0.2213	15.9642	13.6865	0.6352	0.5311	0.0781	0.071	0.2186	0.2337	0.3146	0.4132	0.6909	0.7974	0.4973	0.4009	0.0864	0.2574	13.7846	9.0595	0.6232
K046	0.1226	0.0926	0.0803	0.0843	0.046	0.0309	0.0457	0.0456	0.5521	0.4451	0.3862	0.2407	0.2137	0.4054	0.0488	0.1176	0.0112	0.052	0.337	0.3221	0.0741	0.0701	0.0472	0.0348	0.5311	0.5078	9.1475	7.2882	0.1349	0.1108	21.5204	14.0093	0.8063	0.6255	0.0754	0.1838	0.1754	0.2103	1.0022	0.8446	0.9208	0.6029	0.523	0.2088	0.1703	0.3328	10.9536	4.7853	0.4838
K047	0.0612	0.074	0.0849	0.1336	0.0793	0.0996	0.0508	0.0629	0.735	0.5725	0.2227	0.1931	0.1879	0.2436	0.0183	0.261	0.0167	0.0226	0.1394	0.298	0.154	0.2039	0.0121	0.0156	0.225	0.2915	5.4545	6.813	0.0782	0.2755	14.3325	14.2221	0.5988	0.5555	0.0895	0.105	0.1682	0.2091	0.6076	0.5085	1.1413	1.5898	0.3559	0.4265	0.4232	0.6356	4.2972	3.295	0.2798
K048	0.16	0.1315	0.0627	0.0692	0.7055	0.5058	0.1215	0.1095	0.4213	0.246	0.0842	0.0485	0.2072	0.2123	0.0282	0.0855	0.0044	0.0078	0.2565	0.2975	0.1175	0.1489	0.1442	0.2489	0.2305	0.218	5.7236	5.7595	2.5621	4.7945	15.8102	10.6888	0.5742	0.4539	0.1023	0.0401	0.2072	0.2559	0.6979	0.4932	1.608	1.7204	0.6576	0.5355	0.8793	0.6253	3.0748	1.6718	0.6328
K049	0.0825	0.1017	0.0874	0.1046	0.5275	0.6109	0.0843	0.0926	0.5805	0.5587	0.2488	0.2548	0.16	0.1769	0.05	0.0557	0.0167	0.0145	0.3117	0.4083	0.1643	0.2002	0.2367	0.2187	0.2424	0.2991	5.2569	5.9961	0.0734	0.1549	14.8629	15.5168	0.5223	0.5692	0.0265	0.0273	0.18	0.2053	0.553	0.4356	0.8582	1.0451	0.9874	0.9786	0.3999	0.5316	2.9141	2.4511	1.0306
K050	0.1301	0.1085	0.1389	0.1869	0.6442	0.823	0.1762	0.2014	0.5564	0.4216	0.0646	0.0668	0.195	0.3043	0.1313	0.577	0.037	0.0358	0.4376	0.7301	0.1708	0.2474	0.2248	0.3165	0.553	0.6923	15.1821	17.8489	0.1028	0.1474	24.5273	23.6614	0.9329	0.9866	0.0455	0.0886	0.2542	0.3088	0.8718	1.148	1.552	2.4625	0.6129	0.7222	0.5433	0.6438	10.1025	5.1418	0.7674
K051	0.0658	0.0841	0.0725	0.0989	0.3327	0.3474	0.0617	0.0755	0.6729	0.6197	0.3129	0.2757	0.2551	0.2513	0.045	0.0732	0.0751	0.0736	0.1267	0.2255	0.217	0.2376	0.2589	0.4137	0.4166	0.4018	5.1728	7.1844	0.1686	0.2306	20.2159	20.2401	0.6989	0.6784	0.0348	0.0391	0.1972	0.3072	0.541	0.5591	0.6224	1.0031	0.3846	0.4333	0.0879	0.2539	4.4733	4.0584	0.4231
K052	0.013	0.0155	0.0281	0.0377	0.0299	0.0335	0.0494	0.0563	0.226	0.2449	0.0169	0.0139	0.0628	0.0684	0.1281	0.1266	0.1381	0.093	0.2303	0.3633	0.0584	0.0772	0.01	0.0063	0.1727	0.2228	11.4325	13.0816	0.0381	0.0478	7.4584	8.7494	0.3381	0.4383	0.0558	0.0421	0.2424	0.2522	0.3286	0.5244	2.6359	3.5706	0.2268	0.2978	0.1152	0.1456	0.9087	0.943	0.4333
K053	0.0753	0.0858	0.1068	0.2058	0.0623	0.0748	0.0861	0.134	0.2315	0.3292	0.0095	0.0089	0.0757	0.4101	0.0829	0.3279	0.0582	0.0432	0.1773	0.7658	0.0906	0.1678	0.3097	0.6832	0.1659	0.4703	2.9827	4.2434	0.0717	0.1919	13.1095	23.3886	0.4083	0.688	0.0723	0.0555	0.1562	0.2024	0.3553	0.8996	0.9191	1.6852	0.3092	0.4428	0.1314	0.3963	1.2586	1.8778	0.5957
K054	0.1194	0.0952	0.1009	0.1065	0.1343	0.1256	0.0888	0.0879	0.5792	0.3189	0.1824	0.1558	0.2184	0.2352	0.0853	0.1017	0.0085	0.0192	0.2643	0.2772	0.1241	0.1493	0.2061	0.2445	0.4733	0.5096	3.7915	4.858	0.4306	0.3817	18.0456	15.0549	0.7818	0.6628	0.0299	0.0313	0.2029	0.2186	0.9426	1.0099	0.8767	0.8431	0.6153	0.5938	0.3738	0.4132	3.9276	2.2451	0.481
K055	0.0745	0.0825	0.0841	0.0968	0.073	0.0584	0.0805	0.0695	0.7634	0.5279	0.3219	0.1909	0.2345	0.3032	0.209	0.1734	0.0453	0.0701	0.2399	0.4325	0.1459	0.1636	0.0994	0.1916	0.2195	0.3071	8.0138	6.8435	0.1453	0.1396	14.7598	12.676	0.5105	0.4851	0.1862	0.3	0.3856	0.3455	0.7129	0.7435	1.4853	1.7591	0.4511	0.3396	0.4219	0.4981	9.6826	5.8682	0.8297
K057	0.1718	0.152	0.1414	0.1797	0.7855	1.0609	0.0846	0.1023	0.378	0.3274	0.0608	0.0477	0.2493	0.2794	2.8956	3.2643	0.1062	0.1606	0.2137	0.1946	0.1789	0.2857	0.015	0.02	0.4652	0.5551	6.4225	7.902	0.1344	0.1674	22.1828	21.2094	0.9132	0.968	0.1586	0.136	0.0344	0.4069	0.2811	0.21	1.0502	1.2417	0.6687	0.836	0.3802	0.4026	17.396	14.2534	0.7018
K058	0.0517	0.0512	0.0811	0.0945	0.1808	0.211	0.0706	0.0823	0.1084	0.1004	0.0141	0.0084	0.067	0.0861	0.0417	0.062	0.0366	0.0289	0.352	0.428	0.1985	0.2181	0.336	0.3634	0.1991	0.2342	6.0465	7.1945	0.0526	0.1106	14.7709	16.14	0.4511	0.4932	0.0186	0.0137	0.2676	0.3402	0.4081	0.5064	2.0988	2.3874	0.4372	0.4837	0.3988	0.4921	0.7156	0.6481	1.3937
K059	0.0609	0.0604	0.065	0.0588	0.2023	0.1762	0.0888	0.0777	0.5868	0.6463	0.0347	0.0299	0.4173	0.3579	0.0818	0.0708	0.1485	0.119	0.2775	0.2467	0.373	0.2592	0.0637	0.0448	0.5114	0.4097	3.4789	3.0878	0.4564	0.3344	17.5242	14.8043	0.5899	0.5332	0.0479	0.0503	0.1408	0.1723	0.387	0.6359	0.8475	0.8274	0.7629	0.6293	0.3441	1.0281	5.3866	3.8927	1.1447
K061	0.0649	0.0527	0.0911	0.0896	0.036	0.0426	0.078	0.0806	0.2967	0.2093	0.1117	0.0734	0.1421	0.1475	0.0555	0.0732	0.0122	0.013	0.348	0.4659	0.1363	0.1415	0.0663	0.1821	0.3232	0.2845	6.1671	5.7559	0.1075	0.105	20.7498	14.8218	0.6339	0.5304	0.042	0.0499	0.1565	0.2521	0.5462	0.5251	1.0559	1.1307	1.0161	0.8354	0.3599	0.3371	1.6242	0.7518	1.0988
K062	0.1167	0.1121	0.0972	0.1125	0.1854	0.2023	0.0674	0.0834	0.2563	0.2562	0.0153	0.0298	0.0771	0.0894	0.1181	0.0955	0.1208	0.0857	0.1986	0.2872	0.0778	0.1094	0.0285	0.0819	0.2076	0.2498	8.1889	8.7457	0.1028	0.1045	15.6104	16.3683	0.6806	0.7415	0.2104	0.1766	0.309	0.3589	0.5549	0.6849	1.2833	1.6442	0.2646	0.3423	0.2049	0.2608	2.3771	1.6928	0.3632
K064	0.0906	0.1445	0.0819	0.1383	0.1351	0.2224	0.0502	0.099	0.1928	0.339	0.0176	0.0738	0.1666	0.429	0.1171	0.0783	0.0173	0.0229	0.2923	0.8148	0.096	0.1626	0.0626	0.1536	0.2433	0.6681	11.4545	19.5259	0.1146	0.1255	14.2465	23.3674	0.5374	0.9419	0.0178	0.0916	0.5334	0.3771	0.7671	1.5178	1.9072	3.3822	0.5064	1.2864	0.5698	1.0591	18.3438	31.014	1.1171
K065	0.1753	0.2083	0.0909	0.1821	0.0341	0.0596	0.0434	0.0635	0.6462	0.5808	0.0934	0.1141	0.152	0.2519	0.0593	0.1609	0.0359	0.0763	0.0932	0.3532	0.0601	0.1269	0.1533	0.5551	0.197	0.4077	1.3114	2.4179	0.0758	0.0814	15.6725	17.1968	0.5576	0.5974	0.0457	0.0814	0.2273	0.3032	0.4639	0.8846	0.453	0.9314	0.3967	0.4423	0.1404	0.2096	3.0184	2.0205	0.3172
K066	0.0735	0.0891	0.0912	0.1265	2.4133	2.9839	0.1138	0.1665	0.156	0.228	0.3101	0.354	0.1033	0.1489	0.0937	0.1859	0.0208	0.0199	0.591	0.8188	0.1722	0.2645	0.1637	0.2352	0.346	0.4394	5.8446	9.1942	0.0965	0.0974	15.8057	19.6326	0.7427	0.8676	0.0449	0.0385	0.2687	0.3755	0.6499	0.6283	1.8144	2.8254	0.8842	1.1468	0.526	0.6197	11.4571	9.1341	1.4864
K067	0.0622	0.0394	0.1096	0.1453	0.1448	0.1614	0.1278	0.1542	0.3074	0.2468	0.2187	0.1951	0.0887	0.135	0.06	0.1532	0.0483	0.0302	0.2648	0.5	0.0743	0.089	0.013	0.044	0.363	0.401	4.8865	6.5217	0.047	0.1084	15.2243	14.6476	0.5422	0.502	0.0709	0.0662	0.1596	0.246	0.497	0.5517	1.1087	1.8724	0.4887	0.5404	0.1252	0.2629	1.4213	1.2685	0.8678
K068	0.0543	0.0886	0.1129	0.1831	0.0427	0.0414	0.0625	0.1081	0.2172	0.2596	0.0888	0.1125	0.1858	0.2785	0.1366	0.3021	0.0197	0.0175	0.5226	0.9142	0.0763	0.1133	0.0399	0.032	0.4399	0.5237	5.3968	8.0386	0.3001	0.1803	27.5182	30.004	0.9684	0.986	0.0357	0.037	0.2421	0.286	0.6917	1.1349	1.8648	2.8194	1.3312	1.5517	0.2338	0.2181	5.617	4.6602	1.3565
K069	0.0819	0.0731	0.107	0.1119	0.0354	0.0521	0.1091	0.0972	0.3455	0.3255	0.0521	0.054	0.161	0.2033	0.0426	0.1141	0.0291	0.0773	0.2071	0.2906	0.0771	0.1006	0.0956	0.1526	0.2762	0.3319	3.4813	3.8042	0.2291	0.1396	24.8899	20.3044	0.7685	0.6055	0.0197	0.0313	0.2431	0.2615	0.6743	0.6953	0.7454	0.7873	0.8025	0.6939	0.1612	0.2271	6.0097	3.3873	0.7757
K070	0.0515	0.0274	0.1184	0.1278	0.2286	0.1975	0.0641	0.0745	0.1461	0.0895	0.0194	0.0136	0.0646	0.0602	0.0587	0.131	0.083	0.0253	0.2087	0.5169	0.0888	0.183	0.0694	0.2943	0.3019	0.1944	2.5597	4.8456	0.082	0.0893	19.5874	15.5295	0.6044	0.449	0.1019	0.0845	0.2311	0.2782	0.5529	0.5852	0.6015	1.6801	0.4961	0.5333	0.2456	0.56	3.8981	1.4157	0.5607
K074	0.3101	0.1629	0.1272	0.1196	0.1968	0.0818	0.0853	0.0762	0.2619	0.2154	0.0666	0.0182	0.1394	0.3266	0.0825	0.0741	0.0401	0.1175	0.5146	1.051	0.1006	0.1524	0.0108	0.0252	0.1756	0.2552	1.3743	1.7273	0.1241	0.0965	18.6653	13.5797	0.6039	0.4538	0.1203	0.0909	0.231	0.2776	0.5263	0.4252	1.3929	1.8203	0.3771	0.1867	0.4075	0.3741	6.9412	3.5392	3.8974
K075	0.069	0.0465	0.0531	0.0757	0.2049	0.1177	0.0618	0.0667	0.2391	0.2621	0.0098	0.0091	0.0843	0.1412	0.0985	0.5617	0.1064	0.1399	0.1469	1.2683	0.0611	0.0654	0.0896	0.1733	0.1713	0.3605	2.4594	2.4716	0.0694	0.0457	11.283	10.0436	0.3949	0.3337	0.0641	0.0741	0.307	0.1856	0.2958	0.1897	1.035	1.3428	0.4786	0.4226	0.1964	0.2173	1.6762	1.1074	1.341
K076	0.0777	0.1315	0.0758	0.1649	0.1285	0.2306	0.0609	0.0924	0.4578	0.5745	0.0273	0.046	0.1371	0.5159	0.1039	0.4216	0.1469	0.1386	0.1734	0.8489	0.1074	0.2216	0.027	0.0583	0.2109	0.6719	11.1609	17.5531	0.3773	1.1337	9.2066	17.3178	0.3777	0.7255	0.1461	0.0897	0.3188	0.3745	0.3766	0.8462	1.5039	2.6989	0.2996	0.6163	0.6141	0.973	1.9453	3.306	0.7477
K077	0.0306	0.0451	0.0736	0.1688	0.1727	0.32	0.0488	0.0773	0.1802	0.2277	0.1736	0.2117	0.062	0.2864	0.1132	0.4309	0.1033	0.0475	0.4215	0.7544	0.0521	0.0867	0.019	0.0387	0.2124	0.4544	5.0669	7.1829	0.0446	0.2616	11.6959	18.6549	0.4397	0.6643	0.1463	0.0363	0.2289	0.2829	0.324	0.8259	1.5132	2.6365	0.4702	0.8341	0.143	0.3416	2.2579	1.9885	0.7678
K078	0.0799	0.1436	0.0725	0.0909	0.036	0.0521	0.057	0.066	0.5773	0.6007	0.057	0.0509	0.1716	0.2767	0.0547	0.1078	0.0163	0.0153	0.3864	0.4347	0.0354	0.0642	0.1396	0.1311	0.4015	0.4728	4.9206	6.0936	0.6131	1.1582	13.6422	13.9128	0.5259	0.5897	0.0665	0.084	0.3443	0.3468	0.585	0.9089	0.8742	1.0084	0.4407	0.4961	0.5795	0.761	6.1564	5.2256	0.5415
K079	0.0789	0.0427	0.0951	0.0969	0.2629	0.1611	0.0492	0.0611	0.3497	0.1237	0.1634	0.0908	0.2129	0.0542	0.0897	0.0847	0.0356	0.0802	0.2809	0.2939	0.1363	0.1176	0.0363	0.0611	0.3626	0.2534	3.2289	4.8908	0.2335	0.0847	21.1899	12.2229	0.7827	0.4298	0.0621	0.1092	0.2634	0.3473	0.7111	0.4145	1.2023	1.4748	0.6371	0.387	0.2557	0.2916	8.0856	2.5412	0.901
K080	0.0516	0.0467	0.0773	0.082	0.0595	0.0751	0.0466	0.0498	0.216	0.2019	0.0477	0.0442	0.0863	0.0826	0.05	0.0726	0.0196	0.0331	0.1221	0.1703	0.0619	0.076	0.3946	0.383	0.141	0.1593	3.7509	4.1366	0.0682	0.1076	14.0396	14.288	0.4523	0.4631	0.0793	0.0883	0.1917	0.2215	0.3532	0.4748	0.8005	0.9937	0.3412	0.3397	0.205	0.2438	2.623	1.5517	0.4151
K081	0.0139	0.0292	0.0277	0.0381	0.0994	0.1372	0.044	0.0472	0.1819	0.2519	0.0169	0.0092	0.1139	0.1239	0.0524	0.0419	0.0765	0.0351	0.1807	0.3476	0.0922	0.0952	0.0042	0.0185	0.1452	0.2139	0.6627	0.8005	0.0181	0.0242	4.2289	5.3599	0.2265	0.279	0.0777	0.0564	0.2301	0.1624	0.2289	0.2728	0.2976	0.3417	0.2006	0.2307	0.1151	0.1277	2.138	1.7915	1.1639
K082	0.1499	0.1211	0.0926	0.0938	0.0203	0.0258	0.0714	0.0747	0.3932	0.2897	0.2237	0.1804	0.1642	0.1186	0.0418	0.0655	0.02	0.0634	0.1611	0.284	0.1138	0.1371	0.0907	0.218	0.2611	0.3098	8.4054	8.85	0.1228	0.0572	14.8058	12.6005	0.5866	0.5149	0.0589	0.267	0.1456	0.1907	0.6806	0.7149	0.9972	1.0598	0.4179	0.3582	0.2851	0.3773	4.1861	1.5881	0.4609
K083	0.0706	0.0642	0.0908	0.1342	0.142	0.1633	0.0739	0.0875	0.3252	0.44	0.0739	0.1017	0.121	0.1375	0.2487	0.2642	0.116	0.0975	0.2176	0.4983	0.2378	0.33	0.0345	0.09	0.2538	0.5075	9.8496	12.2942	0.5933	0.8133	12.0521	14.8575	0.5235	0.6442	0.1311	0.1525	0.3908	0.3692	0.5261	0.8675	1.9269	3.1358	0.5445	0.71	0.7824	1.015	6.2008	3.6167	0.6681
K084	0.1561	0.1016	0.1302	0.1677	0.146	0.1589	0.0544	0.0693	0.5378	0.1578	0.1907	0.1551	0.2002	0.1623	0.1006	0.2415	0.0095	0.0104	0.2467	0.4115	0.1162	0.0961	0.111	0.2	0.377	0.4025	3.2815	3.979	0.1754	0.0818	32.0267	24.5298	0.8509	0.7401	0.0387	0.036	0.2243	0.2689	0.8454	0.7135	0.7434	0.8621	0.6121	0.5303	0.609	0.6938	2.4106	0.8256	0.886
K085	0.1307	0.0917	0.1633	0.1884	0.1222	0.1378	0.1099	0.1268	0.6157	0.4369	0.0773	0.1081	0.2998	0.2778	0.096	0.1641	0.0267	0.0238	0.4461	0.631	0.114	0.121	0.1775	0.2769	0.3627	0.3929	5.6881	6.2506	0.1751	0.1223	22.9984	22.8237	1.782	1.5649	0.1283	0.1539	0.307	0.3631	0.7764	0.73	2.2063	2.8891	1.0119	0.9474	0.8378	1.2049	6.0646	2.095	0.8751
K086	0.0508	0.0421	0.0621	0.0683	0.0485	0.0506	0.0628	0.0775	0.597	0.5854	0.1451	0.1475	0.1998	0.225	0.052	0.061	0.0078	0.0163	0.173	0.2396	0.0709	0.0629	0.0533	0.0756	0.245	0.2497	1.941	2.2331	0.105	0.0643	12.7146	12.0944	0.5322	0.4854	0.1051	0.1508	0.0913	0.1011	0.4975	0.5632	0.6206	0.6514	0.3149	0.2711	0.1544	0.175	4.714	3.052	0.6035
K087	0.0911	0.0917	0.0753	0.1082	0.2073	0.2524	0.0775	0.0924	0.2911	0.1977	0.2445	0.1963	0.1338	0.112	0.107	0.5388	0.006	0.0083	0.374	1.6067	0.1177	0.2346	0.056	0.166	0.1838	0.4816	5.6379	7.146	0.0908	0.0895	14.9419	16.8549	0.4888	0.5168	0.0359	0.0482	0.3606	0.3173	0.5868	0.729	1.3027	2.6149	0.6597	0.8315	0.4308	0.7256	1.6058	1.1322	0.7627
K089	0.0422	0.0665	0.1254	0.1472	0.0723	0.0788	0.1712	0.1896	0.2821	0.311	0.2086	0.232	0.1311	0.116	0.1048	0.3444	0.0084	0.011	0.2825	0.6853	0.0794	0.103	0.0324	0.0301	0.3927	0.6931	5.5372	3.3589	0.4633	1.5279	14.451	17.6721	0.6882	0.8279	0.102	0.0991	0.3381	0.2623	0.8542	1.1273	1.4549	1.6792	0.6984	0.7496	0.1052	0.5381	19.1549	18.0636	0.7735
K090	0.0407	0.0935	0.0504	0.0797	0.0989	0.1203	0.0359	0.0392	0.35	0.3147	0.0989	0.0927	0.1048	0.0716	0.1119	0.2353	0.0196	0.0302	0.2911	0.694	0.0696	0.0966	0.0637	0.094	0.1689	0.4233	7.1663	7.9897	0.113	0.1091	9.6707	12.8789	0.4211	0.5332	0.1278	0.1272	0.227	0.1681	0.4944	0.6297	1.8326	1.8767	0.2915	0.4069	0.4078	0.4259	10.0315	9.8056	0.5807
K091	0.0559	0.0413	0.0758	0.096	0.0749	0.0971	0.0411	0.0524	0.0939	0.1125	0.0557	0.0664	0.0683	0.0851	0.0331	0.0431	0.0052	0.0044	0.1447	0.2128	0.0714	0.086	0.1895	0.2198	0.1351	0.1829	2.1733	3.1605	0.0788	0.0486	13.6513	15.1484	0.406	0.4354	0.0348	0.0262	0.1118	0.1428	0.2697	0.3028	0.7472	0.9458	0.6139	0.6485	0.2332	0.3183	2.1322	1.9174	0.9727
K092	0.0896	0.0612	0.0383	0.0472	0.0391	0.0395	0.0804	0.0903	0.167	0.2763	0.0196	0.0177	0.0413	0.0612	0.0452	0.0575	0.0783	0.0538	0.22	0.2866	0.0974	0.1405	0.3304	0.493	0.1057	0.1318	2.0504	2.3298	0.0574	0.0334	12.2039	12.5893	0.347	0.3385	0.0817	0.0702	0.1435	0.1689	0.3009	0.3716	0.9409	1.0753	0.7791	0.4027	0.1883	0.2612	0.4874	0.5144	0.6643
K093	0.1544	0.1949	0.1287	0.1961	0.1766	0.1151	0.1028	0.0785	0.4346	0.2888	0.1585	0.1576	0.1653	0.0937	0.0749	0.4268	0.0136	0.0312	0.2462	0.9917	0.1795	0.3354	0.0646	0.1093	0.2853	0.7083	10.2013	8.9112	0.1838	0.1907	20.2952	23.6732	0.89	1.0778	0.0925	0.171	0.2978	0.1941	1.1247	1.0598	2.4229	4.0995	0.8957	1.0141	0.5517	1.0149	10.5093	3.5356	1.2033
K094	0.1368	0.1215	0.0646	0.0758	0.0693	0.1014	0.0313	0.0322	0.4015	0.3215	0.0555	0.019	0.1424	0.1449	0.985	1.0105	0.0175	0.0201	0.2516	0.3896	0.1334	0.1345	0.0305	0.0303	0.2641	0.348	6.6905	6.6402	0.3358	1.9385	17.2489	19.1349	0.6189	0.6487	0.0387	0.0468	0.0532	0.0441	0.2543	0.3177	1.7497	2.2615	0.4245	0.4741	0.578	0.905	8.4378	5.1772	0.522
K095	0.0733	0.0951	0.0853	0.103	0.3617	0.5121	0.0693	0.0821	0.643	0.7367	0.0602	0.051	0.1157	0.1182	0.1092	0.0805	0.007	0.0028	0.536	0.6402	0.0806	0.1599	0.0693	0.043	0.2412	0.3531	7.5738	7.112	0.1405	0.2042	12.7883	16.8758	0.4978	0.6757	0.0763	0.0611	0.2599	0.2054	0.7438	0.9686	3.2741	3.2892	0.7939	0.8952	0.5686	0.6802	6.9412	6.6013	2.808
K097	0.0591	0.0929	0.0666	0.142	0.0577	0.0858	0.042	0.0648	0.6923	0.6756	0.1462	0.1906	0.1969	0.2145	0.044	0.3168	0.0119	0.021	0.4593	1.5148	0.4458	0.8128	0.0177	0.0298	0.2692	0.8151	11.5655	11.8957	0.1458	0.1634	19.1018	25.7523	0.5639	0.9349	0.1015	0.1224	0.2562	0.2384	0.7425	1.3767	3.3748	5.7574	0.6717	0.946	0.6681	0.7861	12.6792	13.6474	0.6535
K098	0.0892	0.0806	0.0849	0.1046	0.2097	0.2393	0.052	0.061	0.3658	0.2708	0.0732	0.0737	0.1188	0.1324	0.1336	0.1656	0.0147	0.0231	0.3349	0.4145	0.309	0.4295	0.1202	0.1884	0.3388	0.3653	7.5814	9.4237	0.0912	0.0665	12.121	11.9249	0.5441	0.5526	0.0925	0.1064	0.2333	0.2168	0.5739	0.7723	2.1386	2.6038	0.3763	0.3908	0.3735	0.4465	5.7243	3.9156	0.5704
K100	0.0263	0.0363	0.0223	0.0376	0.0087	0.0172	0.0141	0.0204	0.0798	0.1013	0.011	0.0159	0.0263	0.0337	0.0251	0.032	0.0076	0.0089	0.0551	0.1125	0.0332	0.0635	0.0302	0.0628	0.0757	0.13	1.4438	1.8852	0.1167	0.1763	2.9611	5.2348	0.1109	0.1954	0.0227	0.0202	0.0644	0.0569	0.145	0.2993	0.2924	0.483	0.1613	0.2471	0.1726	0.2837	0.57	0.5072	0.1365
K102	0.0673	0.047	0.1463	0.095	0.3769	0.2175	0.1073	0.0649	0.6506	0.3417	0.0551	0.0361	0.2268	0.1382	0.1079	0.0966	0.0229	0.0127	0.2107	0.2531	0.3233	0.2263	0.0821	0.0873	0.5064	0.3595	15.3925	11.0115	0.1792	0.07	19.8045	11.9669	0.8263	0.4589	0.0832	0.0578	0.4172	0.2216	0.8274	0.6697	1.6565	1.1994	1.1259	0.5556	0.6694	0.6824	9.5021	2.5561	0.4229
K104	0.0759	0.0917	0.0663	0.0883	0.044	0.0617	0.0516	0.066	0.4221	0.4262	0.0295	0.016	0.0961	0.0811	0.0531	0.0966	0.0118	0.0291	0.2098	0.2874	0.1346	0.2019	0.0403	0.0981	0.1167	0.2218	1.831	2.8864	0.0587	0.0524	8.484	10.3636	0.4238	0.45	0.1074	0.1398	0.198	0.2311	0.4192	0.6199	0.5177	0.7714	0.2496	0.2092	0.288	0.3636	4.3106	3.965	0.5243
K105	0.0302	0.0595	0.0675	0.0771	0.0774	0.0827	0.0386	0.0443	0.2471	0.2415	0.0152	0.0129	0.1614	0.1588	0.0286	0.0408	0.0308	0.0265	0.1698	0.1955	0.1362	0.1864	0.0727	0.1243	0.1629	0.1913	2.6642	3.637	0.0677	0.0742	8.7861	9.5293	0.4147	0.4297	0.0963	0.0914	0.1226	0.1202	0.402	0.489	0.4096	0.507	0.2917	0.3068	0.1631	0.1447	2.6668	2.2318	0.436
K106	0.2041	0.2075	0.0893	0.1017	0.1279	0.1367	0.0598	0.0592	0.6115	0.8033	0.0303	0.0333	0.1008	0.17	0.0828	0.0925	0.0451	0.0592	0.2205	0.3625	0.0885	0.0992	0.3934	0.3333	0.1918	0.2925	4.2525	4.15	0.073	0.0683	15.4082	17.9858	0.5377	0.5992	0.1123	0.1225	0.1902	0.2083	0.5016	0.5525	1.3066	1.7133	0.5443	0.6608	0.3689	0.5067	3.5025	2.0208	0.6754
K107	0.0606	0.0552	0.0693	0.0709	0.0592	0.0728	0.0617	0.0687	0.3142	0.2104	0.0327	0.0319	0.0564	0.0604	0.0486	0.0997	0.0226	0.022	0.1165	0.236	0.1061	0.1316	0.2726	0.3349	0.1377	0.1676	0.8615	1.5626	0.0782	0.0563	12.2869	10.2964	0.6802	0.5376	0.0441	0.0467	0.2101	0.183	0.3327	0.3115	0.4316	0.611	0.5134	0.4723	0.1559	0.1967	3.2693	1.3882	0.9768
K108	0.0343	0.0765	0.0843	0.1295	0.0597	0.0826	0.0672	0.0992	0.2709	0.278	0.2276	0.2644	0.0821	0.2152	0.144	0.1371	0.0478	0.0545	0.3642	0.8098	0.2716	0.3424	0.0642	0.0667	0.2313	0.6848	16.9052	20.547	0.0716	0.1879	12.3955	17.9439	0.4925	0.878	0.1045	0.0864	0.3493	0.3462	0.6657	1.2962	2.8388	3.297	0.547	0.7424	0.6127	0.8091	1.3664	1.3545	0.9403
K109	0.0737	0.0524	0.1528	0.1386	0.0688	0.0548	0.0808	0.0825	0.7454	0.3898	0.0533	0.1036	0.1857	0.1205	0.1157	0.1669	0.008	0.038	0.3519	0.3247	0.0834	0.1054	0.0454	0.1235	0.3598	0.3102	5.9899	5.3458	0.0811	0.1	24.4763	15.5687	0.8485	0.5964	0.0857	0.1849	0.1806	0.2572	0.3213	0.9428	2.5861	2.5837	0.5408	0.4548	0.1891	0.5199	10.0561	3.9819	0.2249
K110	0.0927	0.074	0.088	0.1156	0.1159	0.1169	0.0777	0.074	0.3502	0.3455	0.0159	0.0234	0.0936	0.0909	0.0953	0.1156	0.0279	0.061	0.1742	0.3208	0.0957	0.1156	0.0901	0.2727	0.2086	0.1403	2.7077	3.6013	0.6824	1.1468	14.2403	14.3519	0.5511	0.5312	0.0605	0.1169	0.1648	0.261	0.6502	0.8208	0.6472	1.0338	0.3931	0.6455	0.7996	1.0896	1.7884	1.126	0.4356
K111	0.0346	0.0352	0.1054	0.1488	0.1161	0.1789	0.0836	0.1073	0.2394	0.2501	0.1	0.1091	0.1081	0.1789	0.1269	0.1457	0.0313	0.0321	0.2463	0.4279	0.1406	0.205	0.4394	0.6005	0.2104	0.3668	9.9657	12.2342	0.0919	0.1342	13.5803	18.1893	0.4899	0.693	0.1752	0.1465	0.3343	0.3598	0.7021	1.1334	1.9827	2.7269	0.6182	0.8042	0.4194	0.6164	2.1373	2.3856	0.8272
K113	0.0618	0.0621	0.0994	0.1141	0.0529	0.0626	0.0665	0.0718	0.4883	0.4626	0.0572	0.0749	0.16	0.1758	0.1169	0.133	0.0412	0.0542	0.1825	0.2441	0.0517	0.0762	0.0766	0.0934	0.4058	0.4564	6.1369	7.022	0.0517	0.059	12.3218	13.8529	0.5751	0.6066	0.1305	0.1427	0.2465	0.2758	0.7578	0.8749	0.7674	0.8441	0.3311	0.3031	0.204	0.233	4.0972	4.2458	0.5298
K114	0.0559	0.0624	0.0495	0.068	0.074	0.0937	0.0308	0.0413	0.5	0.2819	0.1048	0.1057	0.0892	0.1127	0.0476	0.0676	0.0587	0.0404	0.1149	0.188	0.054	0.063	0.0565	0.1045	0.2375	0.3152	1.1108	1.8753	0.0698	0.0971	15.5905	18.3619	0.4752	0.5125	0.0429	0.0388	0.2149	0.2356	0.3375	0.427	0.4657	0.7601	0.4984	0.5975	0.2908	0.4646	0.913	0.6408	0.4162
K115	0.0972	0.093	0.098	0.1101	0.6343	0.7137	0.0809	0.0909	0.7216	0.5914	0.0711	0.0603	0.1508	0.135	0.0997	0.1207	0.0162	0.0272	0.2191	0.3293	0.1182	0.1648	0.1421	0.2329	0.3449	0.4302	8.3921	9.0378	0.0977	0.1008	18.2218	17.5825	0.6894	0.6698	0.1241	0.1247	0.1341	0.157	0.8241	0.8669	1.5153	1.8245	0.7725	0.7914	0.1699	0.404	7.1923	3.9667	0.456
K116	0.075	0.0988	0.0931	0.1619	0.2884	0.3845	0.0732	0.0972	0.4228	0.5343	0.1275	0.1831	0.0978	0.3005	0.2156	0.1132	0.029	0.0186	0.1964	0.4731	0.1054	0.1515	0.1435	0.0691	0.2036	0.5872	7.8112	7.4784	0.075	0.1297	12.6931	21.1039	0.5221	0.9081	0.1333	0.103	0.3688	0.2608	0.5609	1.3125	0.892	1.0002	0.5004	0.8097	0.4007	0.5972	4.0308	5.3893	0.6688
K117	0.1073	0.1656	0.1238	0.1853	0.0884	0.1062	0.0604	0.0571	0.1646	0.1385	0.2982	0.3429	0.1585	0.2194	0.1384	0.274	0.0384	0.0271	0.2738	0.7201	0.2787	0.4766	0.0085	0.1231	0.5024	1.3579	16.5744	21.8542	0.0848	0.1872	18.514	31.1575	0.8018	1.3791	0.211	0.0476	0.2817	0.2352	1.0341	2.2143	1.4427	1.7099	0.3329	0.6282	0.5994	0.8121	4.2463	4.693	0.2689
K118	0.0991	0.1162	0.104	0.124	0.2692	0.2896	0.0935	0.1033	0.6419	0.7175	0.072	0.0571	0.1266	0.1554	0.0761	0.052	0.0099	0.0084	0.1629	0.2388	0.1437	0.1545	0.1694	0.1677	0.1373	0.2335	4.6032	4.7515	1.4539	1.8788	14.3419	16.1115	0.478	0.6279	0.0988	0.0848	0.2981	0.2749	0.6614	0.7853	1.3965	1.4941	0.6532	0.7599	0.9093	1.1182	7.2836	8.2208	0.8426
K119	0.0476	0.0593	0.0914	0.1439	0.1669	0.1729	0.1341	0.1505	0.2838	0.2721	0.0579	0.0351	0.1248	0.2263	0.0469	0.0606	0.0583	0.0348	0.2045	0.4535	0.1221	0.1859	0.0776	0.3011	0.22	0.2255	1.7886	2.862	0.2614	0.112	10.6266	13.9806	0.3934	0.4476	0.0745	0.0755	0.2214	0.3742	0.4193	0.5229	1.021	1.5136	0.8362	0.8197	0.4041	0.6774	4.1262	1.6753	0.8152
K120	0.1249	0.1394	0.1465	0.1818	0.0714	0.0947	0.0616	0.0676	0.2076	0.1564	0.07	0.0224	0.2247	0.2012	0.0847	0.1348	0.0212	0.0198	0.4414	0.4442	0.3039	0.303	0.0712	0.1237	0.4359	0.5012	14.0106	13.4188	0.2231	0.2222	25.7939	22.6863	0.9469	0.8756	0.1024	0.0436	0.3114	0.3073	1.0531	0.782	1.8935	1.8481	0.7924	0.6688	0.8541	0.774	6.2196	4.5081	0.8061
K121	0.0775	0.0232	0.0793	0.0481	0.1432	0.0639	0.0465	0.0257	0.5296	0.1344	0.2404	0.1054	0.1939	0.129	0.1592	0.1162	0.0296	0.0299	0.2577	0.2141	0.1676	0.0959	0.0249	0.0149	0.1728	0.1336	6.7587	3.1959	0.0563	0.0332	11.3376	5.5	0.4873	0.2726	0.1174	0.0913	0.339	0.2046	0.6592	0.3274	1.5742	0.9797	0.3174	0.1693	0.2427	0.1585	9.8221	2.3361	0.3343
K122	0.0571	0.0838	0.0552	0.0933	0.1127	0.1763	0.0559	0.0954	0.6268	0.3069	0.092	0.1212	0.2761	0.2435	0.063	0.0813	0.0133	0.0202	0.2147	0.3432	0.2052	0.1717	0.1157	0.0397	0.1532	0.3638	3.3365	8.9509	0.1981	0.1218	11.3225	14.7162	0.4231	0.5613	0.1324	0.0753	0.1743	0.2518	0.4394	1.0148	1.2753	1.3904	0.4916	0.6374	0.145	0.2455	11.6072	12.4861	0.6175
K123	0.07	0.1295	0.0577	0.0538	0.104	0.1472	0.0686	0.0527	0.2413	0.5089	0.1136	0.0966	0.0868	0.2581	0.066	0.0883	0.0186	0.015	0.1573	0.2572	0.1283	0.2074	0.0227	0.1064	0.1401	0.1714	5.7753	3.4532	0.08	0.9254	10.9919	12.3629	0.4306	0.3962	0.087	0.1301	0.3405	0.1824	0.6083	0.5006	0.8012	1.4356	0.4437	0.3313	0.2168	0.2638	9.5338	7.1167	0.4484
K125	0.0954	0.0993	0.1087	0.1387	3.3146	3.4026	0.0886	0.0906	0.1238	0.1178	0.0442	0.0458	0.1051	0.1526	0.1281	0.1533	0.0272	0.0336	0.3178	0.6596	0.1232	0.262	0.1002	0.223	0.401	0.4826	10.4229	13.6462	0.0971	0.1113	22.2851	22.7906	0.7719	0.7808	0.0518	0.0737	0.339	0.2498	0.6302	0.8669	1.248	2.123	0.496	0.6305	0.5994	0.8052	4.2038	2.2885	1.0231
K127	0.0598	0.0801	0.0837	0.0981	0.1196	0.1658	0.0641	0.0683	0.4087	0.3863	0.1489	0.1317	0.2663	0.3075	0.1337	0.1143	0.0554	0.0373	0.1957	0.272	0.0761	0.0901	0.0935	0.1478	0.2022	0.2242	7.3098	7.0155	0.063	0.0807	10.7283	11.6708	0.4054	0.454	0.0967	0.0702	0.1957	0.1863	0.6152	0.6901	1.2446	1.5286	0.362	0.3845	0.5293	0.5702	12.2489	11.7497	0.5348
K128	0.1973	0.1563	0.1304	0.1348	0.0854	0.1146	0.0881	0.1069	0.4977	0.3707	0.1328	0.1215	0.1614	0.2364	0.0758	0.1262	0.0149	0.0226	0.2955	0.4486	0.0765	0.1415	0.0241	0.0789	0.3784	0.48	7.8895	8.4916	0.1279	0.106	18.9368	16.5208	0.745	0.6645	0.0722	0.065	0.187	0.2009	0.8008	1.0477	1.2498	1.5419	0.8075	0.6641	0.3153	0.5712	11.2709	6.1625	0.8323
K131	0.1073	0.105	0.0785	0.0821	0.0353	0.0404	0.084	0.0936	0.1473	0.1596	0.0495	0.0507	0.0855	0.1179	0.7407	2.0018	0.0324	0.0311	0.232	0.2686	0.1844	0.2307	0.0884	0.1457	0.2047	0.1871	6.608	6.6357	0.1011	0.2186	13.0298	11.0429	0.46	0.4229	0.0393	0.0368	0.0658	0.8571	0.2138	0.2286	1.5662	2.04	0.5225	0.4786	0.4178	0.4264	6.4822	3.5064	0.5356
K132	0.075	0.0428	0.0772	0.0797	0.0408	0.0675	0.0565	0.0639	0.4837	0.3242	0.0402	0.0226	0.1516	0.2153	0.0614	0.0763	0.0701	0.0236	0.3049	0.4402	0.1	0.1479	0.1734	0.2949	0.2364	0.2308	2.875	3.8273	0.0473	0.0878	17.8625	13.3751	0.581	0.4041	0.0424	0.0445	0.1332	0.1771	0.4603	0.3843	0.6587	1.1275	0.3897	0.5025	0.2022	0.3705	1.0897	0.6593	0.5598
K133	0.0766	0.0614	0.0852	0.1329	0.4235	0.5437	0.0796	0.1247	0.6563	0.5093	0.1209	0.1449	0.0967	0.1939	0.0463	0.1902	0.0078	0.0145	0.3256	0.5672	0.0805	0.1566	0.1959	0.3776	0.2261	0.3129	4.9023	6.5836	0.0453	0.1682	18.7272	19.7301	0.4682	0.6239	0.0457	0.0509	0.1793	0.2591	0.4644	0.5009	1.1007	1.881	0.8015	1.0175	0.4094	0.5249	1.3174	0.8649	0.5748
K134	0.0759	0.096	0.0809	0.1074	0.0475	0.0805	0.0579	0.0726	0.2491	0.2053	0.1742	0.0108	0.2014	0.3598	0.035	0.0602	0.036	0.0226	0.1974	0.3626	0.1346	0.2053	0.0459	0.096	0.1688	0.2874	4.1376	5.9761	0.064	0.2732	10.659	12.3037	0.4787	0.5102	0.0539	0.0489	0.3018	0.3095	0.5809	0.6887	0.839	1.4295	0.3455	0.369	0.4074	0.6006	5.4769	5.4882	0.5095
K136	0.1232	0.1252	0.0708	0.0804	0.0279	0.0355	0.0543	0.0661	0.2652	0.2434	0.0267	0.0177	0.0982	0.1171	0.0496	0.0898	0.0091	0.0141	0.2373	0.2485	0.1321	0.1434	0.3961	0.4	0.1709	0.1887	2.0279	2.6343	0.088	0.1632	16.7315	15.7175	0.5054	0.5121	0.0627	0.073	0.1128	0.1511	0.5327	0.5096	0.717	0.83	0.3625	0.3653	0.2404	0.2063	2.8666	1.8395	0.8304
K137	0.1082	0.1033	0.0861	0.1032	0.6266	0.7107	0.0738	0.0865	0.4598	0.4072	0.0126	0.1524	0.1344	0.1787	0.0613	0.1221	0.0139	0.014	0.2688	0.4462	0.1766	0.293	0.0327	0.0621	0.2204	0.2836	7.1048	7.7264	0.4514	2.3468	13.0949	12.8834	0.5829	0.6008	0.0636	0.0908	0.3557	0.3978	0.6625	0.7196	3.0521	4.1955	0.4851	0.6368	0.5249	0.7713	8.7068	7.2183	1.149
K138	0.1122	0.1618	0.12	0.1277	0.4505	0.481	0.1163	0.1244	0.4419	0.4218	0.0933	0.099	0.2855	0.2784	0.0567	0.1982	0.0459	0.0333	0.1716	0.2838	0.1014	0.1418	0.0334	0.0612	0.2986	0.3586	2.4707	3.2303	0.0599	0.1396	16.9219	15.3087	0.6327	0.5578	0.0747	0.0689	0.2087	0.258	0.6074	0.5725	0.8625	1.0036	0.7488	0.6727	0.3719	0.5325	4.2284	3.4141	0.6595
K139	0.1147	0.1009	0.0811	0.0786	0.1336	0.135	0.0683	0.0675	0.3332	0.2154	0.0749	0.047	0.1838	0.1667	0.0977	0.1316	0.0224	0.0556	0.2073	0.353	0.1174	0.1325	0.139	0.1538	0.2208	0.247	5.6575	7.5829	0.1	0.2795	12.7502	10.9376	0.4598	0.406	0.0224	0.0863	0.1668	0.2983	0.6734	0.288	1.2224	1.9111	0.4371	0.4675	0.329	0.4615	3.6305	1.9795	0.5066
K140	0.084	0.0379	0.1675	0.146	0.5733	0.4954	0.0811	0.0874	1.4546	0.631	0.3541	0.2793	0.4365	0.331	0.1835	0.2218	0.0189	0.0977	0.7318	0.6207	0.1176	0.1816	0.0281	0.0977	0.7615	0.5782	5.9385	7.8954	0.2254	0.1805	51.0463	27.5805	1.4688	0.9862	0.0203	0.2322	0.2911	0.4931	1.7744	1.1103	2.2813	2.7379	0.9465	0.6276	0.3829	0.5057	20.559	6.1494	1.4441
K141	0.0942	0.08	0.0856	0.095	0.3856	0.3966	0.0514	0.0628	0.5006	0.3908	0.0808	0.0588	0.113	0.1232	0.0371	0.0851	0.0261	0.0349	0.2888	0.3743	0.0834	0.1613	0.1408	0.2775	0.257	0.2788	5.2626	5.3342	0.0946	0.1257	17.1022	13.3698	0.631	0.5459	0.0555	0.0824	0.1546	0.2432	0.5654	0.5689	1.873	2.3574	0.4075	0.4408	0.2322	0.3865	3.0885	1.8459	0.8002
K143	0.071	0.1766	0.0545	0.1158	0.6721	1.18	0.0451	0.0597	0.2444	0.3325	0.0377	0.0755	0.0856	0.105	0.0595	0.0842	0.0218	0.017	0.1309	0.5054	0.073	0.1358	0.0634	0.0899	0.141	0.5394	3.2651	5.6208	0.1131	0.3313	10.1318	21.8767	0.4305	0.9535	0.1684	0.1372	0.188	0.1806	0.5821	1.4238	1.32	2.0845	0.1124	0.354	0.5205	0.8484	8.1331	9.6509	1.7331
K147	0.0811	0.1377	0.0543	0.1311	0.0658	0.1009	0.0568	0.083	0.3244	0.3953	0.0333	0.0406	0.0947	0.1491	0.0582	0.2066	0.0098	0.0472	0.1358	0.4858	0.1746	0.3509	0.0605	0.1538	0.1454	0.4764	5.1075	7.5358	0.2813	1.584	9.7943	14.8142	0.3626	0.5764	0.0566	0.1104	0.2292	0.2528	0.4235	0.8151	0.8623	1.267	0.4082	0.517	0.6568	1.0434	2.6673	2.8425	0.3495
K148	0.0597	0.0512	0.1078	0.1092	0.0788	0.0816	0.0656	0.0892	0.7066	0.5228	0.3328	0.2908	0.5163	0.5184	0.1408	0.1894	0.0104	0.0187	0.529	0.7189	0.1352	0.1774	0.0233	0.0378	0.3547	0.4018	6.7273	7.5806	0.204	0.3207	16.0858	13.0099	0.7583	0.6505	0.0653	0.0857	0.1747	0.1922	0.9012	0.9862	2.563	4.3836	0.7566	0.788	0.9608	1.0887	21.2943	10.5203	0.7696
K149	0.1063	0.0952	0.0803	0.1	0.1623	0.1815	0.0414	0.0468	0.6042	0.5573	0.0795	0.0766	0.2377	0.2782	0.123	0.1363	0.0293	0.0532	0.1791	0.2976	0.1071	0.1234	0.0552	0.1379	0.2561	0.4024	5.1452	4.9855	0.0983	0.1121	14.9695	15.2032	0.5678	0.6411	0.0954	0.1347	0.2632	0.2734	0.7473	0.8347	0.8431	0.9718	0.3904	0.4202	0.3356	0.4919	8.1423	5.654	0.4192
K150	0.2422	0.0992	0.1485	0.1372	0.031	0.0135	0.1469	0.1435	0.8286	0.355	0.0921	0.6907	0.2447	0.2239	0.1782	0.115	0.0404	0.0324	0.8169	0.5589	0.222	0.2922	0.0788	0.337	1.2978	0.6614	21.706	15.4923	0.0902	0.2441	61.2622	27.8614	1.4874	1.1173	0.0708	0.0782	0.134	0.1535	0.4118	0.3532	2.9281	3.0295	0.6186	0.632	0.4809	0.2446	5.7385	2.1062	0.5299
K151	0.078	0.1	0.1233	0.3062	0.0449	0.0845	0.0937	0.1263	0.9452	0.7134	0.1288	0.1505	0.2301	0.2845	0.0719	0.5376	0.0108	0.0356	0.1793	0.5912	0.1582	0.2969	0.0312	0.0794	0.3108	0.6933	6.3296	7.5768	0.0461	0.0861	16.2754	20.7515	0.596	0.7706	0.0987	0.1742	0.259	0.2675	0.619	1.0186	0.9204	1.5314	0.3495	0.4438	0.2881	0.6119	3.7847	2.8026	0.8215
K152	0.1058	0.0821	0.1205	0.0933	0.2621	0.2105	0.1158	0.0901	0.9876	0.5511	0.1474	0.1039	0.1855	0.1956	0.1404	0.1728	0.0137	0.0148	0.3279	0.3148	0.0789	0.1036	0.014	0.0166	0.4703	0.3556	12.3186	9.7454	0.1189	0.2107	26.5677	17.4307	0.9336	0.7029	0.0985	0.1468	0.4675	0.4004	1.2784	0.9514	2.7509	2.3221	0.8904	0.6523	0.7072	0.6911	9.7537	4.2986	1.1373
K153	0.0518	0.1427	0.0639	0.2109	0.0825	0.1691	0.044	0.0609	0.5199	0.5983	0.0416	0.0609	0.0717	0.1597	0.0518	0.4	0.0542	0.0149	0.1145	0.8832	0.1536	0.1403	0.0506	0.0497	0.1181	0.5464	1.8404	2.137	0.0307	0.1786	10.362	25.8349	0.341	0.8326	0.0982	0.0901	0.2795	0.1938	0.2789	0.5984	0.394	0.7998	0.2169	0.6425	0.2241	0.5991	3.6765	5.3203	0.4771
K154	0.1534	0.072	0.0906	0.0708	0.2235	0.2143	0.0575	0.0453	0.5645	0.2292	0.3174	0.2137	0.2	0.1565	0.0733	0.0938	0.0158	0.0745	0.4722	0.4776	0.0906	0.1037	0.1398	0.2012	0.4441	0.4124	9.8661	8.9261	0.7019	2.0652	22.3577	15.1696	1.3316	0.8658	0.069	0.0882	0.3089	0.3335	1.2863	1.187	3.0252	2.7242	0.4484	0.2217	0.8492	0.9994	9.1345	2.8012	0.7246
K155	0.1052	0.139	0.0982	0.1088	0.1398	0.211	0.057	0.0619	0.3191	0.2634	0.0178	0.0126	0.1019	0.0907	0.1644	0.1663	0.0125	0.0167	0.332	0.4628	0.2496	0.267	0.1411	0.2773	0.1611	0.2062	4.4427	5.909	0.1119	0.061	15.7613	16.4368	0.5401	0.5588	0.1215	0.1015	0.273	0.2253	0.5031	0.6969	1.9668	2.0214	0.4378	0.4249	0.5815	0.7811	5.569	2.7306	1.8651
K157	0.1576	0.1453	0.0737	0.0758	0.2943	0.2647	0.0532	0.0446	0.7338	0.5513	0.3349	0.2925	0.1846	0.2155	0.0527	0.0298	0.0139	0.0167	0.2405	0.252	0.0677	0.0867	0.018	0.0165	0.4718	0.4036	4.8593	5.6291	0.223	0.0963	25.4333	21.4529	0.9684	0.8265	0.0424	0.0535	0.396	0.2437	1.551	1.2467	1.167	1.2131	1.1022	0.419	0.1931	0.2515	10.048	5.9581	0.6954
K159	0.1075	0.121	0.1136	0.1169	0.1791	0.2065	0.065	0.0794	0.3165	0.3169	0.053	0.0754	0.1244	0.1266	0.1512	0.1968	0.0374	0.1113	0.3492	0.2863	0.2232	0.2887	0.3289	0.1895	0.4224	0.3952	11.9728	12.1782	0.4215	0.3589	18.772	20.5915	0.6939	0.8089	0.0555	0.1181	0.4978	0.6266	0.976	1.0984	1.4774	1.4488	0.6057	0.5653	0.4951	0.4133	4.6565	7.381	0.547
K160	0.0479	0.0453	0.0839	0.1082	0.1051	0.1453	0.0669	0.078	0.1614	0.2189	0.0691	0.0654	0.1178	0.2208	0.2343	0.2333	0.0898	0.1151	0.2466	0.5855	0.0818	0.1132	0.0081	0.0119	0.3428	0.5233	9.7822	12.8541	0.1331	0.3308	13.8737	19.927	0.5657	0.6818	0.1542	0.2069	0.4017	0.444	0.6051	0.9239	1.5106	2.1692	0.3665	0.4038	0.6309	1.1497	5.6831	5.8981	0.8305
K161	0.1309	0.1411	0.1294	0.1337	0.2622	0.2495	0.0532	0.0579	0.4011	0.3087	0.0908	0.1052	0.2142	0.2149	0.0459	0.0997	0.0087	0.0207	0.2304	0.2689	0.1148	0.1728	0.0569	0.1437	0.3469	0.4298	8.4862	7.8926	0.0645	0.1557	20.2301	17.9246	0.7396	0.7172	0.0627	0.055	0.3427	0.2058	0.7772	1.1693	0.9431	0.8631	0.8324	0.8372	0.6566	0.5699	27.4008	21.8207	0.3657
K163	0.061	0.0939	0.0636	0.1124	0.1589	0.269	0.0466	0.0613	0.3463	0.3029	0.0686	0.0344	0.1103	0.1393	0.0496	0.1187	0.0188	0.0179	0.349	0.6426	0.1144	0.1434	0.1214	0.1931	0.268	0.5297	8.6806	11.4092	0.1238	0.1281	18.2889	25.5646	0.6704	0.812	0.0645	0.0521	0.2809	0.2908	0.6575	0.9963	1.0487	1.5236	0.4798	0.7026	0.256	0.4008	3.3718	2.4906	0.6381
K164	0.1626	0.1781	0.1349	0.169	0.0981	0.1777	0.092	0.1006	0.4454	0.3847	0.2571	0.1911	0.1982	0.4232	0.0717	0.0855	0.0029	0.0053	0.2465	0.4464	0.1434	0.4157	0.047	0.0811	0.3441	0.5744	6.2745	6.609	0.2222	0.4664	24.9786	28.7727	0.8594	0.974	0.067	0.0589	0.093	0.0909	1.1623	1.0305	1.384	1.9272	0.8719	0.9498	0.4629	0.6738	7.1367	4.4538	0.5713
K166	0.0503	0.0615	0.0773	0.0985	0.1806	0.2288	0.0592	0.0643	0.4302	0.3453	0.1736	0.1808	0.12	0.1298	0.0569	0.0777	0.0169	0.0187	0.1599	0.2524	0.0509	0.082	0.0257	0.0323	0.2535	0.3319	2.9688	4.4215	0.1083	0.1187	10.3657	11.9233	0.5152	0.5646	0.1485	0.1447	0.1528	0.1771	0.5308	0.5963	0.6347	0.8711	0.4443	0.522	0.0515	0.0898	12.7024	10.0453	0.568
K170	0.118	0.1305	0.11	0.1177	0.144	0.179	0.0733	0.0739	0.5727	0.6471	0.1949	0.1773	0.2795	0.3761	0.8744	1.7872	0.0114	0.0146	0.4297	0.5855	0.1212	0.1114	0.0679	0.141	0.3248	0.5207	12.5616	11.513	0.3543	0.9986	16.7239	20.9784	0.6448	0.8595	0.0893	0.0724	0.1497	0.0966	0.6659	0.5605	1.828	1.6415	0.5647	0.518	0.7063	0.9591	19.1942	20.02	0.6051
K172	0.0803	0.1075	0.0793	0.1138	0.0896	0.1361	0.0588	0.0825	0.0996	0.1302	0.0478	0.047	0.0899	0.1765	0.0493	0.0577	0.0141	0.0137	0.1845	0.3747	0.2269	0.3029	0.3441	0.3812	0.1476	0.3067	4.0308	5.7066	0.0938	0.1067	9.905	14.7911	0.4702	0.6066	0.0899	0.0836	0.213	0.1989	0.4375	0.6342	0.6634	1.0925	0.3549	0.4557	0.295	0.4954	4.2478	4.5089	0.6375
K174	0.0495	0.0648	0.0553	0.0791	0.0428	0.0535	0.036	0.0477	0.2116	0.2441	0.0531	0.0857	0.0936	0.1359	0.0685	0.085	0.018	0.0096	0.1904	0.2608	0.072	0.0984	0.0469	0.111	0.1305	0.2512	4.7733	6.7634	0.074	0.0756	9.8884	13.9655	0.3691	0.5324	0.0714	0.0622	0.2148	0.2246	0.526	0.8171	1.2418	1.7411	0.3434	0.4704	0.2949	0.4641	3.1093	3.5019	0.2527
K175	0.0658	0.1243	0.0745	0.0901	0.0359	0.0368	0.0586	0.0711	0.2912	0.148	0.1586	0.0947	0.0901	0.0895	0.0877	0.3961	0.0268	0.0559	0.3496	0.9625	0.1118	0.1632	0.2482	0.3579	0.2471	0.6039	2.6797	4.2151	0.1178	0.0987	15.38	18.9461	0.5359	0.5651	0.0658	0.0592	0.1715	0.2079	0.5485	0.7342	0.8258	1.4184	0.6033	0.7507	0.1285	0.2842	3.3781	2.3618	1.5488
K176	0.0195	0.022	0.049	0.0809	0.0914	0.1333	0.0424	0.058	0.3857	0.2798	0.1819	0.1973	0.2324	0.2883	0.1829	0.176	0.0719	0.0351	0.1495	0.3596	0.0557	0.0724	0.0029	0.0061	0.1119	0.1935	2.3529	2.887	0.0429	0.0598	7.4552	10.0151	0.29	0.3804	0.0776	0.0571	0.2186	0.2333	0.289	0.5834	0.6281	1.1319	0.1267	0.2364	0.0686	0.2139	1.7938	1.5342	0.7419
K178	0.0649	0.045	0.0981	0.104	0.0722	0.0648	0.0799	0.0826	0.4706	0.4382	0.0704	0.0434	0.1122	0.1264	0.1067	0.1022	0.022	0.0176	0.3897	0.6488	0.0952	0.1341	0.0077	0.0337	0.1963	0.2784	3.8406	4.8439	0.0987	0.0857	16.623	14.9709	0.5905	0.4787	0.0486	0.0473	0.2915	0.2678	0.499	0.5522	3.2446	4.3249	0.7816	0.6892	0.2694	0.264	2.2253	1.263	1.2851
K179	0.0759	0.0662	0.0686	0.0723	0.2007	0.2192	0.0569	0.061	0.38	0.3883	0.0506	0.0479	0.0995	0.0962	0.0861	0.0977	0.0123	0.0263	0.3128	0.5052	0.0993	0.1352	0.1405	0.2746	0.2046	0.293	5.4882	6.5376	0.1014	0.0836	13.2178	12.4953	0.4547	0.423	0.1123	0.1385	0.1902	0.2019	0.4872	0.5122	1.1749	1.4047	0.4843	0.4014	0.4467	0.4315	3.2784	2.7066	1.5708
K180	0.0617	0.0675	0.0551	0.0689	0.5222	0.5802	0.0587	0.0692	0.3695	0.3953	0.0952	0.1136	0.121	0.1692	0.1305	0.1719	0.0311	0.0243	0.1958	0.4627	0.0419	0.0334	0.0731	0.0645	0.2431	0.345	5.8144	5.8618	0.0515	0.0757	8.712	9.7186	0.3934	0.4293	0.1246	0.0858	0.3515	0.3521	0.5198	0.7358	0.9024	1.2716	0.3108	0.4044	0.2527	0.3459	7.2126	7.084	0.494
K181	0.0654	0.075	0.1263	0.1511	0.2136	0.2373	0.071	0.0735	0.3434	0.3022	0.3124	0.2656	0.1451	0.1564	0.0632	0.0732	0.0358	0.0403	0.1233	0.225	0.0805	0.0924	0.1527	0.2425	0.2913	0.3516	5.0644	5.1927	0.1368	0.1864	17.3924	19.4783	0.514	0.5682	0.0846	0.0809	0.1659	0.1471	0.5199	0.7079	0.5147	0.5522	0.3453	0.3722	0.1611	0.2791	6.0684	4.229	0.5245
K182	0.0374	0.0427	0.0607	0.0801	0.1549	0.1473	0.0489	0.0435	0.1626	0.0274	0.0366	0.0441	0.0776	0.0739	0.1186	0.6989	0.0407	0.0438	0.2413	0.6481	0.2902	0.2731	0.038	0.0406	0.168	0.3763	3.1079	4.3403	0.0743	0.0876	10.4713	11.4876	0.427	0.4901	0.0765	0.0858	0.2943	0.2304	0.3997	0.4368	1.1653	1.286	0.5189	0.5441	0.4027	0.3844	5.0623	3.0298	0.9232
K183	0.1043	0.0815	0.105	0.1185	0.1764	0.2062	0.0793	0.0626	0.3293	0.0445	0.2057	0.1062	0.1357	0.1332	0.08	0.1341	0.1357	0.1313	0.3314	0.5384	0.1729	0.1498	0.2279	0.2166	0.2821	0.336	3.9957	2.7019	0.1071	0.1308	15.8336	15.1332	0.6586	0.6327	0.15	0.127	0.4179	0.6047	0.59	0.6474	2.33	2.1754	0.6714	0.8261	0.3357	0.4573	6.3021	2.2953	0.6521
K184	0.0882	0.0686	0.144	0.1877	0.2073	0.1985	0.1278	0.1418	0.6972	0.7272	0.2654	0.2398	0.2184	0.2912	0.8028	0.5103	0.0111	0.0157	0.4614	0.923	0.0776	0.1153	0.0226	0.0808	0.3795	0.6015	8.3544	9.6636	0.1471	0.1421	17.1355	17.7054	0.6327	0.7383	0.0652	0.1077	0.0976	0.1605	0.9278	1.4406	6.4193	6.6199	1.3139	1.3207	0.664	0.751	4.2268	3.6402	1.2739
K187	0.3485	0.1966	0.0862	0.0578	1.6528	1.1793	0.069	0.0529	0.8826	0.4221	0.219	0.1356	0.3621	0.2076	0.0956	0.0594	0.0774	0.0598	0.2272	0.1456	0.1823	0.1276	0.4741	0.3573	0.7108	0.4195	8.6738	5.5308	0.2195	0.1977	27.4644	16.0043	0.9864	0.6582	0.1521	0.0905	0.7464	0.5045	1.1128	0.5677	1.2003	0.9161	0.5992	0.3752	0.7851	0.5239	4.08	1.9603	0.4646
K188	0.0794	0.0731	0.0679	0.0888	0.0632	0.0821	0.0632	0.0776	0.5466	0.3545	0.1352	0.1075	0.4166	0.3366	0.0549	0.256	0.0061	0.0612	0.2277	0.4366	0.0507	0.0709	0.0342	0.1	0.2873	0.3821	3.4627	9.2246	0.0579	0.091	14.9434	12.191	0.5415	0.4881	0.1144	0.2784	0.1151	0.2619	0.723	0.7597	1.0392	1.6336	0.5006	0.497	0.0918	0.3933	18.3079	13.0328	0.6027
K189	0.07	0.0542	0.0616	0.0662	0.3961	0.2961	0.067	0.0673	0.3089	0.3018	0.0227	0.0243	0.8227	0.7549	0.1931	0.2183	0.1207	0.0824	0.1749	0.3296	0.0892	0.093	0.0103	0.0324	0.1458	0.1827	3.9399	4.4331	0.0453	0.0437	10.5192	9.9296	0.3941	0.3838	0.1256	0.1243	0.3039	0.3106	0.4483	0.5366	0.736	0.8775	0.0709	0.3518	0.232	0.25	7.9133	4.9384	0.5626
K192	0.0941	0.1403	0.0831	0.0938	0.4047	0.4863	0.0662	0.073	0.2474	0.2376	0.0631	0.0637	0.1455	0.1513	0.0859	0.1637	0.0225	0.042	0.1164	0.1473	0.0505	0.0792	0.108	0.1681	0.2073	0.2726	0.5357	3.1611	0.0685	0.1053	13.3981	14.5628	0.5737	0.6487	0.1362	0.1761	0.3385	0.4053	0.7303	0.7832	0.6981	0.7655	0.5225	0.6168	0.2282	0.3239	7.1486	5.5704	0.465
K193	0.0311	0.0507	0.0772	0.1333	0.0361	0.0701	0.0672	0.1077	0.1228	0.1262	0.0397	0.059	0.0728	0.1407	0.1008	0.105	0.0258	0.0201	0.2178	0.636	0.115	0.2238	0.1369	0.2484	0.1169	0.329	4.1294	7.6776	0.0456	0.1147	10.3119	18.8294	0.3539	0.6312	0.0692	0.0765	0.2614	0.3149	0.3622	0.7312	2.9781	6.1276	0.4783	0.8516	0.1767	0.445	3.7756	3.0835	0.3264
K194	0.1622	0.1346	0.1085	0.1388	0.1121	0.1334	0.0451	0.0651	0.5769	0.5077	0.1058	0.1	0.2793	0.2707	0.0549	0.0973	0.008	0.0136	0.2209	0.2831	0.0936	0.1204	0.0887	0.1811	0.325	0.3284	1.402	2.2299	0.1032	0.1651	23.0905	20.8275	0.6239	0.6976	0.1278	0.1482	0.1668	0.2041	0.7165	0.8234	0.7223	0.8695	0.4636	0.3926	0.1823	0.5689	13.4089	9.1257	0.4036
K195	0.0928	0.0903	0.113	0.1449	0.0448	0.072	0.0644	0.0784	0.2981	0.2407	0.0475	0.0297	0.1319	0.1386	0.096	0.139	0.0626	0.1186	0.1688	0.3178	0.134	0.1792	0.1588	0.4008	0.3	0.2708	5.9612	6.5042	0.1237	0.0818	16.1955	14.1127	0.5702	0.489	0.0652	0.1157	0.2055	0.2441	0.3219	0.422	1.387	2.0051	0.2472	0.2174	0.4963	0.6318	3.5182	1.7508	0.5894
K196	0.0403	0.0716	0.0709	0.1289	0.0596	0.1039	0.0625	0.1342	0.2462	0.2199	0.0614	0.0958	0.0709	0.2461	0.0707	0.1172	0.0064	0.0094	0.2291	0.6429	0.1169	0.2754	0.0771	0.1315	0.1915	0.5562	4.4154	8.1196	0.0828	0.1859	13.7	26.6717	0.3705	0.7513	0.0385	0.02	0.2313	0.3472	0.4957	0.9008	0.9277	1.7363	0.4684	0.7429	0.1997	0.4758	1.5568	4.814	1.1164
K197	0.0473	0.0469	0.0698	0.0778	0.0272	0.0516	0.0406	0.0511	0.2181	0.1993	0.0323	0.0349	0.0901	0.0813	0.0587	0.0579	0.007	0.0122	0.1466	0.2549	0.0557	0.0476	0.1397	0.2307	0.1317	0.1688	0.668	1.2815	0.1006	0.1466	12.4701	10.9953	0.3564	0.3254	0.024	0.0364	0.162	0.2337	0.3687	0.3539	0.5403	0.8272	0.3707	0.3042	0.1822	0.4145	2.3762	1.0399	0.5784
K198	0.2387	0.0804	0.3314	0.1207	0.678	0.2765	0.1618	0.0715	0.1644	0.1145	0.3335	0.0458	0.4257	0.4436	0.2817	0.1436	0.0319	0.0335	0.8403	0.3832	0.2801	0.1184	0.0194	0.0179	0.5366	0.2508	9.3906	3.6553	0.2707	0.0966	40.7597	14.114	1.4743	0.5218	0.1712	0.1134	0.6194	0.2777	1.3063	0.4441	3.4901	1.2961	1.2775	0.3933	1.3031	0.5492	5.1162	1.6212	2.9644
K200	0.0889	0.1459	0.0765	0.0991	0.0358	0.0349	0.0617	0.0615	0.4475	0.3083	0.0815	0.0771	0.1259	0.1486	0.1154	0.111	0.029	0.0349	0.263	0.455	0.1605	0.2312	0.0364	0.0624	0.2685	0.4028	3.6179	6.9064	0.0753	0.0505	12.1988	15.4239	0.5099	0.6349	0.1654	0.1954	0.3284	0.3596	0.5889	0.7734	0.9512	1.3624	0.4457	0.4661	0.2759	0.4193	4.85	2.0101	1.4216
K201	0.0684	0.0985	0.1099	0.1225	0.166	0.2098	0.0856	0.0877	0.3453	0.4085	0.0129	0.0042	0.1218	0.1663	0.1584	0.1225	0.0081	0.0125	0.2174	0.2979	0.129	0.1566	0.1262	0.1733	0.1743	0.2919	6.6912	3.1233	0.0815	0.0805	16.8521	18.64	0.5075	0.6009	0.0637	0.0805	0.2357	0.2205	0.6165	0.6956	1.4846	1.6218	0.5681	0.4631	0.5156	0.6335	6.2237	6.2176	0.0249
K202	0.089	0.116	0.1216	0.2298	0.1796	0.1739	0.0897	0.1181	0.3926	0.3372	0.1137	0.1057	0.17	1.1166	0.0626	0.1797	0.0165	0.0321	0.2103	0.7785	0.0568	0.1851	0.0707	0.2244	0.2587	0.5794	3.7835	5.2129	0.1361	0.067	18.1126	17.696	0.7553	0.714	0.0909	0.1109	0.2373	0.2138	0.8437	1.0467	3.9177	7.1991	0.5285	0.5848	0.3278	0.6029	13.4182	13.4352	0.7182
K203	0.0682	0.0697	0.0821	0.0944	0.1109	0.1388	0.0644	0.0763	0.7937	0.6888	0.2529	0.2468	0.1471	0.1856	0.0555	0.1021	0.0071	0.013	0.123	0.1718	0.099	0.1298	0.1084	0.2186	0.2075	0.238	3.9533	6.1186	0.0749	0.062	11.955	11.7508	0.4249	0.4029	0.061	0.0965	0.1522	0.1864	0.4979	0.5418	0.7047	1.009	0.5486	0.5144	0.3969	0.5548	3.3259	2.0997	0.2975
K204	0.0495	0.0303	0.0571	0.0753	0.3081	0.2371	0.0348	0.0551	0.1172	0.1112	0.1311	0.1112	0.07	0.2157	0.07	0.0742	0.059	0.1607	0.204	0.5607	0.0692	0.0888	0.0286	0.0888	0.189	0.2067	0.811	2.2292	0.07	0.0427	13.133	12.2843	0.4264	0.3865	0.0264	0.0899	0.2183	0.3022	0.3546	0.391	0.5223	1.2584	0.481	0.5719	0.193	0.3258	5.6553	3.2382	0.8762
K205	0.0829	0.0991	0.0871	0.0982	0.4151	0.3339	0.0547	0.0642	0.4532	0.5092	0.0386	0.022	0.1542	0.3303	0.1203	0.1239	0.0161	0.0633	0.2163	0.5771	0.0755	0.1734	0.0413	0.1431	0.1139	0.2055	5.3032	6.9339	0.1238	0.1761	11.6616	10.8321	0.4225	0.4284	0.0369	0.1	0.1995	0.2844	0.4978	0.5817	1.4807	2.5147	0.475	0.522	0.7965	0.9404	2.3703	2.0128	0.6963
K206	0.0863	0.1566	0.0798	0.1113	0.1031	0.1561	0.0918	0.121	0.1669	0.2265	0.0474	0.1019	0.0859	0.1428	0.1033	0.1613	0.0087	0.0157	0.2418	0.3207	0.1368	0.1945	0.1099	0.1337	0.264	0.3796	5.2219	6.1199	0.111	0.1494	14.7436	21.4318	0.5428	0.7381	0.0442	0.0503	0.222	0.287	0.6395	0.8472	1.025	1.3417	0.7771	0.9743	0.5456	0.7124	1.8786	2.5599	0.9817
K207	0.0879	0.1058	0.0654	0.1025	0.0749	0.1391	0.0705	0.1015	0.1494	0.1174	0.0171	0.0242	0.065	0.2135	0.0368	0.1058	0.0077	0.0246	0.2563	0.6055	0.1174	0.2354	0.0823	0.088	0.1733	0.3951	3.5963	5.0251	0.088	0.1726	12.9363	21.5765	0.4098	0.597	0.0306	0.0276	0.1277	0.1538	0.4585	0.728	1.0925	1.7192	0.6794	0.9382	0.1973	0.4163	1.0858	1.3515	1.4037
K208	0.0419	0.0411	0.0707	0.098	0.0899	0.1209	0.0655	0.0923	0.2518	0.2509	0.0754	0.0745	0.063	0.1443	0.0865	0.1405	0.0128	0.0141	0.1535	0.3986	0.0564	0.0948	0.0099	0.0175	0.1608	0.247	4.2023	5.9568	0.0465	0.0634	10.6531	11.6891	0.3373	0.3639	0.0583	0.0648	0.137	0.2002	0.313	0.4055	1.0444	1.848	0.463	0.5559	0.3733	0.6395	1.4543	1.093	0.6935
K209	0.057	0.0446	0.0711	0.0935	0.0359	0.0516	0.0678	0.0821	0.2017	0.2071	0.0463	0.0582	0.049	0.1701	0.0584	0.0734	0.0336	0.0484	0.2003	0.4957	0.0483	0.0712	0.0745	0.194	0.1906	0.3043	1.3178	2.3386	0.0544	0.0663	11.9034	13.6397	0.3933	0.4364	0.0507	0.0696	0.2188	0.2924	0.3634	0.4755	0.7081	1.2266	0.4903	0.5745	0.1198	0.2891	2.4594	1.4821	1.2567
K210	0.096	0.062	0.0657	0.0745	0.0573	0.0478	0.1263	0.1179	0.3497	0.219	0.2286	0.1837	0.1759	0.1348	0.0695	0.1196	0.0195	0.0864	0.2424	0.425	0.0692	0.0772	0.2358	0.238	0.2474	0.338	1.4	2.2332	0.1185	0.0761	17.2552	13.7978	0.5303	0.4098	0.0202	0.0337	0.161	0.1717	0.701	0.3788	1.0285	1.2505	0.785	0.6185	0.161	0.2973	2.004	0.7022	0.6563
K211	0.0539	0.0495	0.065	0.064	0.0679	0.076	0.0713	0.06	0.2128	0.216	0.0184	0.0165	0.0848	0.064	0.0536	0.075	0.0447	0.099	0.2101	0.4085	0.0734	0.062	0.0437	0.069	0.1691	0.218	2.5609	3.028	0.093	0.055	15.3867	10.3015	0.58	0.408	0.049	0.0735	0.1563	0.203	0.5271	0.3595	1.1254	1.2875	0.5145	0.3815	0.2314	0.2115	3.8476	2.389	1.2684
K212	0.0555	0.0625	0.0845	0.0971	0.7177	0.7024	0.0705	0.0789	0.3291	0.3947	0.29	0.291	0.0923	0.4127	0.1368	0.2586	0.0532	0.0293	0.5682	1.0931	0.2073	0.209	0.1141	0.0633	0.2591	0.3322	1.4014	3.6879	0.0705	0.0887	12.8136	16.3836	0.4627	0.5865	0.0905	0.0483	0.4473	0.4913	0.6214	0.747	1.8532	3.2485	0.325	0.3182	0.4914	0.7515	4.5055	5.7198	2.3341
K213	0.0636	0.0573	0.1014	0.1624	0.3021	0.1313	0.078	0.0806	0.0897	0.0847	0.0827	0.0636	0.1262	0.1272	0.1724	0.151	0.0308	0.0367	0.1201	0.4097	0.1673	0.2561	0.1409	0.1697	0.2089	0.4515	8.0488	4.4905	0.0825	0.0864	13.1827	14.2869	0.465	0.601	0.1105	0.0956	0.2664	0.2473	0.6234	0.8602	1.3528	1.7917	0.614	0.7451	0.5937	0.7325	3.303	2.7199	0.3129
K215	0.086	0.0734	0.063	0.0705	0.9922	0.7072	0.048	0.0461	0.3509	0.2065	0.0949	0.0874	0.1181	0.1222	0.0536	0.1599	0.012	0.0246	0.262	0.3396	0.0558	0.0785	0.1251	0.2094	0.2802	0.2592	5.9348	6.1058	0.0902	0.063	12.808	9.6785	0.4649	0.3797	0.0607	0.1118	0.49	0.444	0.4952	0.7268	1.2095	1.251	0.3672	0.4111	0.1288	0.2527	13.4684	7.6505	0.5719
K216	0.0302	0.0329	0.043	0.0467	0.043	0.0608	0.055	0.0563	0.2888	0.1929	0.031	0.0108	0.0388	0.0338	0.0711	0.0838	0.036	0.0342	0.2479	0.4063	0.0607	0.0775	0.1145	0.125	0.1103	0.1558	3.7145	3.455	0.0471	0.0463	10.3512	10.1438	0.3145	0.3342	0.0698	0.0717	0.2215	0.2379	0.3405	0.3933	0.9583	1.3079	0.3079	0.3792	0.1723	0.1908	0.6124	0.4825	0.5062
K217	0.0679	0.0603	0.13	0.1569	0.0859	0.1201	0.0759	0.0707	0.4797	0.1828	0.1276	0.0937	0.179	0.0833	0.119	0.4902	0.0245	0.0264	0.2921	0.7684	0.0914	0.1615	0.3521	0.5828	0.3424	0.5086	0.4514	3.3132	0.1086	0.0925	23.4152	20.854	0.6976	0.5902	0.0979	0.0983	0.1824	0.2034	0.8121	0.8954	1.149	1.9414	0.5886	0.6511	0.2207	0.3592	8.3255	4.0075	0.6821
K219	0.0359	0.1068	0.0231	0.0813	0.0231	0.0938	0.0163	0.0614	0.0845	0.2858	0.0361	0.1176	0.0588	0.25	0.0432	0.1364	0.0124	0.0398	0.1384	0.6881	0.0241	0.1432	0.0058	0.0506	0.1104	0.4364	1.452	5.0398	0.0341	0.0744	6.1701	17.6932	0.259	0.7926	0.0283	0.096	0.1231	0.3506	0.2251	0.7693	0.3884	1.9284	0.2365	0.7528	0.0805	0.2909	2.7524	7.296	0.3394
K220	0.027	0.0315	0.0755	0.1161	0.1073	0.13	0.0866	0.0903	0.1556	0.2137	0.0598	0.0471	0.0956	0.5822	0.1087	0.4689	0.0157	0.0207	0.311	1.0976	0.0526	0.1196	0.0152	0.8225	0.1691	0.6185	3.4302	3.6797	0.0665	0.131	14.3556	20.8467	0.4503	0.6322	0.0352	0.0267	0.1892	0.191	0.4456	0.8436	1.3162	1.6654	0.5014	0.656	0.1697	0.4866	1.507	1.9311	0.5919
K221	0.0374	0.0526	0.071	0.0904	0.0374	0.0385	0.0701	0.0704	0.5748	0.5156	0.0416	0.0156	0.1084	0.1178	0.2136	0.2393	0.0369	0.063	0.1916	0.3	0.035	0.0667	0.0738	0.08	0.1607	0.2348	4.0519	4.2615	0.0299	0.0489	11.9079	12.3393	0.8869	0.9163	0.1533	0.1504	0.2196	0.2193	0.3449	0.4289	0.7654	0.8444	0.3107	0.3474	0.1322	0.1807	3.9533	2.9496	0.5841
K222	0.0921	0.0866	0.1264	0.1528	0.1237	0.1331	0.0734	0.0905	0.1308	0.1549	0.1788	0.1683	0.1032	0.1873	0.0601	0.0975	0.036	0.0718	0.2529	0.4148	0.1515	0.2007	0.5689	0.8134	0.3005	0.3806	1.9684	2.013	0.096	0.1056	19.7456	18.6426	0.5271	0.593	0.0205	0.0398	0.1731	0.213	0.6187	0.5602	0.8571	0.9458	0.5828	0.5989	0.1862	0.3032	0.7537	0.8127	0.5219
K223	0.071	0.0611	0.0906	0.1043	0.1999	0.1957	0.0948	0.0877	1.1132	0.5679	0.2117	0.2179	0.1504	0.1463	0.0428	0.1636	0.0311	0.0969	0.1935	0.3642	0.1307	0.1241	0.0143	0.0821	0.3616	0.3543	3.4298	7.1617	0.079	0.0883	17.1027	11.2019	0.5941	0.4556	0.0397	0.1025	0.2117	0.2698	0.6097	0.5204	0.7509	0.85	0.6667	0.3753	0.1918	0.4327	6.8501	3.0315	0.384
K224	0.0868	0.1035	0.1047	0.1603	0.3595	0.4795	0.0638	0.0974	0.2733	0.376	0.0077	0.0153	0.0857	0.2445	0.061	0.1179	0.0343	0.0677	0.0919	0.2197	0.1597	0.2694	0.0623	0.2297	0.1859	0.3052	3.4341	6.1253	0.055	0.0764	11.7601	14.9122	0.4305	0.5266	0.0535	0.0838	0.1104	0.2039	0.4173	0.5087	0.8166	1.4686	0.3716	0.4703	0.2456	0.3777	1.0034	1.3179	0.8
K226	0.0742	0.1028	0.07	0.1433	0.1186	0.2065	0.0701	0.1359	0.3703	0.4679	0.0941	0.1755	0.1257	0.1857	0.1326	0.1023	0.0212	0.0055	0.1674	0.5408	0.1444	0.3125	0.1574	0.3172	0.1573	0.4172	6.3235	12.2134	0.0661	0.1147	13.4641	26.434	0.3916	0.7345	0.0203	0.0132	0.3628	0.5052	0.4214	0.6081	0.8874	2.1019	0.4052	0.708	0.3789	0.7819	3.9019	4.1773	0.4584
K227	0.0226	0.0323	0.0613	0.1015	0.1164	0.2019	0.0545	0.097	0.1161	0.1327	0.0226	0.0402	0.0702	0.1617	0.0634	0.0744	0.0176	0.0417	0.161	0.4684	0.0336	0.0726	0.0256	0.0989	0.1696	0.3218	2.1884	2.9831	0.0497	0.0774	7.3914	11.0932	0.3179	0.4891	0.047	0.0511	0.1646	0.2365	0.4024	0.7222	0.9607	2.5477	0.3333	0.5571	0.2705	0.5083	4.264	5.0673	0.6759
K230	0.0642	0.068	0.0871	0.0925	0.0428	0.0612	0.0455	0.0633	0.1417	0.0422	0.328	0.2769	0.1467	0.1789	0.0539	0.1293	0.0099	0.0639	0.2488	0.3735	0.0876	0.1197	0.0204	0.0673	0.3316	0.3898	1.0553	2.1347	0.2572	0.1286	25.2013	19.8905	0.9428	0.7435	0.0396	0.1102	0.1	0.2388	0.7242	0.8054	0.7923	1.5102	1.018	0.7857	0.0705	0.2728	9.5587	4.1442	0.3755
K231	0.1178	0.0657	0.1005	0.0936	0.1193	0.1028	0.0937	0.0802	0.5509	0.2643	0.0578	0.0346	0.2049	0.2961	0.0485	0.1459	0.0284	0.0569	0.1998	0.2954	0.0762	0.0947	0.0348	0.2198	0.2532	0.2145	3.1277	3.9809	0.1179	0.0587	20.0393	12.5565	0.628	0.4212	0.0767	0.1332	0.2253	0.2488	0.5776	0.4654	1.5867	1.6498	0.8105	0.511	0.2986	0.2541	2.6447	1.1124	1.111
K232	0.1071	0.0693	0.1276	0.1426	0.187	0.1394	0.1049	0.0908	0.3811	0.2924	0.126	0.0845	0.1413	0.2199	0.0359	0.2422	0.0363	0.0793	0.209	0.3689	0.0513	0.0602	0.0316	0.5008	0.2279	0.2606	2.353	3.3562	0.1187	0.1406	19.0102	14.9574	0.606	0.4402	0.051	0.0693	0.1367	0.1912	0.5094	0.549	0.7392	0.8406	0.4479	0.2972	0.1708	0.304	3.0144	1.4179	0.7086
K233	0.132	0.1282	0.0811	0.1026	0.3795	0.2987	0.0645	0.0705	0.3147	0.2859	0.041	0.0276	0.0926	0.1449	0.0717	0.1968	0.0449	0.1192	0.1696	0.3679	0.0472	0.0603	0.1859	0.3378	0.2387	0.2692	1.6724	2.9814	0.0945	0.1038	15.78	13.941	0.5585	0.5006	0.0588	0.0968	0.17	0.2994	0.565	0.5776	0.5929	0.8724	0.4376	0.3641	0.223	0.3436	2.438	2.1436	0.7818
K234	0.1823	0.1684	0.1004	0.1367	0.1528	0.1017	0.1005	0.1051	0.3472	0.3203	0.5404	0.487	0.0556	0.1017	0.0829	0.3141	0.0614	0.1531	0.2741	0.4955	0.1295	0.2006	0.2051	0.326	0.5962	0.6395	2.8778	2.587	0.182	0.161	25.3785	22.5051	0.8075	0.6932	0.0641	0.0751	0.2858	0.3542	0.2264	0.6944	1.5557	1.8768	0.9659	0.4814	0.1497	0.3542	15.0011	8.7621	1.2219
K236	0.1254	0.1105	0.1072	0.1306	0.1558	0.202	0.0507	0.0641	0.3435	0.3923	0.2319	0.2601	0.1217	0.9367	0.229	0.2323	0.0725	0.0339	0.1529	0.6081	0.2768	0.306	0.1225	0.2004	0.3341	0.4988	10.0732	12.4379	0.1384	0.5879	13.0638	17.9331	0.5384	0.7286	0.137	0.0843	0.2957	0.3048	0.6029	0.7593	1.0188	1.4214	0.5188	0.7681	0.6848	1.0899	3.3906	4.5008	0.2072
K237	0.0453	0.0319	0.0598	0.0794	0.0692	0.1047	0.0359	0.0505	0.2658	0.1748	0.165	0.1528	0.0701	0.6884	0.0838	0.1136	0.0778	0.0299	0.2427	0.5226	0.0436	0.0621	0.0641	0.1767	0.1761	0.2944	4.8667	6.5492	0.0402	0.108	12.9496	14.495	0.4504	0.4751	0.1778	0.0728	0.2043	0.1844	0.3957	0.5575	1.2786	2.397	0.341	0.4379	0.3282	0.4784	3.853	1.1738	0.6137
K238	0.1142	0.0555	0.1345	0.1426	0.0783	0.0646	0.0715	0.0905	0.1509	0.0753	0.0121	0.0259	0.0815	0.6202	0.0722	0.1038	0.0979	0.0863	0.3046	0.5221	0.0868	0.1388	0.0167	0.0608	0.2975	0.3441	2.2463	7.3745	0.0751	0.0951	17.6495	13.7027	0.6751	0.5856	0.0384	0.0745	0.1872	0.3498	0.6206	0.7236	1.052	1.8293	0.3238	0.4414	0.2075	0.2871	1.8206	2.9125	0.8537
K239	0.1059	0.1685	0.0713	0.1784	0.2478	0.4359	0.0566	0.0855	0.2397	0.1758	0.0118	0.0143	0.0662	0.1325	0.1735	0.6839	0.0772	0.0272	0.2537	0.9752	0.1434	0.3228	0.2265	0.3871	0.1934	0.5508	7.6331	10.9054	0.0368	0.1113	11.9779	20.6673	0.4728	0.7349	0.1956	0.0929	0.3191	0.354	0.5022	0.4292	1.4037	2.9752	0.4257	0.7776	0.2169	0.5623	2.8551	2.5458	0.4809
K240	0.0318	0.0462	0.0491	0.1045	0.1789	0.303	0.0454	0.0826	0.2908	0.4288	0.1498	0.1962	0.1044	0.3606	0.0671	0.1167	0.0162	0.0568	0.1877	0.6098	0.1002	0.1985	0.0064	0.022	0.184	0.375	7.209	15.8318	0.059	0.0879	10.341	15.7023	0.3443	0.5136	0.0763	0.1242	0.2263	0.4538	0.4862	0.972	0.8868	2.5295	0.3285	0.572	0.3101	0.6348	3.4485	3.6508	0.4307
K241	0.037	0.0254	0.1275	0.1335	0.1453	0.1669	0.0905	0.0989	0.194	0.1141	0.5643	0.4313	0.1258	0.117	0.1426	0.2444	0.0043	0.0091	0.4956	0.7844	0.0732	0.0889	0.0225	0.0314	0.4971	0.5775	1.0741	2.0043	0.1804	0.1298	26.7124	19.4429	0.8886	0.654	0.0955	0.0407	0.1754	0.2379	0.7013	0.2554	1.8142	2.7533	0.9979	0.881	0.17	0.1238	3.883	2.4055	1.82
K243	0.0664	0.0515	0.0902	0.0918	0.0573	0.0736	0.0636	0.0667	0.3559	0.3346	0.2944	0.2229	0.107	0.1251	0.1678	0.1524	0.0245	0.0121	0.4448	0.4736	0.0664	0.0831	0.0392	0.0874	0.3014	0.3225	9.6615	9.7797	0.1035	0.0771	17.0091	15.1537	0.5126	0.4662	0.0986	0.0519	0.3014	0.255	0.5769	0.5944	2.8455	3.0281	1.0028	0.858	0.2678	0.3835	0.7559	0.4784	1.3909
K245	0.086	0.0702	0.0579	0.0797	0.1166	0.1109	0.0758	0.1126	0.1333	0.0661	0.136	0.1326	0.1459	0.122	0.0626	0.0945	0.0141	0.0165	0.1651	0.4515	0.0824	0.117	0.0477	0.0858	0.1277	0.1947	2.3079	3.7378	0.1121	0.1231	11.7793	11.2011	0.3897	0.3939	0.026	0.0288	0.1373	0.212	0.4165	0.4712	0.8077	1.5272	0.2938	0.3612	0.1781	0.2345	2.608	1.8553	0.8598
K246	0.0938	0.0548	0.0986	0.0828	0.2099	0.1515	0.1371	0.117	0.3655	0.2299	0.082	0.0467	0.0925	0.0657	0.0984	0.1349	0.0601	0.1175	0.1274	0.2054	0.0932	0.0895	0.0113	0.0376	0.3646	0.3057	4.7783	5.9738	0.0926	0.069	16.6173	11.2983	0.5145	0.3987	0.0086	0.0943	0.1812	0.2048	0.491	0.4441	0.8569	0.7878	0.4895	0.3932	0.1169	0.179	2.494	1.3871	1.0636
K247	0.1461	0.1033	0.1508	0.1636	0.2614	0.2093	0.1159	0.1212	0.8295	0.6045	0.5359	0.3576	0.1769	0.3907	0.1556	0.3688	0.0153	0.0208	0.5454	0.7796	0.1892	0.2152	0.1729	0.3015	0.438	0.5197	10.4681	10.4401	0.2929	0.623	20.4437	15.0792	0.8542	0.7067	0.1753	0.158	0.2241	0.2602	1.0915	0.8323	2.2668	3.0368	0.7885	0.7416	1.3349	1.2855	10.7912	7.3703	0.6064
K248	0.0674	0.0659	0.0925	0.1076	2.662	2.2835	0.0949	0.0959	0.8666	0.6518	0.1737	0.1713	0.192	0.171	0.1192	0.2057	0.0097	0.0154	0.2873	0.3949	0.0818	0.1022	0.0124	0.0569	0.266	0.3512	6.9677	9.0314	0.1024	0.1054	17.6703	15.1084	0.627	0.587	0.12	0.129	0.2491	0.2604	0.6246	0.5144	2.1886	2.2556	0.5063	0.4905	0.3387	0.4962	5.9092	3.5046	1.2545
K249	0.1115	0.0895	0.0798	0.0826	0.1384	0.1569	0.0632	0.0692	0.2785	0.2029	0.3687	0.3026	0.2009	0.1542	0.1612	0.2061	0.0136	0.0175	0.4465	0.7273	0.2159	0.296	0.2874	0.445	0.2152	0.2233	5.6016	7.2105	0.1444	0.1603	14.8512	11.6557	0.5079	0.4297	0.0286	0.0399	0.4889	0.6183	0.6102	0.5131	2.047	3.0292	0.6038	0.63	0.8745	0.8994	2.4444	1.4729	1.3394
K250	0.109	0.093	0.1017	0.1266	0.1114	0.0643	0.0486	0.0706	0.5608	0.2895	0.0863	0.0762	0.1712	0.1238	0.0351	0.5657	0.014	0.0874	0.3023	0.6364	0.1294	0.2357	0.0718	0.2028	0.3048	0.4538	3.9652	5.2035	0.2549	0.1168	26.259	19.742	0.8569	0.6147	0.0415	0.0741	0.2486	0.265	0.1318	0.6832	2.0242	2.665	0.5922	0.5084	0.0883	0.3098	16.4829	7.0916	0.5298
K252	0.1227	0.1523	0.1153	0.1673	0.1056	0.1578	0.0628	0.0765	0.4672	0.3543	0.1018	0.0919	0.2048	0.2738	3.067	3.2912	0.0217	0.0251	0.2352	0.4534	0.106	0.1116	0.0511	0.1233	0.3223	0.4516	10.8427	13.498	0.1547	0.1488	15.6161	18.1547	0.7755	0.9046	0.0905	0.0943	0.1559	0.2615	0.3163	0.4011	1.3954	2.2349	0.6312	0.7545	0.267	0.4576	4.6533	3.7675	0.6394
K253	0.0528	0.0914	0.1073	0.1769	0.5255	0.8574	0.0652	0.0876	0.2901	0.3759	0.0762	0.1331	0.1217	0.1984	0.1585	0.1727	0.0118	0.01	0.289	0.6988	0.1496	0.2438	0.0234	0.038	0.2116	0.5807	8.4354	12.139	0.0772	0.1697	14.6337	23.4456	0.6203	1.1353	0.0488	0.0452	0.3099	0.2789	0.6681	1.1616	2.2424	4.6086	0.4499	0.6488	0.3769	0.7745	4.5939	4.6024	0.4289
K255	0.0443	0.0286	0.1125	0.1323	0.0254	0.0203	0.1038	0.1218	0.4216	0.3677	0.1394	0.082	0.1003	0.1872	3.5624	0.3947	0.0178	0.0496	0.3317	0.4571	0.1317	0.1556	0.0178	0.0195	0.3603	0.3654	11.8157	14.2286	0.1568	0.103	18.1889	13.9158	0.7624	0.6376	0.0868	0.1444	0.0338	0.2444	0.3132	0.8481	1.6206	1.9752	0.7401	0.5737	0.2505	0.3429	6.5045	3.0338	0.8467
K256	0.0385	0.0726	0.0675	0.1053	0.1077	0.1268	0.053	0.0626	0.4444	0.4211	0.0897	0.0763	0.3675	0.4542	0.0906	0.4095	0.065	0.0453	0.194	0.5416	0.0487	0.0474	0.0359	0.0689	0.1897	0.43	5.8872	5.8116	0.0718	0.0916	11.3897	14.8847	0.4179	0.5705	0.0658	0.0411	0.2821	0.2647	0.4915	0.8832	0.5803	0.6821	0.0684	0.2489	0.2137	0.2695	4.5376	4.7937	0.7342
K257	0.0615	0.0573	0.0832	0.119	0.0455	0.052	0.0913	0.0827	0.3696	0.3272	0.0605	0.0433	0.1154	0.1749	0.1738	0.3135	0.0213	0.0205	0.2028	0.4202	0.0629	0.0857	0.0591	0.0594	0.1783	0.3775	4.7591	5.7012	0.0888	0.114	13.2815	12.817	0.4469	0.4632	0.1199	0.0944	0.2503	0.2398	0.6084	0.6751	1.7399	1.9985	0.4469	0.5056	0.1853	0.2594	6.1427	5.5699	1.078
K259	0.1158	0.0728	0.1492	0.147	0.1909	0.1367	0.2116	0.206	0.2336	0.0969	0.0131	0.006	0.1605	0.1111	0.0777	0.2886	0.1193	0.1508	0.2541	0.5111	0.0866	0.1004	0.0605	0.1581	0.4578	0.2866	2.0564	3.4399	0.148	0.1122	20.803	14.8087	0.7284	0.5189	0.0363	0.045	0.21	0.3029	0.5921	0.439	2.4994	0.7067	0.4474	0.2474	0.4564	0.1719	1.1143	0.6526	1.6717
K260	0.0386	0.091	0.0346	0.1275	0.0654	0.2168	0.026	0.0883	0.1683	0.6233	0.0431	0.1823	0.0553	0.243	0.0435	0.121	0.0337	0.0293	0.0691	0.3663	0.0472	0.2085	0.0439	0.1018	0.0911	0.5023	0.9	2.809	0.0541	0.2963	7.5996	29.505	0.2508	1.0068	0.0411	0.0385	0.1102	0.1848	0.2744	1.244	0.5191	1.8168	0.2215	0.831	0.1967	0.7945	0.6329	2.5428	0.3142
K261	0.0419	0.0332	0.0617	0.094	1.1174	1.3068	0.0409	0.057	0.2232	0.1251	0.0805	0.0726	0.1691	0.3406	0.0819	0.0705	0.0238	0.0138	0.156	0.34	0.0527	0.0775	0.0097	0.0129	0.1399	0.2153	2.8869	3.3149	0.0362	0.1012	9.1661	10.9281	0.3349	0.383	0.1077	0.0772	0.3409	0.1729	0.3614	0.5772	0.897	1.9365	0.3785	0.5932	0.2362	0.4238	1.1876	0.7055	0.6262
K262	0.0781	0.055	0.0821	0.1011	0.0287	0.0284	0.0824	0.0931	0.3493	0.2672	0.0992	0.078	0.083	0.0856	0.0873	0.1718	0.0243	0.042	0.2485	0.4241	0.1396	0.1844	0.2513	0.356	0.236	0.2725	3.1431	3.8491	0.0862	0.078	13.7578	14.4273	0.4303	0.4227	0.0383	0.0562	0.1927	0.2165	0.4195	0.5677	1.6929	2.2073	1.0321	0.808	0.1335	0.1273	1.7808	0.7771	0.4125
K265	0.0784	0.0571	0.0821	0.0989	0.0868	0.1303	0.05	0.0594	0.4811	0.4063	0.0147	0.0234	0.1347	0.2914	0.1289	0.1754	0.0242	0.0314	0.1647	0.4246	0.0716	0.1126	0.0537	0.164	0.1921	0.2794	3.5132	1.9851	0.08	0.1154	13.5453	13.8097	0.4889	0.4863	0.0642	0.0686	0.2332	0.3269	0.6642	0.7166	0.6521	1.2663	0.2942	0.3834	0.2284	0.4463	6.6584	2.9754	0.5247
K266	0.0372	0.0214	0.0841	0.0604	0.0657	0.0583	0.0418	0.0292	0.182	0.1682	0.1556	0.1026	0.0741	0.1115	0.1167	0.0818	0.054	0.076	0.2059	0.1766	0.0933	0.0734	0.0192	0.0203	0.2264	0.2042	4.6067	4.276	0.1414	0.0833	15.2201	12.4625	0.5389	0.4464	0.1326	0.1229	0.2883	0.2089	0.469	0.3542	0.9025	0.713	0.4238	0.3036	0.1506	0.0885	1.8808	1.3417	0.3699
K267	0.0956	0.0975	0.0815	0.1333	0.4214	0.484	0.0659	0.0827	0.3236	0.2547	0.0495	0.0239	0.0903	0.1752	0.1373	0.3745	0.0155	0.0428	0.2261	0.5299	0.1041	0.2305	0.2182	0.4547	0.2602	0.4566	10.4162	12.928	0.1002	0.144	17.4544	19.6491	0.5617	0.6987	0.0553	0.0774	0.3138	0.3453	0.8108	1.0179	1.7427	3.0956	0.5498	0.6708	0.6283	0.8849	6.0585	4.0292	0.7021
K268	0.1422	0.1169	0.1374	0.1649	0.2155	0.2608	0.0888	0.098	0.0487	0.0926	0.0144	0.025	0.1235	1.225	0.1583	0.1554	0.0203	0.0459	0.3203	0.702	0.1241	0.1973	0.0273	0.0588	0.323	0.4412	3.0508	3.1514	0.1406	0.1953	23.1503	20.8649	0.877	0.8743	0.1444	0.1277	0.5717	0.548	1.1171	1.0649	4.1417	5.8473	0.515	0.5959	0.7144	0.8973	7.046	4.5453	0.8882
K269	0.0853	0.086	0.1331	0.1648	0.4929	0.5212	0.0695	0.0863	1.2604	1.0857	0.202	0.2472	0.241	0.3421	0.0707	0.2119	0.0108	0.0257	0.2765	0.4887	0.1288	0.249	0.0341	0.0507	0.3794	0.5418	6.7376	11.9245	0.0204	0.154	25.2265	23.9063	0.7474	0.8639	0.1221	0.154	0.3336	0.4496	1.0718	1.4173	1.8076	2.6937	0.574	0.7794	0.3494	0.6833	5.3324	4.3152	0.5899
K271	0.0494	0.0205	0.0793	0.104	0.0989	0.0781	0.1166	0.1255	0.7032	0.4493	0.1445	0.1201	0.2583	0.3137	0.0399	0.3414	0.0061	0.0284	0.4342	0.6036	0.1358	0.2108	0.0279	0.0831	0.3493	0.3856	2.9299	8.7137	0.09	0.091	20.4588	14.682	0.7905	0.6004	0.0172	0.109	0.223	0.3158	1.1511	0.8853	0.9875	1.6129	0.0774	0.532	0.093	0.3561	16.7181	7.4935	1.0225
K272	0.0525	0.0575	0.1055	0.1472	0.4863	0.4274	0.0961	0.1152	0.2936	0.2028	0.0204	0.0151	0.1135	0.236	0.0761	0.3198	0.0053	0.0145	0.3241	0.6912	0.0587	0.1025	0.0146	0.0291	0.1795	0.3841	6.0199	7.2461	0.1543	0.149	14.4919	14.3817	0.5055	0.5454	0.0603	0.0661	0.2528	0.2943	0.7691	0.4292	2.3388	3.0919	0.5941	0.6152	0.4096	0.4764	2.6277	3.6376	1.0058
K273	0.0699	0.0733	0.0936	0.1384	0.0916	0.121	0.1201	0.1411	0.243	0.4309	0.0261	0.0141	0.0944	0.2795	0.1851	0.148	0.0309	0.0193	0.2072	0.5702	0.1739	0.2214	0.2112	0.2144	0.1719	0.4178	11.2566	11.9909	0.106	0.2659	14.5458	18.2376	0.4767	0.6807	0.1759	0.0751	0.3213	0.2052	0.5546	0.2808	2.4594	3.671	0.6365	0.7706	0.4546	0.3293	3.5904	2.4777	0.7968
K274	0.0502	0.0618	0.0759	0.0918	0.3931	0.3826	0.0823	0.0872	0.4443	0.3036	0.0586	0.0694	0.0941	0.1033	0.1246	0.1793	0.034	0.0372	1.0867	1.4563	0.1049	0.1168	0.1039	0.1559	0.199	0.2345	5.0532	6.0049	0.0626	0.0888	13.8695	14.0993	0.4532	0.473	0.1133	0.1059	0.2094	0.2227	0.6478	0.6	8.7926	10.2283	0.4635	0.3793	0.4857	0.4513	2.1049	1.4822	3.3557
K275	0.1312	0.093	0.1211	0.1255	0.2595	0.2561	0.0737	0.0828	0.2136	0.1561	0.0575	0.0268	0.1474	0.3637	0.04	0.1197	0.0461	0.2006	0.3764	0.7025	0.1003	0.1166	0.0775	0.1688	0.2968	0.3223	2.3641	5.5261	0.1171	0.1089	21.9288	16.5096	0.6768	0.4904	0.0428	0.0981	0.1942	0.3229	0.5124	0.5223	1.9189	3.028	0.6563	0.572	0.195	0.3605	6.6579	4.1764	1.5805
K276	0.0464	0.0344	0.0651	0.0808	0.1925	0.1706	0.0645	0.0638	0.6985	0.6538	0.2201	0.1781	0.1503	0.3688	0.0289	0.1099	0.0753	0.0759	0.1803	0.3917	0.0981	0.1439	0.0449	0.0543	0.1901	0.267	2.8966	4.4555	0.0861	0.1049	12.9386	13.93	0.416	0.4237	0.1129	0.0998	0.2209	0.215	0.4279	0.6174	2	2.6765	0.3548	0.3401	0.2167	0.2401	8.3917	6.5545	0.6461
K277	0.1168	0.0781	0.1087	0.1056	0.0671	0.0735	0.0765	0.0791	0.2886	0.1934	0.1584	0.125	0.1107	0.1321	0.1933	0.1673	0.1738	0.1224	0.2081	0.3194	0.1987	0.2117	0.0436	0.1015	0.2846	0.2607	7.7087	7.102	0.1154	0.1092	22.0356	18.2301	0.7201	0.6046	0.1107	0.102	0.4718	0.4724	0.6456	0.6306	1.3584	1.8031	0.6658	0.6378	0.3409	0.5133	2.7745	1.2847	0.806
K278	0.0801	0.0679	0.0812	0.072	0.2627	0.1619	0.0543	0.0493	0.6566	0.3511	0.0586	0.0325	0.1821	0.3978	0.0382	0.1037	0.0328	0.0735	0.3104	0.4369	0.0747	0.059	0.0086	0.0187	0.2443	0.2116	4.1068	4.2067	0.128	0.0754	12.2495	7.8799	0.5514	0.3627	0.0486	0.0701	0.1289	0.1675	0.6952	0.4687	1.5262	1.547	1.0747	0.6299	0.2194	0.1097	5.5213	1.9347	2.7185
K279	0.0982	0.1294	0.074	0.1151	0.1584	0.2515	0.0713	0.0912	0.3762	0.3925	0.1346	0.1512	0.1131	0.2884	0.0547	0.1467	0.0767	0.1136	0.1851	0.2613	0.0513	0.0565	0.0498	0.038	0.3574	0.4552	8.3285	6.5445	0.1097	0.2091	13.0294	15.6053	0.4339	0.573	0.0639	0.0459	0.1255	0.1594	0.5228	0.8239	1.0945	1.2872	0.3433	0.4342	0.3273	0.4819	4.9512	4.6677	0.4121
K280	0.1378	0.1167	0.0651	0.0743	0.0937	0.0813	0.066	0.0785	0.4286	0.359	0.2273	0.1938	0.1021	0.1201	0.1101	0.1118	0.0546	0.0889	0.2109	0.2993	0.063	0.0757	0.0109	0.0181	0.2332	0.2917	3.9307	5.8861	0.0929	0.0979	15.0399	13.8826	0.6458	0.6083	0.0836	0.0917	0.3534	0.4215	0.7206	0.7167	0.7105	1.1063	0.242	0.2222	0.2466	0.2944	3.8882	3.0132	1.5748
K281	0.0435	0.0821	0.0722	0.0885	0.0426	0.0718	0.0713	0.0731	0.3639	0.3462	0.0185	0.0231	0.2241	0.2141	0.1046	0.0987	0.0602	0.059	0.312	0.4962	0.1056	0.1359	0.0176	0.0244	0.162	0.2897	5.9843	8.5423	0.0407	0.0718	12.2741	13.0333	0.4148	0.4564	0.0852	0.0833	0.2454	0.2705	0.5102	0.6474	1.2259	1.9936	0.2787	0.3692	0.2028	0.3077	4.5778	2.7744	0.5861
K282	0.0872	0.0914	0.0804	0.1083	0.0631	0.0831	0.0637	0.0803	0.479	0.3402	0.1134	0.0944	0.1599	0.275	0.0711	0.1356	0.0182	0.0268	0.2756	0.5364	0.1279	0.2104	0.1102	0.223	0.2267	0.2803	3.896	7.7288	0.1329	0.4318	16.8473	15.1167	0.5281	0.5391	0.0683	0.0808	0.2523	0.3131	0.7435	0.7699	2.097	3.2795	0.4804	0.6126	0.6998	0.9053	2.4216	1.3929	2.3022
K283	0.0708	0.0617	0.1151	0.1222	0.5135	0.3237	0.1273	0.112	0.1791	0.1869	0.1421	0.1347	0.2113	0.293	0.0593	0.1213	0.0178	0.0146	0.1642	0.3055	0.1088	0.105	0.1595	0.2064	0.3123	0.3474	2.0505	3.5306	0.1108	0.1751	20.8538	17.6137	0.6581	0.5909	0.0605	0.0543	0.2939	0.3186	0.6256	0.5948	1.0153	0.9789	0.9367	0.9472	0.2776	0.2867	3.991	1.8533	1.1022
K284	0.2719	0.1658	0.1335	0.1074	0.3313	0.2174	0.0782	0.0725	0.3073	0.2228	0.0747	0.0396	0.2504	0.1443	0.0804	0.102	0.0155	0.0658	0.2392	0.3678	0.1068	0.1329	0.149	0.3067	0.3709	0.2161	4.355	6.1	0.2687	0.1168	22.5607	14.4268	0.706	0.4248	0.0393	0.0899	0.3082	0.4752	0.5276	0.455	0.7569	1.0826	0.6153	0.4886	0.2528	0.4268	7.5935	3.1013	1.4385
K285	0.2725	0.142	0.1298	0.1977	0.1505	0.1489	0.0777	0.0534	0.6507	0.3863	0.3284	0.1679	0.1974	0.113	0.15	0.9092	0.0176	0.0603	0.2793	0.6153	0.1296	0.0832	0.2918	0.2244	0.55	0.7084	9.8031	7	0.2798	0.7244	31.3408	20.555	1.1202	0.7466	0.1103	0.1473	0.3232	0.2366	1.6634	0.8565	1.4845	1.4191	0.7547	0.6695	0.7969	0.8878	4.0209	2.129	0.4782
K286	0.0529	0.0491	0.0709	0.0842	0.2783	0.2619	0.0585	0.0623	0.3648	0.2132	0.0077	0.0155	0.0545	0.0804	0.0823	0.1615	0.0587	0.0811	0.2201	0.3275	0.0489	0.0521	0.028	0.0487	0.2354	0.28	4.6384	5.1132	0.096	0.0604	13.4709	11.5155	0.4357	0.3687	0.0312	0.0574	0.2212	0.2815	0.4397	0.4223	0.9238	1.1996	0.6511	0.6147	0.1172	0.1189	1.9775	1.2023	0.8741
K287	0.0694	0.0757	0.1404	0.1575	0.3491	0.3283	0.0953	0.086	0.782	0.582	0.0649	0.0757	0.2129	0.1388	0.1634	0.1696	0.0186	0.0299	0.218	0.3981	0.1299	0.1671	0.0845	0.1437	0.3069	0.485	7.0716	9.3988	0.0937	0.1028	21.8435	21.1168	0.709	0.8453	0.1084	0.1297	0.1883	0.1769	0.9692	1.1736	2.142	2.4626	0.5419	0.6502	0.3161	0.5054	3.8483	2.5916	0.5742
K288	0.2154	0.087	0.1803	0.1638	0.8447	0.3029	0.129	0.0754	0.571	0.2739	0.56	0.3464	0.1709	0.1435	0.1408	0.1565	0.0342	0.2435	0.2898	0.3362	0.1471	0.129	0.3391	0.3377	0.5822	0.3855	18.629	14.371	0.1457	0.1101	33.6919	14.9507	0.9346	0.5261	0.0447	0.1826	0.3242	0.3101	1.3282	0.7507	3.7709	3.0449	0.4429	0.3188	1.2085	0.7522	1.2852	0.5739	0.5391
K289	0.1393	0.1674	0.122	0.1837	0.033	0.0473	0.1159	0.1442	0.527	0.5008	0.0405	0.0279	0.1488	0.2953	0.064	0.0953	0.0085	0.0233	0.1562	0.2884	0.1038	0.1318	0.2029	0.1558	0.2142	0.3488	1.5941	2.0698	0.0746	0.1147	14.3187	17.2744	0.5618	0.7326	0.0412	0.0395	0.1078	0.1558	0.7029	1.0837	0.5557	0.7992	0.4156	0.4271	0.3564	0.6628	4.3439	1.3178	0.2979
K290	0.2236	0.1483	0.1283	0.1443	0.4528	0.4153	0.0976	0.1164	0.6251	0.4307	0.0697	0.0662	0.1857	0.2662	0.0617	0.1646	0.0125	0.0181	0.2327	0.4027	0.1158	0.1621	0.4664	0.6072	0.239	0.298	2.4641	2.8455	0.1444	0.1154	26.4512	21.9642	0.8044	0.7012	0.0405	0.0773	0.3836	0.4176	0.7594	0.6554	0.7923	1.18	0.4609	0.4187	0.303	0.3637	4.4723	2.5456	0.8192
K291	0.0768	0.0616	0.0536	0.0677	0.96	0.8354	0.0456	0.0495	0.4496	0.4899	0.0168	0.0172	0.1096	0.1374	0.1792	0.3	0.0448	0.0515	0.2032	0.4949	0.1296	0.199	0.0552	0.101	0.1864	0.3465	8.7296	7.9	0.0664	0.096	16.472	14.903	0.5312	0.5697	0.132	0.1212	0.3144	0.3061	0.6608	0.6859	2.3496	3.3919	0.464	0.4848	0.4456	0.5606	8.8688	4.2576	0.7984
K292	0.1287	0.0496	0.0739	0.0787	0.3083	0.3504	0.0926	0.1079	0.3465	0.3252	0.0378	0.0197	0.11	0.4433	0.1426	0.1252	0.0548	0.1173	0.3117	0.3315	0.0643	0.0717	0.1909	0.3	0.3583	0.3118	5.4648	6.2087	0.1391	0.1465	18.9387	13.5819	0.5987	0.4921	0.0565	0.0843	0.1452	0.2244	0.7457	0.6528	1.7022	2.5953	0.4587	0.4654	0.4843	0.5378	3.7935	1.2543	1.0774
K293	0.1516	0.1165	0.1783	0.2125	1.1873	1.1544	0.104	0.151	0.7111	0.689	0.0899	0.0721	0.1555	0.1895	0.0554	0.1788	0.0422	0.1227	0.3029	0.2653	0.2469	0.3996	0.3842	0.5399	0.4524	0.3838	6.5601	7.3037	0.2454	0.1383	25.6739	21.8749	0.974	0.7953	0.0303	0.021	0.2213	0.4148	0.9309	0.6398	1.8374	2.7545	0.5229	0.5698	0.4115	0.7543	4.824	3.4802	0.5749
K294	0.0701	0.111	0.0496	0.1146	0.0438	0.1212	0.0452	0.1086	0.28	0.426	0.1075	0.1405	0.0745	0.9414	0.1612	0.1946	0.0301	0.0208	0.2272	0.8977	0.0693	0.0722	0.0229	0.078	0.1957	0.5968	5.3794	8.4731	0.0864	0.2717	10.8881	19.5039	0.4041	0.7448	0.0771	0.0632	0.3128	0.4424	0.4568	0.888	1.6226	4.3011	0.5936	1.1761	0.3188	0.6947	4.5997	6.4495	0.862
K295	0.0676	0.0886	0.078	0.1243	0.226	0.3457	0.0526	0.0691	0.2173	0.1754	0.1393	0.1409	0.1179	0.1537	0.1486	0.3426	0.0393	0.0214	0.4387	0.8837	0.1896	0.3043	0.1353	0.3097	0.2023	0.3857	4.8185	5.4094	0.0393	0.1051	14.3318	21.7326	0.4249	0.6663	0.2225	0.1677	0.259	0.3043	0.4202	0.6869	1.9642	3.5026	0.474	0.7489	0.3225	0.574	1.4168	1.0723	0.9272
K296	0.1395	0.1229	0.1092	0.1513	0.0418	0.0367	0.1058	0.1306	0.2239	0.1906	0.0555	0.0531	0.1576	0.1444	0.0559	0.1262	0.0369	0.0368	0.1652	0.4204	0.1584	0.2407	0.1591	0.4823	0.2545	0.2721	2.8448	4.5262	0.1467	0.1216	20.0998	18.268	0.6719	0.5951	0.0162	0.0494	0.3091	0.3796	0.541	0.5128	0.7977	1.3166	0.6291	0.7102	0.0861	0.0875	2.4268	1.7605	0.894
K297	0.0853	0.1859	0.061	0.1466	0.0412	0.071	0.0401	0.0703	0.3627	0.2424	0.0785	0.1052	0.0723	0.2887	0.0743	0.3132	0.0268	0.0213	0.1169	0.7577	0.0624	0.1476	0.0655	0.1636	0.1537	0.6725	2.1831	4.3809	0.0768	0.2455	14.5952	32.9117	0.3997	0.994	0.0175	0.0998	0.1178	0.1923	0.3718	0.6974	1.041	2.6859	0.489	0.8344	0.3017	0.4725	3.6816	9.5718	1.1367
K298	0.0763	0.1231	0.0466	0.1183	0.0831	0.1157	0.0737	0.1078	0.1178	0.2815	0.0136	0.0163	0.1203	0.3998	0.0703	0.1684	0.0525	0.0193	0.1415	0.5962	0.0898	0.1712	0.1136	0.1982	0.1059	0.3455	4.5195	7.796	0.3797	1.7632	7.0983	15.2795	0.2551	0.5167	0.0686	0.0449	0.2034	0.2644	0.3763	0.6936	0.8331	1.9684	0.4042	0.7781	0.2195	0.6111	2.0831	3.7036	0.5263
K299	0.0398	0.0415	0.0485	0.0764	0.9125	1.0187	0.0572	0.087	0.1967	0.3691	0.082	0.1098	0.1188	0.3081	0.091	0.1577	0.1665	0.5122	0.0738	0.3309	0.0684	0.1179	0.0725	0.2309	0.1883	0.3642	6.0125	9.9878	0.0518	0.1398	11.7466	17.0829	0.4033	0.6024	0.0207	0.035	0.2071	0.2862	0.4757	0.822	0.9177	1.4081	0.3272	0.4984	0.2112	0.3659	4.0635	4.3659	0.394
K301	0.039	0.0829	0.1152	0.1633	0.0552	0.0613	0.13	0.1226	0.2776	0.2155	0.1803	0.1467	0.135	0.1444	0.1587	0.4205	0.1256	0.0718	0.2022	0.4456	0.096	0.1007	0.0717	0.1034	0.2206	0.3009	3.4628	5.5185	0.0511	0.1144	15.1269	16.241	0.5655	0.5695	0.0973	0.0549	0.4942	0.4446	0.7166	0.5945	1.2309	1.7068	0.3529	0.2854	0.3659	0.5435	1.7323	1.1287	0.8103
K302	0.2691	0.0817	0.1799	0.1031	1.374	0.4483	0.202	0.1139	0.5515	0.3317	0.1076	0.0496	0.4081	0.2866	0.0772	0.0365	0.0309	0.0088	0.4583	0.311	0.136	0.0951	0.3787	0.3124	0.5897	0.32	5.9196	4.4703	0.3142	0.1683	37.7971	17.1201	1.6022	0.7393	0.1118	0.0332	0.5838	0.248	1.2814	0.6131	1.5623	0.9763	0.7838	0.4621	0.8145	0.4839	14.1054	6.1535	1.873
K303	0.1905	0.1199	0.1368	0.1304	0.1076	0.0944	0.1251	0.103	0.1822	0.1024	0.3408	0.2413	0.1348	0.1859	0.1244	0.4555	0.0057	0.0225	0.4327	0.4653	0.0992	0.1079	0.2891	0.352	0.3205	0.3317	4.3308	4.7086	0.0902	0.0702	21.4914	13.3574	0.6905	0.4991	0.0599	0.0662	0.238	0.2512	0.5379	0.7203	3.2354	3.1293	0.9629	0.6846	0.3736	0.5289	6.02	3.1799	1.7492
K304	0.0336	0.0646	0.0286	0.0688	0.0372	0.0884	0.0186	0.0638	0.0983	0.1661	0.0412	0.0722	0.0512	0.1246	0.1522	0.4608	0.0179	0.0214	0.2103	0.6717	0.1811	0.7833	0.0236	0.1111	0.1731	0.3386	4.8422	14.2984	0.0339	0.0534	5.2136	10.2677	0.211	0.4963	0.0488	0.0685	0.1429	0.3349	0.2236	0.5714	1.1372	4.2442	0.2485	0.5844	0.2106	0.5966	2.1312	3.9328	0.2661
K306	0.1697	0.1915	0.1111	0.1679	0.2272	0.2491	0.094	0.1123	0.5666	0.6264	0.0676	0.0189	0.1098	0.3443	0.1008	0.2877	0.0259	0.0925	0.1751	0.3623	0.0852	0.1349	0.0295	0.0283	0.2427	0.4802	8.0161	10.2406	0.1376	0.1425	19.914	20.8179	0.8023	0.8689	0.0596	0.1113	0.2249	0.3047	1.0124	1.116	0.878	1.0632	0.5166	0.5632	0.3744	0.5443	11.1762	9.2915	0.8036
K307	0.0985	0.0668	0.0743	0.0784	0.0468	0.0556	0.053	0.0593	0.5037	0.253	0.0271	0.0119	0.1243	0.231	0.0402	0.0765	0.0166	0.0362	0.204	0.3287	0.0922	0.0948	0.1113	0.1851	0.1762	0.172	4.2498	4.8951	0.1141	0.0567	16.3553	14.0429	0.4975	0.4265	0.0676	0.0981	0.1879	0.2563	0.5955	0.5429	1.2671	1.6131	0.51	0.4093	0.2035	0.2649	2.3879	0.8616	0.9817
K308	0.0421	0.0543	0.0343	0.0448	0.1454	0.0648	0.1914	0.15	0.5756	0.692	0.0134	0.0148	0.1201	0.1525	0.0052	0.0944	0.0811	0.0568	0.1116	0.504	0.0398	0.0614	0.0308	0.0241	0.1754	0.3037	1.7167	1.9071	0.11	0.062	11.2947	12.8941	0.338	0.3725	0.0745	0.0988	0.1206	0.1096	0.319	0.2883	0.9572	0.779	0.6016	0.7454	0.1246	0.2707	2.139	1.6284	1.0869
K309	0.0763	0.0821	0.0712	0.0907	0.1204	0.1018	0.1118	0.1219	0.3661	0.3401	0.0091	0.0419	0.129	0.119	0.0371	0.2039	0.0053	0.0244	0.2094	0.395	0.0744	0.1394	0.1658	0.2455	0.1147	0.2043	1.6536	2.3606	0.107	0.0746	11.8555	12.6384	0.3713	0.3785	0.036	0.0326	0.2235	0.2416	0.2928	0.4588	0.6571	0.8215	0.3691	0.4351	0.2833	0.3176	8.279	5.5828	1.126
K310	0.091	0.1041	0.0853	0.1271	1.0175	1.0086	0.0678	0.0651	0.3638	0.0644	0.1243	0.0842	0.1989	0.3682	0.2548	0.738	0.0424	0.0305	1.1701	1.3503	0.8864	0.9271	0.187	0.2325	0.4395	0.5966	16.9299	12.2901	0.1921	0.1606	18.3548	18.1503	0.6452	0.6582	0.0684	0.0853	0.3136	0.261	0.887	0.8671	11.3605	12.9616	0.7153	0.7651	0.5898	0.6705	8.7316	2.9404	1.6339
K311	0.0742	0.0299	0.1066	0.1134	0.2571	0.1724	0.1071	0.0921	0.3063	0.126	0.1491	0.074	0.0885	0.2394	0.0949	0.3	0.0881	0.3339	0.2247	0.4472	0.1079	0.1024	0.084	0.1661	0.3182	0.326	5.8063	6.5244	0.1409	0.0551	19.146	14.3677	0.5787	0.4331	0.0141	0.0386	0.267	0.2787	0.4639	0.1189	1.529	1.5685	0.5985	0.5	0.2108	0.2189	4.8453	2.063	1.1745
K312	0.1592	0.1128	0.1449	0.1549	0.1403	0.1264	0.1302	0.1157	0.441	0.2847	0.0163	0.0132	0.1942	0.2353	0.1007	0.1447	0.1117	0.2191	0.1889	0.4136	0.1262	0.1289	0.0594	0.2085	0.3234	0.2447	4.1338	4.5911	0.1623	0.0664	21.0306	16.1583	0.6391	0.4664	0.0286	0.0311	0.1952	0.2302	0.6232	0.3774	1.3633	1.8464	0.5356	0.4349	0.5174	0.5953	3.2401	1.6817	1.3729
mean	0.0920122	0.0880855	0.0921016	0.115744	0.237202	0.245882	0.0765384	0.0861306	0.407591	0.344258	0.117168	0.107474	0.153096	0.216527	0.140264	0.218724	0.0373678	0.0492192	0.264073	0.472931	0.121543	0.165642	0.107531	0.173711	0.269797	0.368733	5.40013	6.46221	0.145708	0.233759	16.5675	16.3951	0.592893	0.607965	0.0795686	0.0884604	0.244744	0.278958	0.593538	0.680713	1.46098	1.95387	0.550443	0.578946	0.352761	0.480191	5.53948	4.02936	0.855823
standard deviation	0.0521745	0.0409062	0.0335332	0.0383499	0.370283	0.369536	0.0331609	0.0316073	0.21597	0.185384	0.110046	0.101092	0.0875719	0.154838	0.349637	0.343015	0.0406761	0.0544819	0.13798	0.234918	0.0791331	0.109611	0.102491	0.141515	0.129979	0.151368	3.44357	3.61514	0.201316	0.434801	6.43958	4.61482	0.221195	0.1869	0.0456848	0.0486772	0.104938	0.110977	0.251775	0.277382	1.12116	1.38893	0.229205	0.222365	0.21796	0.244855	4.27354	3.7112	0.519874
median	0.0781	0.0821	0.0856	0.1113	0.1222	0.1394	0.0686	0.0808	0.3655	0.311	0.0805	0.0763	0.1347	0.1749	0.0804	0.1364	0.0229	0.0311	0.2323	0.425	0.106	0.1388	0.0725	0.1437	0.2427	0.3441	4.7819	5.9568	0.1029	0.1187	15.4061	15.3087	0.5576	0.5756	0.069	0.0805	0.2243	0.2604	0.5591	0.6359	1.2003	1.6129	0.5064	0.5559	0.2986	0.4463	4.2284	3.0298	0.7342
percentile, 25th	0.0591	0.0595	0.0709	0.0896	0.0631	0.0788	0.055	0.0642	0.2491	0.2154	0.0412	0.0344	0.0947	0.1266	0.0547	0.0944	0.0133	0.0176	0.1825	0.311	0.0745	0.0961	0.0324	0.0667	0.1859	0.2607	2.9347	3.6879	0.0734	0.0876	12.6931	13.3751	0.4504	0.4751	0.0442	0.0511	0.1754	0.2054	0.4235	0.5006	0.8569	1.1124	0.3904	0.4116	0.195	0.2837	2.623	1.7508	0.5298
percentile, 75th	0.1103	0.1105	0.1099	0.1386	0.2571	0.2495	0.0897	0.1006	0.5466	0.4307	0.1585	0.1512	0.1857	0.275	0.1247	0.2179	0.0449	0.063	0.3104	0.5771	0.1434	0.2053	0.1435	0.2329	0.325	0.4538	6.7376	7.8926	0.1444	0.1879	19.5874	19.2646	0.6806	0.7012	0.1051	0.1104	0.3018	0.3186	0.6952	0.8259	1.7022	2.397	0.6597	0.7152	0.4467	0.6164	6.9412	4.814	1.0231
[truncated: 45 more columns]

## Sheet: absolute metabolite changes
	Absolute exercise-induced changes in urinary metabolite concentrations (in µmol/L per mOsm/kg urine)
ID	1-Methylnicotinamide (absolute change)	2-Hydroxyisobutyrate (absolute change)	3-Aminoisobutyrate (absolute change)	3-Hydroxyisovalerate (absolute change)	3-Indoxylsulfate (absolute change)	3-Methylxanthine (absolute change)	4-Hydroxyphenylacetate (absolute change)	Acetate (absolute change)	Acetone (absolute change)	Alanine (absolute change)	Betaine (absolute change)	Carnitine (absolute change)	cis-Aconitate (absolute change)	Citrate (absolute change)	Creatine (absolute change)	Creatinine (absolute change)	Dimethylamine (absolute change)	Dimethylsulfone (absolute change)	Formate (absolute change)	Gluconate (absolute change)	Glycine (absolute change)	Glycolate (absolute change)	Guanidoacetate (absolute change)	Hippurate (absolute change)	Histidine (absolute change)	Hypoxanthine (absolute change)	Isoleucine (absolute change)	Lactate (absolute change)	Leucine (absolute change)	Mannitol (absolute change)	Methanol (absolute change)	Methylamine (absolute change)	Methylsuccinate (absolute change)	N,N-Dimethylglycine (absolute change)	Pseudouridine (absolute change)	Pyruvate (absolute change)	Succinate (absolute change)	Tartrate (absolute change)	Taurine (absolute change)	Threonine (absolute change)	trans-Aconitate (absolute change)	Trigonelline (absolute change)	Trimethylamine N-oxide (absolute change)	Tyrosine (absolute change)	Uracil (absolute change)	Urea (absolute change)	Valine (absolute change)
K001	-0.0138	-0.0064	0.0776	0.0101	-0.0278	0.003	-0.0786	-0.1862	0.0176	0.073	0.0674	0.0787	0.0389	0.6286	-0.0222	2.1499	0.014	0.0011	0.0175	-0.0838	0.2587	-0.0148	0.1134	-2.2235	0.0306	0.0646	-0.0034	0.1123	-0.0015	0.0312	-0.091	0.0226	0.021	0.0002	0.0219	0.0101	0.0081	-1.4107	0.3017	0.0345	-0.0062	-0.2589	0.0353	0.0018	0.0216	2.1621	0.0024
K002	-0.0635	0.0335	-0.0275	0.0071	-0.2369	-0.0488	-0.0298	0.0498	0.0394	0.1754	0.0024	0.107	0.036	0.7243	-0.0679	-2.5186	-0.1464	0.0111	0.0805	0.1354	0.5568	-0.0999	-0.0697	-2.0801	0.363	0.1448	-0.0008	6.2774	0.0118	-0.1329	0.053	-0.0012	0.0184	0.0536	-0.0206	0.1558	-0.026	0.0124	0.6285	0.1816	0.1345	-0.2543	0.0785	0.0677	0.0191	5.137	0.0165
K004	-0.0897	0.0229	0.0062	0.0294	-0.5799	-0.02	-0.122	0.1236	0.002	-0.0594	0.0768	0.0051	-0.0876	1.4152	-0.1499	-5.2506	-0.2515	0.0049	0.2351	-0.0531	0.3272	-0.3838	0.0883	-2.956	-0.2516	-0.0006	-0.0037	-0.0016	0.0012	-0.5272	-0.0242	-0.0402	0.0085	0.0184	-0.0521	-0.0475	0.0835	-0.0018	-0.1205	0.0041	-0.082	-0.1315	-0.2348	-0.016	0.058	24.7517	-0.0091
K006	-0.0218	0.0165	0.0221	0.0064	-0.0048	-0.0408	0.0122	0.0031	-0.0022	0.0606	-0.0022	0.0794	0.0865	0.1684	-0.0205	-0.9591	0.0394	-0.0078	-0.057	0.027	0.1454	-0.0045	0.0755	-1.0618	0.0924	0.0649	-0.004	0.0538	-0.0031	-0.4003	0.0029	0.013	0.0469	0.0041	0.0061	0.0095	0.0031	-0.0104	0.2893	0.041	-0.0032	-0.1052	0.0698	-0.0095	-0.0057	2.4498	-0.0024
K007	0.0045	0.0052	0.0111	-0.0089	0.0036	-0.0035	-0.0066	0.1536	-0.0024	0.0082	-0.0019	0.0098	0.0449	0.1467	0.0945	-1.4249	-0.0168	-0.0038	-0.0161	-0.0437	0.0555	-0.0645	0.0269	0.0766	0.0071	0.0185	0.0064	-0.0007	0.0123	0.008	0.0035	0.0135	0.0013	-0.006	-0.0031	-0.0092	0.0225	-0.0996	0.0658	0.0096	-0.0106	-0.0863	-0.056	-0.0036	-0.0217	1.1974	0.0045
K008	-0.0072	0.0081	-0.1647	0.0099	-0.0409	-0.0103	-0.0166	0.2462	-0.0734	0.22	0.0136	0.1028	0.0217	0.8568	-0.0042	-1.7139	-0.0968	0.004	0.0484	-0.0814	0.3997	0.0099	-0.0547	-0.394	0.2406	0.1048	-0.0128	12.5609	0.0182	0.3048	-0.0001	-0.006	0.0862	0.0064	-0.0224	0.1981	-0.0028	0.0021	0.2764	0.1495	0.0683	-0.0187	-0.164	0.0039	0.0102	-3.8425	-0.0153
K009	-0.0256	0.0294	0.0364	0.0155	-0.0264	-0.019	0.008	0.0536	-0.0102	0.1493	0.0455	0.0453	0.1007	0.5012	0.0699	-0.1704	0.0205	-0.0217	0.0714	0.0972	0.381	0.0532	0.0901	-0.3194	0.4455	-0.0554	0.0032	0.373	0.0177	0.3315	-0.0116	0.0067	0.0385	0.0325	0.0153	-0.0164	0.0628	0.0055	0.2686	0.0407	-0.005	-0.0149	0.0072	0.0197	-0.0235	-2.0578	0.0055
K010	0.0005	0.0691	0.0941	0.0495	0.0473	0.0283	0.0273	0.0414	-0.0101	0.3061	0.1395	0.0304	0.3089	4.5197	0.2935	8.0689	0.3541	-0.0336	0.0679	0.3861	0.6174	0.5802	0.1204	-0.3976	0.5402	-0.1081	0.0117	1.626	0.0352	2.935	-0.0356	0.0247	0.138	0.0614	0.1305	0.0699	0.0232	0.0033	0.6367	0.0537	0.2732	-0.0846	0.4177	0.0556	0.0403	-8.2279	0.0449
K011	0.0023	0.0234	0.0298	0.0187	-0.0806	0.0021	0.0052	0.0035	0.0054	0.064	-0.0105	0.158	0.0852	1.6861	0.1735	-2.122	0.0862	-0.0376	0.104	-0.2347	0.2413	-0.2457	-0.041	-2.0855	0.0867	-0.1376	0.0005	-0.0092	0.0136	-1.7809	-0.0024	-0.0032	0.0377	0.014	-0.0064	0.0155	0.0168	-0.0592	-0.013	-0.0003	0.01	-0.1711	-0.2414	0.031	0.0164	3.8301	-0.0031
K012	-0.015	0.0154	0.0186	0.0086	-0.088	-0.0124	-0.0141	0.1457	0.0008	0.046	0.0043	0.0456	-0.0112	0.8569	0.048	-1.1211	-0.0311	0.0122	0.0203	0.0198	0.3347	-0.0812	0.1222	-3.6538	0.0259	-0.036	0.0081	1.7258	0.0025	0.1943	-0.0068	-0.02	0.0126	0.0076	-0.0071	0.0017	0.0111	-0.0078	-0.016	0.0009	0.1025	-0.1228	-0.0914	-0.0179	-0.0149	9.8785	0.0006
K014	0.0137	0.0286	0.0223	0.0116	0.2902	0.0078	0.1141	0.0131	-0.0011	0.2048	-0.026	-0.1462	0.4041	-0.5646	0.0678	6.3344	0.2335	-0.0287	0.1746	0.0854	0.0218	0.2241	0.2454	-0.7852	0.1532	2.1304	0.0063	0.4318	0.0321	2.8554	0.0087	0.0005	0.0674	0.0032	0.0781	0.0745	0.0006	-0.0025	1.2635	0.0236	0.3004	0.1999	0.7615	0.0617	-0.0346	-2.4659	0.0225
K015	-0.024	0.0344	0.0034	0.0133	-0.1942	0.0036	-0.0509	0.0295	-0.0974	0.0876	0.0638	0.0881	0.0453	0.5023	0.002	-0.8826	-0.0634	-0.0207	0.0423	0.1443	0.193	0.0226	0.1226	-1.3261	0.1804	-0.0489	-0.0046	0.0365	-0.0108	0.9183	-0.0714	0.0022	0.0312	-0.0175	0.0023	-0.0226	0.0287	0.0197	0.3341	0.0281	0.1262	-0.0296	-0.3742	-0.0171	0.0415	5.7061	-0.0036
K016	0.0471	0.0537	0.0643	0.0267	0.0754	0.0227	0.0142	0.0036	0.001	0.2509	0.0968	0.0449	0.306	2.9287	0.2781	3.6242	0.2245	0.002	0.303	-0.1419	0.6806	0.2555	0.243	1.5562	0.5368	0.0894	0.0046	1.6651	0.0379	1.6891	0.0028	0.0104	0.0871	0.0344	0.1136	0.0454	-0.0059	-0.0473	0.1743	0.0961	0.1134	-0.3113	0.2243	0.1317	0.0335	-1.9116	0.0278
K017	-0.0402	-0.0008	0.0075	0.0026	-0.0313	-0.0106	-0.0043	0.0423	0.006	0.0377	0.0266	0.1034	0.0066	0.2496	0.0915	-4.5324	-0.0909	0.0041	-0.0132	-0.0275	-0.03	-0.3322	0.036	-1.7992	-0.0861	-0.0857	-0.0032	0.035	0.0038	1.0337	0.0069	-0.0024	-0.0085	-0.0013	-0.0301	-0.0142	0.0809	0.0164	0.0369	-0.0128	-0.0016	-0.0766	0.0568	-0.022	-0.0138	6.3925	-0.0044
K018	0.0142	0.0586	0.0708	0.0301	-0.0777	-0.0113	0.0383	0.194	0.0046	0.25	0.0721	-0.0562	0.3023	2.1176	0.2214	7.9058	0.3156	0.0113	0.068	0.159	0.3239	0.4617	0.164	-0.6675	0.3226	0.3272	0.009	29.8806	0.0388	3.5575	0.0332	0.0157	0.1274	0.0107	0.1162	0.6688	-0.0015	0.0222	0.2995	0.2088	0.2195	-0.0377	0.1408	0.0608	0.0232	-1.1254	0.0383
K019	-0.0232	0.0292	0.0458	0.0179	-0.1335	-0.0012	-0.0002	0.0306	0.0035	0.0779	0.0077	0.0344	-0.0056	0.5899	0.1026	-1.4243	-0.0476	-0.0269	0.0696	0.0582	0.3637	-0.0602	0.0988	-2.2882	-0.7271	-0.3176	0.0042	0.2256	0.0121	3.3409	-0.034	-0.0062	0.0042	0.0413	-0.0036	-0.0193	0.0232	0.0089	0.0567	0.0407	0.1526	-0.1666	-0.1409	0.006	-0.0713	1.3414	0.0188
K020	0.0065	0.0279	0.0054	0.0155	-0.0999	-0.0177	-0.0033	0.0169	-0.0042	0.038	0.0299	0.063	0.0485	0.5041	0.0848	-0.7767	0.014	-0.0002	0.0288	0.1895	0.2435	0.0001	-0.0074	-1.9918	0.2614	-0.1858	0.0037	0.026	0.0113	0.8582	-0.0099	-0.0098	0.0224	0.0173	0.0081	-0.0036	0.0333	-0.0058	0.0863	0.0477	0.0906	-0.2601	-0.0329	0.001	-0.0384	0.0556	0.0093
K021	-0.0024	0.0186	0.0623	0.0138	-0.1172	0.0147	0.0143	0.0681	0.0033	0.0948	0.0772	0.0645	0.0745	-0.3765	0.1245	1.7404	0.1121	0.0001	0.0656	0.0865	0.5372	0.2451	0.2032	-1.4078	-1.712	-0.0671	-0.0005	0.0466	0.0107	0.8557	-0.0044	0.0116	0.0304	0.0237	0.0485	0.0235	0.013	0.0077	0.3391	0.0191	0.0211	-0.0327	0.0224	0.0382	0.0164	1.0888	0.0081
K022	0.0161	0.0507	0.0463	0.0366	0.0313	0.0415	0.0295	0.1067	0.0048	0.2361	0.1429	0.0648	0.197	9.1912	0.0941	3.5903	0.1924	-0.0278	0.2501	0.2847	1.353	0.1439	0.217	-0.2555	0.5753	0.0422	0.0126	0.0534	0.0164	1.309	0.0027	0.0109	0.0677	0.035	0.0763	-0.0032	0.2436	0.0261	0.7222	0.1281	0.0721	-0.0682	0.0948	0.0737	0.0413	-2.1193	0.035
K023	0.0085	0.0556	0.001	-0.0031	-0.2729	-0.0856	-0.0172	0.2658	0.0818	0.3889	0.0414	0.0387	0.0414	0.5678	-0.0155	-2.7257	-0.0822	0.0884	0.1179	-0.8038	0.3036	-0.0638	0.0404	-2.2108	-0.3817	0.1342	0.0006	34.1484	0.0015	3.196	0.134	0.0184	0.0987	0.0119	-0.023	0.9409	-0.0048	0.3627	-0.021	0.053	0.0334	-0.0749	-0.1167	-0.0151	0.0109	1.6994	-0.0029
K024	-0.0126	0.0084	-0.0929	0.0043	-0.1048	-0.0346	-0.0304	0.0683	0.0114	0.1949	0.076	0.0996	-0.0342	-0.1827	0.0809	-4.3072	-0.0654	0.0243	0.0365	0.1035	0.3834	-0.0696	0.0782	-1.4667	0.0931	-0.0862	0.0065	0.1561	0.0038	0.0307	0.0124	0.0389	0.0353	0.0183	-0.0151	-0.0109	0.0366	0.0015	0.0545	0.0558	0.0343	-0.1417	-0.104	-0.0098	-0.0066	3.5948	0.0083
K025	0.1045	0.0585	0.139	0.0305	0.2785	0.1052	0.1693	0.0067	-0.0005	0.277	0.0367	0.0626	0.4738	2.6384	0.2455	10.6898	0.4173	0.025	0.1615	0.4601	0.3419	0.1852	0.1144	2.9441	0.1813	0.9536	0.0122	0.6031	0.0286	2.6488	0.0209	0.0271	0.1246	0.0227	0.1563	0.0524	0.0327	0.0088	0.0697	0.0764	0.0554	-0.0213	0.561	0.1071	0.0273	-4.187	0.0401
K026	0.0083	0.0406	0.0602	0.0176	0.1192	0.0488	0.0558	0.0248	0.0046	0.0973	0.0181	-0.0165	0.1391	0.034	0.2685	3.8788	0.2278	0.0108	0.0586	0.3334	0.0333	0.1343	0.2104	0.4777	0.178	0.2907	0.0056	0.4702	0.0154	0.333	-0.0109	0.0151	0.0429	-0.0058	0.0642	0.0143	0.0514	0.0165	0.5353	0.0112	0.0636	0.0073	0.125	0.0126	-0.0035	2.8814	0.0177
K027	-0.0149	0.0243	0.0381	0.0166	0.1303	-0.0089	0.0043	0.0428	-0.0016	0.2112	0.1485	0.1617	0.0959	1.3785	0.0743	2.1013	0.0404	-0.0089	0.0021	0.0322	0.7123	0.2074	0.1715	-0.1527	0.5259	0.0133	0.0033	0.2751	0.0151	0.1059	-0.0138	0.0139	0.1077	0.0295	0.0294	0.0079	0.0235	-0.6981	0.7669	0.0921	0.1441	-0.0448	0.21	0.0598	-0.0194	-6.4725	0.0114
K028	0.0126	0.0101	0.0289	-0.0019	-0.0129	-0.0034	-0.0136	0.0085	0.0044	-0.0062	0.0023	-0.0026	0.01	0.0517	0.0608	-0.7096	-0.0068	0.0041	-0.0076	-0.0595	-0.0013	-0.1406	0.0201	-0.5932	0.0387	-0.0002	-0.0032	-0.0002	0.0053	0.0048	-0.0011	0.0038	0.0021	-0.0042	0.0011	-0.0159	0.0287	0.0098	0.0167	-0.001	-0.0079	-0.0466	-0.0102	-0.0048	-0.0068	3.433	-0.0002
K029	-0.0005	0.0241	0.0121	0.0014	-0.1434	0.0418	-0.0523	0.1317	0.0078	0.3275	0.0649	0.0739	0.152	0.6791	0.2373	-0.5815	-0.0035	0.0132	0.0674	0.2245	0.3314	0.124	0.1967	-0.6191	0.3376	0.2252	0.003	2.3227	0.0318	0.2776	0.0038	0.0161	0.0814	0.0079	0.0101	0.0461	0.071	-0.0008	0.4138	-0.043	0.1315	-0.046	-0.1394	0.0468	-0.0061	-4.0836	0.0122
K030	-0.0357	0.0077	0.0291	0.0205	-0.076	-0.0212	-0.029	0.0836	0.0004	0.1905	0.0303	0.0796	0.005	1.7643	0.0042	-3.4746	-0.1607	-0.0342	0.0953	-0.0738	0.9666	-0.0832	0.2441	-1.1681	0.2325	-0.0101	0.0059	0.0153	0.0231	0.4904	-0.0007	-0.025	0.0104	0.015	-0.0351	-0.0295	0.1204	0.0045	0.3694	0.1237	-0.0109	-0.078	-0.0596	0.0219	-0.032	22.728	0.0114
K032	-0.0183	0.0216	0.0241	0.0054	-0.2457	-0.0064	-0.0155	0.0217	0.0327	0.1283	0.0008	0.036	0.1327	-2.008	0.1337	-0.5691	0.0959	-0.0026	0.0107	0.0466	0.1211	0.0471	-0.0318	-0.2705	0.065	-0.0066	0.0095	0.3156	0.0037	0.0111	0.002	0.0076	0.0458	0.0196	0.027	0.0329	0.0531	0.0136	0.0493	0.0187	0.0813	-0.0387	-0.1503	0.0143	0.024	-5.2851	0.0047
K033	-0.0159	0.003	0.0249	-0.0058	-0.0229	-0.0107	0.0046	-0.0025	-0.0036	0.0201	0.0401	0.018	0.0254	-0.3136	0.1299	-1.7309	0.0391	0.065	-0.0364	0.0299	0.0048	-0.0177	0.0235	-1.4951	0.1023	-0.0494	-0.0003	0.0746	0.0061	0.0349	0.0031	0.007	-0.002	0.0046	0.0067	0.0013	0.0102	-0.0059	-0.1178	0.0329	0.097	-0.0108	0.0781	0.0146	-0.0165	1.2052	0.0016
K034	0.0461	0.0222	0.0352	0.0118	0.1109	0.0125	0.0131	0.0143	0.0005	0.055	0.0139	0.0138	0.0652	0.4381	0.0843	1.9484	0.0944	0.0194	-0.0238	-0.0042	0.1068	-0.1023	0.06	0.8298	0.0852	0.0694	0.0031	0.7612	0.007	-0.0647	0.0003	0.0093	0.0132	0.001	0.0397	0.0113	0.0216	0.0008	0.1839	0.0444	0.0067	-0.0183	0.1313	0.0099	0.0479	5.2651	0.0036
K036	-0.008	0.022	0.0132	-0.0057	-0.1029	-0.0245	0.0014	0.0251	-0.0005	0.1657	0.0243	0.0065	0.2238	1.832	0.0532	0.5733	0.0436	-0.0081	-0.0592	0.3697	0.0504	0.0688	0.0078	-1.2231	0.1082	-0.0267	-0.0011	0.061	0.006	0.634	0.014	0.0091	0.0197	0.0031	0.0253	0.0039	0.0325	0.0141	0.0403	0.0481	0.2007	-0.0777	0.1125	0.0012	-0.0113	-2.0927	-0.0039
K037	-0.0036	0.0128	0.0201	0.0159	-0.0234	0.0067	0.0425	0.0518	0.0062	0.2559	0.0116	0.1314	0.0412	2.1463	0.0387	-0.6372	0.0029	0.0037	0.0508	0.0619	0.7653	0.0218	0.1016	-0.9612	0.278	-0.0123	0.0045	0.0371	0.0107	0.1747	-0.0133	0.009	0.0553	0.0118	0.0051	0.0162	0.0111	-0.0006	0.3998	0.1136	-0.0021	-0.0192	0.0534	0.0208	0.0013	3.8038	0.007
K038	-0.0139	0.0202	-0.0091	0.0066	0.0136	-0.0159	0.0991	-0.0047	0.0364	0.3158	0.0093	0.0517	0.073	0.8336	0.0352	-0.5599	0.028	0.0702	0.0496	0.1633	0.6618	-0.0367	0.0607	-2.4963	-0.0841	-0.0449	0.0079	0.0676	0.0064	0.3161	0.0551	0.019	0.0592	0.0243	0.0156	0.0339	0.0324	0.0108	0.1261	0.0739	0.021	-0.098	0.0221	0.0246	-0.0022	2.9867	0.0106
K039	-0.0179	-0.0107	-0.0043	-0.0464	-0.1516	-0.1028	0.0055	0.2122	0.0026	0.329	-0.0198	0.0309	0.1945	-4.4374	0.0522	-7.4218	-0.1816	-0.0634	-0.2171	-0.1745	-0.5054	-0.2004	-0.0263	-1.6409	-0.1039	0.1002	-0.0114	54.8886	0.0039	0.4227	-0.0607	0.0125	0.0543	-0.0158	-0.0999	1.3325	-0.0205	-0.0186	-0.2261	0.1387	0.2847	-0.0665	-0.1379	-0.0223	-0.0487	-24.4448	-0.0209
K040	-0.1053	-0.0217	-0.1398	-0.0371	-0.0692	-0.0061	0.0208	0.0918	-0.0561	0.0698	0.0256	0.0602	-0.0816	1.2537	-0.0711	-7.4133	-0.2538	0.077	0.0737	-0.1323	0.3099	-0.2856	0.0257	-2.7088	-0.0796	-0.0186	-0.0006	0.0127	0.0124	0.2934	0.0356	-0.024	0.0356	0.0285	-0.0655	-0.0037	0.0231	0.0102	0.3532	0.07	-0.0218	-0.0422	-0.3964	0.0727	-0.0736	14.8313	0.0017
K041	-0.0017	0.0021	-0.0189	0.0116	-0.1069	-0.0099	0.0193	0.0452	0.0274	0.0846	-0.017	0.027	0.0087	-0.2592	0.1025	-5.4315	-0.1276	0.0563	0.1179	-0.0889	-0.0073	-0.0812	0.1297	-7.6872	0.2472	-0.1332	0.0064	-0.0923	-0.0033	0.0815	0.0503	-0.0145	0.0026	0.0413	-0.0399	0.0109	0.0336	-0.0015	0.3609	0.1247	0.0156	-0.0308	-0.4394	-0.007	-0.023	6.7824	-0.0017
K042	0.0323	0.0038	0.037	0.0054	-0.1428	-0.0599	0.0361	0.0847	0.0149	0.0863	0.0114	0.1949	0.0024	1.2619	0.0949	-4.7379	-0.1021	0.0158	0.1569	0.0966	0.7199	-0.2852	0.1639	-1.8807	0.3332	-0.388	0.0023	0.0546	0.015	0.2521	0.0697	-0.0082	0.0055	0.022	-0.0269	-0.0125	0.1275	0.0092	0.6301	0.0058	0.0696	-0.1014	-0.2875	0.0054	-0.0025	2.1921	0.0014
K043	0.0058	0.0423	0.0017	0.0193	-0.0963	0.0427	-0.0623	0.1202	0.0327	0.2704	0.0956	0.0797	0.1545	2.4657	0.0808	-0.3784	-0.0273	0.0479	0.1889	0.3625	0.9812	-0.0395	0.0828	-4.2161	0.7447	-0.0159	0.004	1.0128	0.0225	0.0659	0.0336	-0.0054	0.0476	0.0121	0.0194	0.0183	0.0853	-0.0293	0.021	0.0986	0.0031	-0.2115	-0.0115	0.0523	-0.0319	7.9827	0.0095
K044	-0.0191	0.0445	0.2069	0.0449	0.0451	-0.0073	0.0505	0.0336	-0.0242	0.187	0.0731	0.1509	0.068	4.0954	0.0791	-1.3644	-0.0735	0.0037	0.0911	-0.0431	2.2064	0.2402	0.1468	-1.3599	0.4916	-0.0726	-0.0133	0.2888	0.0169	0.3991	-0.0233	0.0415	0.083	0.0446	0.0171	-0.0062	0.077	-0.012	0.655	0.1212	0.1533	-0.2272	0.1635	0.0725	-0.0183	-8.7783	0.0105
K045	0.0008	-0.0009	-0.0309	-0.0038	-0.0825	-0.0302	-0.0661	0.0236	0.0082	0.009	0.013	0.0702	-0.0286	0.8068	0.0073	-2.2777	-0.1041	-0.0071	0.0151	0.0986	0.1065	-0.0964	0.171	-4.7251	0.0406	-0.048	-0.0033	0.0541	-0.0031	-1.7328	-0.0163	0.0039	-0.0216	0.0029	-0.0205	-0.0191	0.0156	-0.5533	0.0152	0.0044	-0.0129	-0.2068	-0.111	-0.0135	-0.0051	7.9345	-0.0007
K046	-0.03	0.004	-0.0151	-0.0001	-0.107	-0.1455	0.1917	0.0688	0.0408	-0.0149	-0.004	-0.0124	-0.0233	-1.8593	-0.0241	-7.5111	-0.1808	0.1084	0.0349	-0.1576	-0.3179	-0.3142	0.1625	-6.1683	-0.0632	0.0009	-0.0021	2.4854	-0.0051	-0.1549	0.0538	-0.0083	-0.0083	0.034	-0.0983	0.0756	-0.0304	0.0082	0.1158	-0.0286	-0.0302	-0.0507	-0.2323	-0.0314	-0.0652	28.1229	-0.0178
K047	0.0128	0.0487	0.0203	0.0121	-0.1625	-0.0296	0.0557	0.2427	0.0059	0.1586	0.0499	0.0035	0.0665	1.3585	0.1973	-0.1104	-0.0433	0.0155	0.0409	-0.0991	0.4485	0.0706	0.2124	-1.0022	0.051	0.0121	0.0045	12.6977	0.0096	0.0855	0.0088	0.0131	0.0416	0.0119	0.011	0.2122	0.0119	0.0034	0.1735	0.1497	0.0579	-0.0738	0.0137	0.0312	-0.0042	0.4912	0.0084
K048	-0.0285	0.0065	-0.1997	-0.012	-0.1753	-0.0357	0.0051	0.0573	0.0034	0.041	0.0314	0.1047	-0.0125	0.0359	2.2324	-5.1214	-0.1203	-0.0622	0.0487	-0.2047	0.1124	-0.1221	-0.254	-1.403	0.1641	-0.0602	-0.0007	2.1271	0.005	0.0819	-0.0048	0.0068	0.0369	0.0262	-0.055	-0.0002	0.0424	0.0089	0.4455	-0.0572	-0.0266	-0.3933	-0.252	-0.0176	-0.0331	-11.0006	-0.011
K049	0.0192	0.0172	0.0834	0.0083	-0.0218	0.006	0.0169	0.0057	-0.0022	0.0966	0.0359	-0.018	0.0567	0.7392	0.0815	0.6539	0.0469	0.0008	0.0253	-0.1174	0.1869	-0.0088	0.1317	-0.463	0.1782	0.0257	0.0055	0.2818	0.0169	0.2711	0.0022	-0.0024	0.0266	0.0051	0.0227	-0.0011	0.0197	0.0133	0.3106	0.0412	0.008	-0.0683	0.0174	0.0155	0.0016	-1.5829	0.01
K050	-0.0216	0.048	0.1788	0.0252	-0.1348	0.0022	0.1093	0.4457	-0.0012	0.2925	0.0766	0.0917	0.1393	2.6668	0.0446	-0.8659	0.0537	0.0431	0.0546	0.2762	0.9105	0.1093	0.1005	-4.9607	0.3951	0.0235	0.0086	22.4241	0.0362	0.3336	-0.0331	-0.0015	0.0851	0.0369	0.0045	0.3008	0.0395	-0.0023	0.004	0.1233	0.2103	-0.0482	-0.0259	0.0538	-0.0507	-9.1613	0.0283
K051	0.0183	0.0264	0.0147	0.0138	-0.0532	-0.0372	-0.0038	0.0282	-0.0015	0.0988	0.0206	0.1548	-0.0148	2.0116	0.062	0.0242	-0.0205	0.0043	0.11	0.0181	0.3807	0.0487	0.166	-0.4149	0.2772	-0.0195	0.0026	0.6411	0.0102	0.1321	0.0005	0.0229	0.0179	0.0197	0.0237	0.0027	0.0213	0.0807	0.0124	0.0166	0.0789	-0.2135	0.7905	0.0288	0.0088	0.1825	0.0092
K052	0.0025	0.0096	0.0036	0.0069	0.0189	-0.003	0.0056	-0.0015	-0.0451	0.133	0.0188	-0.0037	0.0501	1.6491	0.0097	1.291	0.1002	-0.0137	0.0098	0.1958	0.9347	0.071	0.0304	0.0343	0.1882	-0.0126	0.0042	0.6919	-0.0006	-0.0172	-0.0459	0.0106	0.0137	0.0147	0.0274	0.0196	0.0191	0.0145	0.0228	0.0684	0.0098	-0.0318	-0.0334	0.0206	0.0114	2.6694	0.0066
K053	0.0105	0.099	0.0125	0.0479	0.0977	-0.0006	0.3344	0.245	-0.015	0.5885	0.0772	0.3735	0.3044	1.2607	0.1202	10.2791	0.2797	-0.0168	0.0462	0.5443	0.7661	0.1336	0.2649	0.6192	0.4414	1.1394	0.0118	13.4075	0.0513	0.2975	-0.0115	0.0187	0.1362	0.0026	0.1104	0.3899	0.0426	0.0173	0.8638	0.2896	0.0425	0.0126	0.3973	0.0874	0.0931	-3.5695	0.0558
K054	-0.0242	0.0056	-0.0087	-0.0009	-0.2603	-0.0266	0.0168	0.0164	0.0107	0.0129	0.0252	0.0384	0.0363	1.0665	-0.0489	-2.9907	-0.119	0.0014	0.0157	0.0673	-0.0336	-0.0215	0.0394	-1.6825	0.1286	0.0143	0.0099	0.04	-0.0127	-0.0787	0.0111	-0.0106	0.0034	0.0138	-0.0278	0.0034	0.0351	0.0086	0.0967	-0.0347	0.0634	-0.5571	-0.2049	-0.0102	0.0162	16.3708	-0.0066
K055	0.008	0.0127	-0.0146	-0.011	-0.2355	-0.131	0.0687	-0.0356	0.0248	0.1926	0.0177	0.0922	0.0876	-1.1703	-0.0057	-2.0838	-0.0254	0.1138	-0.0401	0.0306	0.2738	-0.1115	0.0762	-3.8144	0.2502	0.0052	0.0053	3.0503	0.0187	0.1153	0.0525	0.0102	0.0069	0.0279	-0.0173	0.1275	-0.0585	-0.1135	0.3277	0.0103	0.1667	-0.2386	-0.0225	-0.0203	0.0088	9.1333	-0.0015
K057	-0.0198	0.0383	0.2754	0.0177	-0.0506	-0.0131	0.0301	0.3687	0.0544	-0.0191	0.1068	0.005	0.0899	1.4795	0.033	-0.9734	0.0548	-0.0226	0.3725	-0.0711	0.1915	0.1673	0.0224	-3.1426	0.2571	-0.0405	0.0024	-0.033	-0.0008	0.0114	-0.1086	0.0273	0.0291	0.0448	0.0056	-0.0007	0.1066	-0.1813	0.3383	0.0467	-0.0009	-0.0455	-0.0827	0.0102	-0.0236	-11.0291	-0.0019
K058	-0.0005	0.0134	0.0302	0.0117	-0.008	-0.0057	0.0191	0.0203	-0.0077	0.076	0.0196	0.0274	0.0351	1.148	0.058	1.3691	0.0421	-0.0049	0.0726	0.0983	0.2886	0.0465	0.0933	-0.0675	-0.1273	0.0553	0.0048	-0.0044	0.0005	0.0591	-0.029	0.011	0.0094	0.008	0.023	0.0091	0.0194	-0.0179	0.0148	0.0738	0.0101	0.0094	0.0132	0.0304	0.0203	0.7319	0.0061
K059	-0.0005	-0.0062	-0.0261	-0.0111	0.0595	-0.0048	-0.0594	-0.011	-0.0295	-0.0308	-0.1138	-0.0189	-0.1017	-0.3911	-0.122	-2.7199	-0.0567	0.0024	0.0315	0.2489	-0.0201	-0.1336	0.684	-1.4939	-0.1752	-0.01	-0.0104	-0.0692	-0.0062	0.0981	-0.035	0.0028	-0.1024	-0.0029	-0.0126	-0.0124	-0.0012	-0.9282	0.043	0.0016	-0.0106	-0.0738	0.0742	-0.0362	-0.008	2.2279	-0.0181
K061	-0.0122	-0.0015	0.0066	0.0026	-0.0874	-0.0383	0.0054	0.0177	0.0008	0.1179	0.0052	0.1158	-0.0387	-0.4112	-0.0025	-5.928	-0.1035	0.0079	0.0956	-0.0211	0.0748	-0.1807	-0.0228	-0.8724	0.3332	-0.4914	-0.0084	0.1159	0.0019	0.0415	0.0058	0.002	0.0168	0.0268	-0.0508	-0.0291	0.002	-0.0832	0.21	-0.0102	-0.0031	-0.0153	-0.1354	-0.002	-0.0155	3.0977	-0.0091
K062	-0.0046	0.0153	0.0169	0.016	-0.0001	0.0145	0.0123	-0.0226	-0.0351	0.0886	0.0316	0.0534	0.0422	0.5568	0.0017	0.7579	0.0609	-0.0338	0.0499	0.13	0.3609	0.0777	0.0559	-0.6843	0.407	-0.0487	0.0089	0.0152	-0.0002	0.0365	-0.0471	0.0105	0.0085	0.0227	0.0159	0.0128	-0.0013	0.0142	0.6723	0.0325	0.1161	-0.0065	-0.0118	0.0096	0.0355	0.2219	-0.0048
K064	0.0539	0.0564	0.0873	0.0488	0.1462	0.0562	0.2624	-0.0388	0.0056	0.5225	0.0666	0.091	0.4248	8.0714	0.0109	9.1209	0.4045	0.0738	-0.1563	0.7507	1.475	0.78	0.4893	12.6702	0.761	0.4829	-0.0005	0.5924	0.0256	0.7143	-0.0525	0.0064	0.1326	0.0168	0.1513	0.0447	0.158	0.012	0.6357	0.3021	0.1092	0.0303	0.3434	0.2185	-0.0103	-14.2854	0.0446
K065	0.033	0.0912	0.0255	0.0201	-0.0654	0.0207	0.0999	0.1016	0.0404	0.26	0.0668	0.4018	0.2107	1.1065	0.0056	1.5243	0.0398	0.0357	0.0759	0.4207	0.4784	0.0456	0.0692	-0.9979	0.261	0.2356	-0.0017	14.3922	0.0255	0.4745	0.1546	0.0053	0.0628	0.0275	0.029	0.3924	-0.0273	-0.1507	0.3038	0.4109	0.2575	-0.0929	0.1072	0.025	0.0403	13.9238	0.0165
K066	0.0156	0.0353	0.5706	0.0527	0.072	0.0439	0.0456	0.0922	-0.0009	0.2278	0.0923	0.0715	0.0934	3.3496	0.0009	3.8269	0.1249	-0.0064	0.1068	-0.0216	1.011	0.2626	0.0937	-2.323	0.478	0.0488	-0.0181	2.7597	0.0157	0.0911	-0.0278	-0.0053	0.0739	0.0231	0.0603	0.0273	0.0567	0.0067	0.6391	-0.0347	0.1392	0.0002	0.0375	0.0333	0.0349	-7.4023	0.0182
K067	-0.0228	0.0357	0.0166	0.0264	-0.0606	-0.0236	0.0463	0.0932	-0.0181	0.2352	0.0147	0.031	0.038	1.6352	0.0614	-0.5767	-0.0402	-0.0047	0.0864	0.0547	0.7637	0.0517	0.1377	-0.1528	0.0243	0.0505	0.0021	5.3937	0.0059	0.2264	-0.0171	0.0083	0.0553	0.015	0.0077	0.1113	0.024	-0.0061	0.122	0.1255	0.0797	-0.0095	0.1957	0.0665	0.0142	-8.3695	0.0045
K068	0.0343	0.0702	-0.0013	0.0456	0.0424	0.0237	0.0927	0.1655	-0.0022	0.3916	0.037	-0.0079	0.0838	2.6418	-0.1198	2.4858	0.0176	0.0013	0.0439	0.4432	0.9546	0.2205	-0.0157	-0.9568	0.5772	0.1867	0.0009	18.1233	0.0268	0.1715	-0.0147	0.0374	0.0905	-0.0043	0.0404	0.5558	-0.0277	-0.0033	0.4002	0.3878	0.1555	-0.0871	0.0478	0.1041	0.0397	7.9835	0.0076
K069	-0.0088	0.0049	0.0167	-0.0119	-0.02	0.0019	0.0423	0.0715	0.0482	0.0835	0.0235	0.057	0.0557	0.3229	-0.0895	-4.5855	-0.163	0.0116	0.0184	0.021	0.0419	-0.1086	0.0659	-2.6224	0.116	0.1428	0.0043	4.0326	0.0085	-0.3564	0.0264	0.0315	0.0107	0.0196	-0.043	0.1149	0.0021	0.0166	0.1814	0.0427	-0.0194	-0.1468	0.021	0.0505	0.0001	16.5362	-0.0097
K070	-0.0241	0.0094	-0.0311	0.0104	-0.0566	-0.0058	-0.0044	0.0723	-0.0577	0.3082	0.0942	0.2249	-0.1075	2.2859	0.0073	-4.0579	-0.1554	-0.0174	0.0471	0.0323	1.0786	0.0372	0.3144	-2.4824	0.2629	-0.0533	-0.0035	0.8804	0.0084	0.1548	-0.05	-0.002	0.038	0.0124	-0.0281	-0.017	0.0856	-0.0604	0.4087	0.1523	-0.0091	-0.0633	-0.1908	0.0182	-0.0351	-22.18	0.0104
K074	-0.1472	-0.0076	-0.115	-0.0091	-0.0465	-0.0484	0.1872	-0.0084	0.0774	0.5364	0.0518	0.0144	0.0796	0.353	-0.0276	-5.0856	-0.1501	-0.0294	0.0466	-0.1011	0.4274	-0.1904	-0.0334	-3.402	0.6047	-0.127	-0.003	1.1322	0.0021	0.1832	0.0728	-0.001	0.0004	0.0205	-0.0642	0.0536	-0.0091	0.0308	-0.2929	0.9144	0.1083	-0.0291	0.0225	0.0831	-0.0198	13.6212	-0.0022
K075	-0.0225	0.0226	-0.0872	0.0049	0.023	-0.0007	0.0569	0.4632	0.0335	1.1214	0.0043	0.0837	0.1892	0.0122	-0.0237	-1.2394	-0.0612	0.01	-0.1214	-0.1061	0.3078	-0.056	0.0209	-0.5688	0.1368	0.4875	-0.0063	74.9513	0.0235	0.1652	0.0382	0.0478	0.3436	0.0074	-0.0198	1.6783	0.0029	0.0265	0.2271	0.1601	-0.0038	-0.0109	-0.092	-0.0296	-0.0167	-3.6318	0.0094
K076	0.0538	0.0891	0.1021	0.0315	0.1167	0.0187	0.3788	0.3177	-0.0083	0.6755	0.1142	0.0313	0.461	6.3922	0.7564	8.1112	0.3478	-0.0564	0.0557	0.4696	1.195	0.3167	0.3589	1.3607	0.5719	1.3871	0.0262	25.6843	0.0529	0.3724	-0.0298	0.0349	0.1995	0.011	0.1092	0.7907	0.0644	0.0104	0.4739	0.3259	0.0219	0.026	0.38	0.1484	0.0763	-11.0572	0.0508
K077	0.0145	0.0952	0.1473	0.0285	0.0475	0.0381	0.2244	0.3177	-0.0558	0.3329	0.0346	0.0197	0.242	2.116	0.217	6.959	0.2246	-0.11	0.054	0.5019	1.1233	0.3639	0.1986	-0.2694	0.6053	-0.3635	0.0151	12.4744	0.0345	0.6611	-0.1413	0.0309	0.0868	0.0285	0.1127	0.0426	0.1298	-0.0417	0.0349	0.1026	0.0076	0.0074	0.2373	0.1153	-0.0061	1.5744	0.0232
K078	0.0637	0.0184	0.0161	0.009	0.0234	-0.0061	0.1051	0.0531	-0.001	0.0483	0.0288	-0.0085	0.0713	1.173	0.5451	0.2706	0.0638	0.0175	0.0025	0.3239	0.1342	0.0554	0.1815	-0.9308	0.127	-0.0399	-0.0008	0.0265	0.0085	0.0916	0.0104	0.0041	0.0153	0.0058	0.0344	-0.0016	0.0667	0.0045	-0.0049	0.0362	0.029	-0.1088	-0.051	0.0184	0.0489	7.6735	0.012
K079	-0.0362	0.0018	-0.1018	0.0119	-0.226	-0.0726	-0.1587	-0.005	0.0446	0.013	-0.0187	0.0248	-0.1092	1.6619	-0.1488	-8.967	-0.3529	0.0471	0.0839	-0.2966	0.2725	-0.2501	0.0359	-5.5444	-0.0506	-0.0833	-0.0149	0.0247	-0.0103	-1.2319	0.0701	-0.0127	-0.0171	0.0164	-0.0993	-0.0031	-0.0039	-0.0029	0.8253	-0.0391	0.0977	-0.4736	-0.25	-0.0359	-0.0585	3.9841	-0.0093
K080	-0.0049	0.0047	0.0156	0.0032	-0.0141	-0.0035	-0.0037	0.0226	0.0135	0.0482	0.0141	-0.0116	0.0183	0.3857	0.0394	0.2484	0.0108	0.009	0.0298	0.1216	0.1932	-0.0015	0.0388	-1.0713	0.077	-0.0206	0.001	0.127	0.0016	-0.0563	0.0231	-0.0094	0.005	0.0056	0.0045	0.0151	0.0057	0.0053	0.1417	0.001	0.0413	-0.0784	-0.0439	0.0084	-0.0045	0.6358	0.0073
K081	0.0153	0.0104	0.0378	0.0032	0.07	-0.0077	0.01	-0.0105	-0.0414	0.1669	0.003	0.0143	0.0687	0.1378	0.0061	1.131	0.0525	-0.0213	-0.0677	0.0439	0.0441	0.0301	0.0126	-0.3465	0.2742	0.095	0.0028	0.0391	0.0148	0.1208	-0.2823	0.0013	0.0285	0.0239	0.0235	0.0004	0.0147	0.0118	0.005	0.0524	0.0783	0.0081	0.299	0.0603	0.0461	-22.4019	0.0105
K082	-0.0288	0.0012	0.0055	0.0033	-0.1035	-0.0433	-0.0456	0.0237	0.0434	0.1229	0.0233	0.1273	0.0487	0.4446	-0.0656	-2.2053	-0.0717	0.2081	0.0451	0.0343	0.0626	-0.0597	0.0922	-2.598	0.1226	-0.1055	0.0114	0.0855	0.0039	0.411	0.0743	-0.0163	-0.0067	0.0256	-0.0343	-0.0089	-0.0548	-0.0336	0.171	0.0103	0.1867	-0.2604	-0.2854	-0.0099	0.0047	22.3517	-0.0024
K083	-0.0064	0.0434	0.0213	0.0136	0.1148	0.0278	0.0165	0.0155	-0.0185	0.2807	0.0922	0.0555	0.2537	2.4446	0.22	2.8054	0.1207	0.0214	-0.0216	0.3414	1.2089	0.1655	0.2326	-2.5841	0.3586	0.0196	0.0082	3.6499	-0.0011	0.8786	-0.0545	-0.0105	0.0574	0.0229	0.0466	0.0697	-0.0006	0.0821	0.2439	0.1641	0.2788	-0.0561	0.0013	0.0248	0.0037	6.1801	0.0071
K084	-0.0545	0.0375	0.0129	0.0149	-0.38	-0.0356	-0.0379	0.1409	0.0009	0.1648	-0.0201	0.089	0.0255	0.6975	-0.0936	-7.4969	-0.1108	-0.0027	0.0446	-0.1319	0.1187	-0.0818	0.0848	-1.585	-0.0189	0.0816	-0.0007	22.0474	0.0028	0.579	-0.002	-0.0079	0.04	0.0263	-0.0779	0.3975	-0.0083	-0.0226	0.3216	0.1395	-0.0154	-0.0316	-0.2439	-0.0051	-0.0599	-11.8295	-0.0054
K085	-0.039	0.0251	0.0156	0.0169	-0.1788	0.0308	-0.022	0.0681	-0.0029	0.1849	0.007	0.0994	0.0302	0.5625	-0.0528	-0.1747	-0.2171	0.0256	0.0561	-0.0464	0.6828	-0.0645	0.3671	-3.9696	0.1186	0.127	-0.0023	0.2617	0.0018	0.4745	-0.0023	-0.0101	0.0231	0.0116	-0.0043	-0.0085	0.0613	-0.0584	0.2384	-0.022	0.0789	-0.3343	-1.5953	-0.042	0.0136	11.7247	-0.0063
K086	-0.0087	0.0062	0.0021	0.0147	-0.0116	0.0024	0.0252	0.009	0.0085	0.0666	-0.008	0.0223	0.0047	0.2921	-0.0407	-0.6202	-0.0468	0.0457	0.0098	0.0657	0.0308	-0.0438	0.0206	-1.662	0.1049	0.0402	0.001	0.1251	-0.0002	0.089	0.0704	0.0009	0.008	0.0071	-0.0155	-0.001	-0.007	-0.1023	0.4231	0.0106	0.0176	-0.1413	0.0007	0.0021	-0.0121	11.6983	0.0007
K087	0.0006	0.0329	0.0451	0.0149	-0.0934	-0.0482	-0.0218	0.4318	0.0023	1.2327	0.1169	0.11	0.2978	1.5081	-0.0013	1.913	0.028	0.0123	-0.0433	0.1422	1.3122	0.1718	0.2948	-0.4736	1.1607	0.174	0.0092	53.2673	0.0393	0.5833	0.0071	0.0089	0.226	0.0387	0.0066	1.1083	-0.0266	0.0242	0.5609	0.6127	0.1574	-0.0591	0.0233	0.0741	-0.0231	-13.1855	0.0248
K089	0.0243	0.0218	0.0065	0.0184	0.0289	0.0234	-0.0151	0.2396	0.0026	0.4028	0.0236	-0.0023	0.3004	-2.1783	1.0646	3.2211	0.1397	-0.0029	-0.0758	0.2731	0.2243	0.0512	0.4329	-1.0913	0.1501	2.4369	-0.0024	38.0072	0.011	0.7176	-0.0321	0.014	0.1055	0.0049	0.036	0.8844	-0.0241	-0.0062	0.0195	-0.0103	0.2313	-0.2127	-0.0358	0.0084	-0.0024	-13.1357	0.0083
K090	0.0528	0.0293	0.0214	0.0033	-0.0353	-0.0062	-0.0332	0.1234	0.0106	0.4029	0.027	0.0303	0.2544	0.8234	-0.0039	3.2082	0.1121	-0.0006	-0.0589	0.1353	0.0441	0.1154	0.0181	-0.2259	0.0124	0.5601	0.0103	33.0427	0.0112	0.2069	0.0296	0.0073	0.1177	-0.0045	0.0197	1.2522	-0.0266	-0.0225	0.242	0.1255	0.0635	-0.098	0.0653	-0.0037	0.0676	-6.6953	0.0149
K091	-0.0146	0.0202	0.0222	0.0113	0.0186	0.0107	0.0168	0.01	-0.0008	0.0681	0.0146	0.0303	0.0478	0.9872	-0.0302	1.4971	0.0294	-0.0086	0.031	0.0331	0.1986	0.0346	0.0851	-0.2148	0.0712	0.0297	0.0034	0.0074	0.0136	0.1991	-0.0064	0.0127	0.0242	0.0031	0.0165	0.0023	-0.0133	0.0101	0.3375	0.0275	0.0049	-0.0151	0.0473	0.024	0.0267	5.0562	0.0053
K092	-0.0284	0.0089	0.0004	0.0099	0.1093	-0.0019	0.0199	0.0123	-0.0245	0.0666	0.0431	0.1626	0.0261	0.2794	-0.024	0.3854	-0.0085	-0.0115	0.0254	0.0707	0.1344	-0.3764	0.0729	0.027	1.1163	-0.0016	0.0005	0.0193	0.0054	-0.635	-0.0061	0.0027	0.0366	0.0115	0.009	0.0034	0.0024	0.0101	0.1849	0.0416	0.0082	-0.0003	0.1146	0.0089	0.0134	4.257	0.0077
K093	0.0405	0.0674	-0.0615	-0.0243	-0.1458	-0.0009	-0.0716	0.3519	0.0176	0.7455	0.1559	0.0447	0.423	-1.2901	0.0069	3.378	0.1878	0.0785	-0.1037	-0.0649	1.6766	0.1184	0.4632	-6.9737	0.676	0.9712	0.0099	35.6923	0.0032	1.2837	0.0177	0.0108	0.1775	0.0284	0.0334	0.8981	-0.0547	-0.0633	0.6908	0.1889	0.0126	-0.3107	-0.1118	-0.006	-0.0332	-10.6279	-0.0025
K094	-0.0153	0.0112	0.0321	0.0009	-0.08	-0.0365	0.0025	0.0255	0.0026	0.138	0.0011	-0.0002	0.0839	-0.0503	1.6027	1.886	0.0298	0.0081	-0.0091	0.0634	0.5118	0.0496	0.327	-3.2606	0.3703	-0.1411	0.0013	0.1191	0.012	0.5761	-0.0221	-0.0041	0.0111	0.0251	-0.0025	0.019	-0.0062	0.0096	0.3827	0.0347	0.003	-0.3232	-0.2998	0.0142	-0.0358	-6.5687	0.0081
K095	0.0218	0.0177	0.1504	0.0128	0.0937	-0.0092	0.0025	-0.0287	-0.0042	0.1042	0.0793	-0.0263	0.1119	-0.4618	0.0637	4.0875	0.1779	-0.0152	-0.0545	0.2248	0.0151	0.1013	0.1116	-0.3399	0.2974	0.1427	0.0053	0.0289	0.0257	-0.0162	-0.0117	0.0049	0.0387	-0.0026	0.0646	-0.0006	-0.0242	0.0189	-0.0963	-0.0072	0.0625	-0.0613	0.138	0.017	0.0462	-5.7295	0.01
K097	0.0338	0.0754	0.0281	0.0228	-0.0167	0.0444	0.0176	0.2728	0.0091	1.0555	0.367	0.0121	0.5459	0.3302	0.0176	6.6505	0.371	0.0209	-0.0178	0.6342	2.3826	0.2743	0.118	0.9682	0.7849	0.29	0.014	8.9921	0.0407	0.9064	0.017	0.02	0.1763	0.0866	0.1043	0.4204	0.0366	-0.1538	0.6945	0.3174	0.2667	-0.0551	0.2508	0.1086	-0.0339	-5.2952	0.0332
K098	-0.0086	0.0197	0.0296	0.009	-0.095	0.0005	0.0136	0.032	0.0084	0.0796	0.1205	0.0682	0.0265	1.8423	-0.0247	-0.1961	0.0085	0.0139	-0.0165	0.1984	0.4652	0.0145	0.073	-1.8087	0.1377	-0.2236	-0.0006	0.282	0.0067	0.1402	0.0101	-0.001	0.0103	0.0232	0.0038	0.0043	-0.0072	-0.1763	0.4028	0.0048	-0.0048	-0.0745	-0.0781	0.0427	0.0058	7.1419	0.0059
K100	0.01	0.0153	0.0085	0.0063	0.0215	0.0049	0.0074	0.0069	0.0013	0.0574	0.0303	0.0326	0.0543	0.4414	0.0596	2.2737	0.0845	-0.0025	-0.0075	0.1543	0.1906	0.0858	0.1111	-0.0628	0.1036	0.0247	0.0047	0.0219	0.0105	0.0626	0.0002	0.0072	0.0134	0.0095	0.0312	0.0081	0.0049	0.0082	0.0916	0.0245	0.0068	0.019	0.0461	0.0308	0.0106	-0.6728	0.0083
K102	-0.0203	-0.0513	-0.1594	-0.0424	-0.3089	-0.019	-0.0886	-0.0113	-0.0102	0.0424	-0.097	0.0052	-0.1469	-4.381	-0.1092	-7.8376	-0.3674	-0.0254	-0.1956	-0.1577	-0.4571	-0.5703	0.013	-6.946	-0.1185	-0.1836	-0.0057	0.0672	-0.0124	-0.1171	-0.0176	-0.0235	-0.0719	-0.0292	-0.1357	-0.0299	-0.0714	-0.1893	-0.0689	-0.0238	0.0256	-0.3434	-0.4729	-0.0641	-0.0655	-6.2364	-0.0239
K104	0.0158	0.022	0.0177	0.0144	0.0041	-0.0135	-0.015	0.0435	0.0173	0.0776	0.0673	0.0578	0.1051	1.0554	-0.0063	1.8796	0.0262	0.0324	0.0331	0.2007	0.2537	-0.0404	0.0756	-0.3456	0.031	-0.0015	0.0062	0.0598	0.0075	0.1368	0.0498	-0.011	0.0217	0.0332	0.0302	-0.0062	0.0022	0.0415	0.2243	0.0171	0.1673	-0.0158	0.0417	0.0013	0.0131	13.5732	0.0007
K105	0.0293	0.0096	0.0053	0.0057	-0.0056	-0.0023	-0.0026	0.0122	-0.0043	0.0257	0.0502	0.0516	0.0284	0.9728	0.0065	0.7432	0.015	-0.0049	-0.0024	0.087	0.0974	0.0151	-0.0184	-0.435	0.1712	0.0027	0.0031	0.0167	0.0025	-0.3444	-0.0017	-0.001	0.0142	0.0163	0.0096	-0.0019	0.0094	-0.0194	0.1628	0.0197	0.0244	-0.0114	-0.008	0.0059	-0.0007	-2.4136	0.0048
K106	0.0034	0.0124	0.0088	-0.0006	0.1918	0.003	0.0692	0.0097	0.0141	0.142	0.0107	-0.0601	0.1007	-0.1025	-0.0047	2.5776	0.0615	0.0102	0.0181	0.0509	0.4067	0.1165	0.1378	-1.4817	0.2396	-0.0117	0.0093	0.0661	-0.0053	0.3636	-0.0044	-0.0053	0.0324	0.0087	0.0076	-0.0243	0.0005	-0.0097	0.1865	0.005	0.0432	-0.0214	-0.011	-0.014	-0.0193	6.4309	0.0103
K107	-0.0054	0.0016	0.0136	0.007	-0.1038	-0.0008	0.004	0.0511	-0.0006	0.1195	0.0255	0.0623	0.0299	0.7011	-0.0219	-1.9905	-0.1426	0.0026	-0.0271	-0.0212	0.1794	-0.0411	0.0408	-1.8811	0.1548	0.0279	0.0048	4.6984	0.0184	0.2505	-0.0293	-0.0033	0.051	0.0129	-0.0215	0.0584	0.0129	-0.0951	0.0595	0.0308	-0.0016	-0.1496	-2.3182	0.0163	-0.0323	-8.8071	0.0012
K108	0.0422	0.0452	0.0229	0.032	0.0071	0.0368	0.1331	-0.0069	0.0067	0.4456	0.0708	0.0025	0.4535	3.6418	0.1163	5.5484	0.3855	-0.0181	-0.0031	0.6305	0.4582	0.1954	0.1964	-0.0119	0.6082	0.016	0.0086	0.1824	0.0415	0.618	-0.0211	0.0165	0.0862	0.0511	0.0892	-0.0047	0.1005	0.0184	0.0454	0.1237	0.2349	-0.0219	0.0599	0.0914	0.0033	15.3398	0.0372
K109	-0.0213	-0.0142	-0.014	0.0017	-0.3556	0.0503	-0.0652	0.0512	0.03	-0.0272	0.022	0.0781	-0.0496	-0.6441	0.0189	-8.9076	-0.2521	0.0992	0.0766	0.6215	-0.0024	-0.086	0.3308	-6.0742	0.6112	-0.2092	0.0062	0.0006	-0.005	-0.3433	0.112	-0.018	-0.0216	0.0096	-0.1203	-0.0157	-0.048	-0.1591	0.6055	0.0789	-0.0334	-0.1843	-0.337	0.0345	-0.0428	17.1144	-0.0057
K110	-0.0187	0.0276	0.001	-0.0037	-0.0047	0.0075	-0.0027	0.0203	0.0331	0.1466	0.0199	0.1826	-0.0683	0.8936	0.4644	0.1116	-0.0199	0.0564	0.0962	0.1706	0.3866	0.2524	0.29	-0.6624	0.8202	-0.0754	0.0024	0.2153	-0.0031	0.4979	0.2006	0.0154	0.0173	0.0029	0.0275	-0.0045	0.0188	-0.1495	0.0426	-0.0481	0.2911	0.0223	-0.0274	0.0026	-0.026	10.6269	0.0081
K111	0.0006	0.0434	0.0628	0.0237	0.0107	0.0091	0.0708	0.0188	0.0008	0.1816	0.0644	0.1611	0.1564	2.2685	0.0423	4.609	0.2031	-0.0287	0.0255	0.4313	0.7442	0.186	0.197	0.2483	0.3415	0.0601	0.0072	0.1106	0.02	0.5411	-0.0396	0.0217	0.0442	-0.0111	0.0697	0.0078	0.199	0.0276	1.83	0.0497	0.2513	-0.0119	0.0982	0.0217	0.0222	-5.2819	0.0162
K113	0.0003	0.0147	0.0097	0.0053	-0.0257	0.0177	0.0158	0.0161	0.013	0.0616	0.0245	0.0168	0.0506	0.8851	0.0073	1.5311	0.0315	0.0122	0.0293	0.1171	0.0767	-0.028	0.029	0.1486	-0.0377	-0.0495	-0.007	0.0449	-0.0047	0.0811	0.0163	0.0126	-0.009	0.0062	0.0277	-0.0134	0.0517	0.0399	-0.0059	-0.0097	0.1041	-0.0594	0.0725	-0.0207	0.0073	6.5561	0.005
K114	0.0065	0.0185	0.0197	0.0105	-0.2181	0.0009	0.0235	0.02	-0.0183	0.0731	0.009	0.048	0.0777	0.7645	0.0273	2.7714	0.0373	-0.0041	0.0207	0.0895	0.2944	0.0991	0.1738	-0.2722	0.2248	0.0105	0.0001	0.0537	0.0184	0.2473	-0.0219	0.0105	0.0175	0.0013	0.0355	0.003	0.0384	0.0346	0.575	0.0453	-0.0026	-0.0084	0.0018	0.0186	0.0217	-11.0547	0.0099
K115	-0.0042	0.0121	0.0794	0.01	-0.1302	-0.0108	-0.0158	0.021	0.011	0.1102	0.0466	0.0908	0.0853	0.6457	0.0031	-0.6393	-0.0196	0.0006	0.0229	0.0428	0.3092	0.0189	0.2341	-3.2256	0.5117	-0.0161	0.0114	0.104	0.0079	0.1522	0.0095	0.0026	0.018	0.0112	-0.0017	0.0131	0.0367	0.0271	0.5105	0.0146	-0.0072	-0.1121	-0.1006	0.0057	-0.0045	-3.5518	-0.0013
K116	0.0238	0.0688	0.0961	0.024	0.1115	0.0556	0.2027	-0.1024	-0.0104	0.2767	0.0461	-0.0744	0.3836	-0.3328	0.0547	8.4108	0.386	-0.0303	-0.108	0.7516	0.1082	0.3093	0.1965	1.3585	0.211	0.1309	0.005	0.1513	0.0232	1.3524	-0.1478	0.0234	0.077	0.0137	0.1229	0.0616	0.0414	0.0213	1.3196	0.056	0.2232	-0.0158	0.2146	0.0879	-0.0091	4.9603	0.0217
K117	0.0583	0.0615	0.0178	-0.0033	-0.0261	0.0447	0.0609	0.1356	-0.0113	0.4463	0.1979	0.1146	0.8555	5.2798	0.1024	12.6435	0.5773	-0.1634	-0.0465	1.1802	0.2672	0.2953	0.2127	0.4467	0.1597	0.8563	-0.005	0.4585	0.012	1.0531	-0.048	0.0117	0.0544	-0.0004	0.211	0.0579	0.2305	0.0359	0.2072	0.059	0.0897	0.1205	0.2184	0.0239	0.0144	-22.4097	0.0162
K118	0.0171	0.02	0.0204	0.0098	0.0756	-0.0149	0.0288	-0.0241	-0.0015	0.0759	0.0108	-0.0017	0.0962	0.1483	0.4249	1.7696	0.1499	-0.014	-0.0232	0.1239	0.0976	0.1067	0.2089	0.9372	0.4221	0.015	0.003	0.0606	0.0058	0.3514	0.0022	0.0211	0.0232	0.0043	0.029	0.0061	0.0123	-0.0927	0.4644	0.0357	0.0078	-0.039	0.1664	0.0253	0.0113	-8.0185	0.0016
K119	0.0117	0.0525	0.006	0.0164	-0.0117	-0.0228	0.1015	0.0137	-0.0235	0.249	0.0638	0.2235	0.0055	1.0734	-0.1494	3.354	0.0542	0.001	0.1528	0.1036	0.4926	-0.0165	0.2733	-2.4509	0.7922	0.0366	0.0117	0.0306	0.0262	-0.425	-0.0671	0.002	0.0467	0.0034	0.0358	-0.02	0.0793	0.0083	0.6596	0.135	-0.0335	-0.1303	-0.5254	0.0684	0.0954	-11.3892	0.0197
K120	0.0145	0.0353	0.0233	0.006	-0.0512	-0.0476	-0.0235	0.0501	-0.0014	0.0028	-0.0009	0.0525	0.0653	-0.5918	-0.0009	-3.1076	-0.0713	-0.0588	-0.0041	-0.2711	-0.0454	-0.1236	-0.0801	-1.7115	0.1285	-0.1355	-0.0169	3.7942	-0.0117	0.3319	-0.0289	-0.0197	0.0239	0.004	-0.0321	0.0595	-0.0123	-0.0471	-0.0243	-0.0229	-0.0102	-0.0674	-0.0858	0.0212	-0.0058	-5.4297	-0.0013
K121	-0.0543	-0.0312	-0.0793	-0.0208	-0.3952	-0.135	-0.0649	-0.043	0.0003	-0.0436	-0.0717	-0.01	-0.0392	-3.5628	-0.0231	-5.8376	-0.2147	-0.0261	-0.1344	-0.3318	-0.5945	-0.1481	-0.0842	-7.486	-0.0941	-0.0927	-0.0078	1.2063	0.0027	-0.1079	-0.0634	-0.0114	-0.0284	-0.0051	-0.0943	0.0399	-0.053	-0.0213	-0.0236	-0.0421	0.0794	-0.2445	-0.307	-0.0651	-0.0404	-20.9635	-0.0122
K122	0.0267	0.0381	0.0636	0.0395	-0.3199	0.0292	-0.0326	0.0183	0.0069	0.1285	-0.0335	-0.076	0.2106	5.6144	-0.0763	3.3937	0.1382	-0.0571	0.0775	0.5754	0.1151	0.1458	0.1005	0.8789	0.3817	-0.0227	0.0215	0.1414	0.0279	0.9285	0.0582	0.0102	0.0133	0.0179	0.0586	0.0185	0.0858	0.0262	-0.3288	0.0797	0.0195	-0.7151	-0.1043	0.0519	0.0595	0.9364	0.0259
K123	0.0595	-0.0039	0.0432	-0.0159	0.2676	-0.017	0.1713	0.0223	-0.0036	0.0999	0.0791	0.0837	0.0313	-2.3221	0.8454	1.371	-0.0344	0.0431	-0.1581	-0.1077	0.6344	-0.1124	0.047	-2.4171	0.3179	-0.0957	-0.003	0.0183	0.0022	0.159	-0.0442	-0.0008	0.014	0.017	0.003	-0.0031	0.0279	-0.0336	0.8795	-0.0023	0.0674	0.4038	0.0697	0.0072	-0.0582	-1.7265	-0.0081
K125	0.0039	0.03	0.088	0.002	-0.006	0.0016	0.0475	0.0252	0.0064	0.3418	0.1388	0.1228	0.0816	3.2233	0.0142	0.5055	0.0089	0.0219	-0.0892	0.2367	0.875	0.1345	0.2058	-1.9153	0.5708	-0.0794	0.0076	0.5497	0.0196	0.7382	-0.011	0.0116	0.0249	0.0224	0.0186	0.0253	0.0519	0.0145	0.5465	0.0915	0.1445	-0.1524	-0.0547	0.0923	-0.0301	-5.9165	0.0112
K127	0.0203	0.0144	0.0462	0.0042	-0.0224	-0.0172	0.0412	-0.0194	-0.0181	0.0763	0.014	0.0543	0.022	-0.2943	0.0177	0.9425	0.0486	-0.0265	-0.0094	0.0749	0.284	0.0225	0.0409	-0.4992	0.1751	-0.0194	0.0098	0.0514	-0.0042	0.3141	-0.0702	-0.0382	0.0158	0.0084	0.0115	-0.0096	0.0474	-0.0011	0.0158	0.0365	0.0857	-0.1815	0.0389	-0.0035	0.0329	-11.1938	0.0051
K128	-0.041	0.0044	0.0292	0.0188	-0.127	-0.0113	0.075	0.0504	0.0077	0.1531	0.065	0.0548	0.1016	0.6021	-0.0219	-2.416	-0.0805	-0.0072	0.0139	0.2469	0.2921	-0.1434	0.2559	-5.1084	0.3881	-0.137	0.0121	1.1839	0.0119	1.0244	0.0132	0.0086	0.0424	0.0185	-0.0271	0.0095	0.0434	0.0051	0.2513	-0.0273	0.1416	-0.1937	-0.0405	0.0198	-0.0127	7.9179	0.0045
K131	-0.0023	0.0036	0.0051	0.0096	0.0123	0.0012	0.0324	1.2611	-0.0013	0.0366	0.0463	0.0573	-0.0176	0.0277	0.1175	-1.9869	-0.0371	-0.0025	0.7913	0.0148	0.4738	-0.0439	0.0086	-2.9758	0.1137	-0.0527	-0.0024	-0.0674	-0.0129	0.0061	-0.0124	0.0033	0.0138	0.0075	-0.0186	-0.1308	0.1177	0.0197	0.0876	0.0034	0.0266	-0.0927	-0.1326	-0.0095	0.0047	-5.9401	-0.0145
K132	-0.0322	0.0025	0.0267	0.0074	-0.1595	-0.0176	0.0637	0.0149	-0.0465	0.1353	0.0479	0.1215	-0.0056	0.9523	0.0405	-4.4874	-0.1769	0.0021	0.0439	-0.076	0.4688	0.1128	0.1683	-0.4304	0.3367	-0.1525	-0.0028	-0.0114	0.0129	0.564	-0.0944	-0.0115	0.0109	0.0183	-0.0503	-0.0191	0.0866	-0.1268	0.9945	0.064	-0.0034	-0.0359	-0.1516	0.0344	-0.0609	-26.2319	-0.0005
K133	-0.0152	0.0477	0.1202	0.0451	-0.147	0.024	0.0972	0.1439	0.0067	0.2416	0.0761	0.1817	0.0868	1.6813	0.1229	1.0029	0.1557	0.0052	0.0798	0.0365	0.7803	0.216	0.1155	-0.4525	0.4191	0.0334	0.0069	9.8791	0.0259	0.3437	-0.0075	0.0095	0.0853	0.0176	0.0353	0.1901	0.0353	0.0195	0.9907	-0.0047	0.0115	-0.0163	-0.5674	0.0328	0.0154	-1.2065	0.0118
K134	0.0201	0.0265	0.033	0.0147	-0.0438	-0.1634	0.1584	0.0252	-0.0134	0.1652	0.0707	0.0501	0.1186	1.8385	0.2092	1.6447	0.0315	-0.005	0.0077	0.1078	0.5905	0.0235	0.1932	0.0113	0.5758	0.0252	0.0083	0.0639	0.0234	0.8284	-0.0865	0.0016	0.0302	0.02	0.0303	0.0121	0.1306	-0.4554	0.1308	0.072	0.2549	-0.0784	0.1236	0.0821	0.0159	-2.4974	0.0234
K136	0.002	0.0096	0.0076	0.0118	-0.0218	-0.009	0.0189	0.0402	0.005	0.0112	0.0113	0.0039	0.0178	0.6064	0.0752	-1.014	0.0067	0.0103	0.0383	-0.0231	0.113	0.0028	-0.0341	-1.0271	0.1035	0.0108	0.0014	0.0114	0.004	0.2231	-0.0095	-0.0011	0.0063	0.0003	0.0018	-0.0309	0.0256	0.0046	0.2896	0.0055	0.0468	-0.0381	-0.0435	-0.0069	0.0312	0.6681	0.004
K137	-0.0049	0.0171	0.0841	0.0127	-0.0526	0.1398	0.0443	0.0608	0.0001	0.1774	0.1164	0.0294	0.0632	0.6216	1.8954	-0.2115	0.0179	0.0272	0.0421	0.0571	1.1434	0.1517	0.2464	-1.4885	0.4561	-0.1178	0.0035	0.4778	0.0138	0.5956	-0.0262	0.0022	0.035	0.0486	0.003	0.002	0.1214	0.0131	0.3722	0.0643	0.1612	-0.0383	0.0982	0.0147	0.0004	-0.0693	0.0052
K138	0.0496	0.0077	0.0305	0.0081	-0.0201	0.0057	-0.0071	0.1415	-0.0126	0.1122	0.0404	0.0278	0.06	0.7596	0.0797	-1.6132	-0.0749	-0.0058	0.0493	-0.0349	0.1411	-0.0761	0.1606	-0.8143	0.1126	0.1223	0.007	4.4425	0.0097	-0.0142	-0.0835	0.0073	0.0394	0.0068	-0.0162	0.0226	0.0437	-0.2101	0.9025	0.083	-0.015	-0.1311	-0.0131	0.0175	-0.0102	-5.8103	0.0121
K139	-0.0138	-0.0025	0.0014	-0.0008	-0.1178	-0.0279	-0.0171	0.0339	0.0332	0.1457	0.0151	0.0148	0.0262	1.9254	0.1795	-1.8126	-0.0538	0.0639	0.1315	-0.3854	0.6887	0.0304	0.1325	-1.651	0.2908	-0.1018	-0.0049	0.482	-0.0117	0.4753	0.0087	0.0156	0.0323	0.0138	-0.0162	0.0194	0.0411	0.0046	0.0485	-0.024	0.1286	-0.0957	-0.0441	-0.02	-0.0911	-0.4202	0.0012
K140	-0.0461	-0.0215	-0.0779	0.0063	-0.8236	-0.0748	-0.1055	0.0383	0.0788	-0.1111	0.064	0.0696	-0.1833	1.9569	-0.0449	-23.4658	-0.4826	0.2119	0.202	-0.6641	0.4566	-0.3189	0.1228	-14.4096	0.1168	-0.4815	0.0073	0.0137	-0.0124	0.8388	0.1229	-0.0452	-0.0043	-0.009	-0.2526	0.0193	-0.016	0.0493	-0.0814	-0.0847	0.1492	-0.2149	-0.8473	-0.0896	-0.0928	17.874	-0.0118
K141	-0.0142	0.0094	0.011	0.0114	-0.1098	-0.022	0.0102	0.048	0.0088	0.0855	0.0779	0.1367	0.0218	0.0716	0.0311	-3.7324	-0.0851	0.0269	0.0886	0.0035	0.4844	0.0333	0.1543	-1.2426	0.1737	-0.1291	0.0031	0.0305	0.0013	0.1316	-0.0259	0.0075	0.0207	0.0219	-0.0326	-0.0129	0.0487	0.015	0.1804	0.01	-0.0065	-0.082	-0.2443	-0.0073	0.0078	3.6948	-0.0031
K143	0.1056	0.0613	0.5079	0.0146	0.0881	0.0378	0.0194	0.0247	-0.0048	0.3745	0.0628	0.0265	0.3984	2.3557	0.2182	11.7449	0.523	-0.0312	-0.0074	0.8417	0.7645	0.2416	0.3279	1.5178	-1.1937	0.274	-0.0003	0.6996	0.0216	1.5279	-0.0781	0.0443	0.0731	0.0111	0.1877	0.0678	0.0346	0.0314	0.6086	0.0468	0.0339	0.2067	0.4783	0.0417	0.0525	-9.7298	0.0264
K147	0.0566	0.0768	0.0351	0.0262	0.0709	0.0073	0.0544	0.1484	0.0374	0.35	0.1763	0.0933	0.331	2.4283	1.3027	5.0199	0.2138	0.0538	0.0236	0.3916	0.4047	0.1088	0.3866	0.1752	0.4816	0.0661	0.0011	14.1069	0.0358	0.9562	0.1125	0.0143	0.1493	0.0389	0.067	0.4976	0.0175	-0.1825	1.2734	0.1089	-0.011	-0.09	0.3016	0.0515	0.048	24.9214	0.0271
K148	-0.0085	0.0014	0.0028	0.0236	-0.1838	-0.042	0.0021	0.0486	0.0083	0.1899	0.0422	0.0145	0.0471	0.8533	0.1167	-3.0759	-0.1078	0.0204	0.0175	0.085	1.8206	0.0314	0.1279	-10.774	0.4044	-0.0564	0.0083	1.0113	0.028	0.5807	-0.0092	-0.0038	0.0598	0.0271	-0.0534	-0.0044	0.0226	-0.0368	0.1008	0.0132	0.1203	-0.4746	-0.2661	0.055	-0.0357	2.1276	0.0053
K149	-0.0111	0.0197	0.0192	0.0054	-0.0469	-0.0029	0.0405	0.0133	0.0239	0.1185	0.0163	0.0827	0.1463	-0.1597	0.0138	0.2337	0.0733	0.0393	0.0102	0.0874	0.1287	0.0298	0.1563	-2.4883	0.0711	-0.019	-0.0007	0.3349	0.0026	0.3108	0.0709	0.0039	0.0319	0.013	0.0046	-0.0086	0.0083	0.0072	0.4311	-0.0361	0.0388	-0.106	-0.0488	-0.0628	-0.0094	4.2533	-0.0027
K150	-0.143	-0.0113	-0.0175	-0.0034	-0.4736	0.5986	-0.0208	-0.0632	-0.008	-0.258	0.0702	0.2582	-0.6364	-6.2137	0.1539	-33.4008	-0.3701	0.0074	0.0195	-0.0586	0.1014	0.0134	-0.2363	-3.6323	-0.1331	-0.5681	-0.0883	-0.6265	-0.0446	0.5133	-0.135	-0.0256	-0.0202	0.0258	-0.2493	-0.0777	-0.0807	0.0107	0.2388	0.1492	0.0083	-0.6035	-0.599	0.0799	-0.0724	5.7417	-0.0652
K151	0.022	0.1829	0.0396	0.0326	-0.2318	0.0217	0.0544	0.4657	0.0248	0.4119	0.1387	0.0482	0.3825	1.2472	0.04	4.4761	0.1746	0.0755	0.0085	0.3996	0.611	0.0943	0.3238	-0.9821	0.2955	0.163	0.0128	30.9518	0.0323	1.8788	0.1316	0.0381	0.1824	0.0737	0.0637	0.6271	0.0645	-0.0144	0.1545	0.2254	0.0763	-0.2529	0.0914	0.0813	-0.0538	10.2873	0.0257
K152	-0.0237	-0.0272	-0.0516	-0.0257	-0.4365	-0.0435	0.0101	0.0324	0.0011	-0.0131	0.0247	0.0026	-0.1147	-2.5732	0.0918	-9.137	-0.2307	0.0483	-0.0671	-0.327	-0.4288	-0.2381	-0.0161	-5.4551	-0.3698	-0.1658	0.0023	0.0685	0.0002	-0.6617	-0.0041	-0.0091	-0.056	-0.0018	-0.1243	-0.0193	0.014	-0.0035	0.0845	-0.0721	0.0414	-0.5713	-0.2232	-0.0304	-0.0338	-5.5736	-0.0085
K153	0.0909	0.147	0.0866	0.0169	0.0784	0.0193	0.088	0.3482	-0.0393	0.7687	-0.0133	-0.0009	0.4283	0.2966	0.1479	15.4729	0.4916	-0.0081	-0.0857	0.3195	0.4058	0.4256	0.375	1.6438	0.2838	1.0575	0.0075	13.3702	0.0318	0.9782	-0.1078	0.0322	0.3234	0.0042	0.1546	0.331	0.055	0.0081	0.5151	0.1588	0.0295	0.204	0.8736	0.0736	0.0332	-34.36	0.0396
K154	-0.0814	-0.0198	-0.0092	-0.0122	-0.3353	-0.1037	-0.0435	0.0205	0.0587	0.0054	0.0131	0.0614	-0.0317	-0.94	1.3633	-7.1881	-0.4658	0.0192	0.0246	-0.0993	-0.301	-0.2267	0.1502	-6.3333	-0.1544	-0.1991	0.0035	-0.0094	0.0011	0.6426	0.0551	-0.0168	-0.0337	0.0311	-0.1178	-0.0323	-0.0573	0.02	0.3748	-0.019	0.2582	-0.7726	-1.0017	0.0014	-0.0319	14.3543	-0.0146
K155	0.0338	0.0106	0.0712	0.0049	-0.0557	-0.0052	-0.0112	0.0019	0.0042	0.1308	0.0174	0.1362	0.0451	1.4663	-0.0509	0.6755	0.0187	-0.02	-0.0477	0.1938	0.0546	-0.0129	0.1996	-2.8384	0.0349	0.0182	0.0043	0.1984	0.0001	0.0687	-0.0018	0.0001	0.0182	0.0027	0.0015	0.0161	-0.017	0.0121	0.1296	0.0173	0.0396	-0.1205	-0.1039	-0.0039	0.0777	-1.3696	-0.0024
K157	-0.0123	0.0021	-0.0296	-0.0086	-0.1825	-0.0424	0.0309	-0.0229	0.0028	0.0115	0.019	-0.0015	-0.0682	0.7698	-0.1267	-3.9804	-0.1419	0.0111	-0.1523	-0.3043	0.0461	-0.6832	0.0584	-4.0899	-0.0172	-0.1077	0.0017	0.0166	0.0068	0.4652	0.0072	0.005	-0.0121	0.0149	-0.0586	-0.009	-0.0684	-0.0188	0.0485	-0.0089	0.0956	-0.268	-0.1048	-0.0169	0.0016	10.4153	-0.0049
K159	0.0135	0.0033	0.0274	0.0144	0.0004	0.0224	0.0022	0.0456	0.0739	-0.0629	0.0655	-0.1394	-0.0272	0.2054	-0.0626	1.8195	0.115	0.0626	0.1288	0.1224	-0.0286	-0.0404	-0.0818	2.7245	0.0812	-0.0378	-0.0024	-0.5398	-0.0144	-0.0151	0.0636	-0.0052	0.0127	0.0144	0.0192	-0.0247	0.0753	0.0363	0.0206	0.0056	0.02	0.1193	0.0655	-0.0084	-0.018	25.6629	-0.0001
K160	-0.0026	0.0243	0.0402	0.0111	0.0575	-0.0037	0.103	-0.001	0.0253	0.3389	0.0314	0.0038	0.1805	3.0719	0.1977	6.0533	0.1161	0.0527	0.0423	0.3188	0.6586	0.0373	0.5188	0.215	0.5047	0.127	0.0092	0.1041	0.0173	0.9175	0.0613	0.0002	0.0256	0.0515	0.0584	-0.0179	0.0095	0.0148	0.1064	0.0507	0.2192	-0.0301	0.1138	0.0451	0.0371	9.4428	0.0074
K161	0.0102	0.0043	-0.0127	0.0047	-0.0924	0.0144	0.0007	0.0538	0.012	0.0385	0.058	0.0868	0.0829	-0.5936	0.0912	-2.3055	-0.0224	-0.0077	-0.1369	0.3921	-0.08	0.0048	-0.0867	-5.5801	-0.0207	-0.0659	0.0032	0.0479	-0.0067	0.5423	0.0267	0.0004	-0.0041	0.0061	-0.0486	-0.0165	0.0684	0.0298	0.4712	-0.0277	0.0585	-0.3128	-0.0474	-0.0439	-0.028	14.159	-0.011
K163	0.0329	0.0488	0.1101	0.0147	-0.0434	-0.0342	0.029	0.0691	-0.0009	0.2936	0.029	0.0717	0.2617	2.7286	0.0043	7.2757	0.1416	-0.0124	0.0099	0.3388	0.4749	0.2228	0.1448	-0.8812	0.321	0.0688	-0.0091	3.3125	0.0162	1.1674	-0.0146	0.0083	0.0819	-0.0036	0.064	0.1206	0.0098	0.0149	0.2645	0.0486	0.1349	-0.0044	0.1702	0.0658	0.0183	-18.8243	0.02
K164	0.0155	0.0341	0.0796	0.0086	-0.0607	-0.066	0.225	0.0138	0.0024	0.1999	0.2723	0.0341	0.2303	0.3345	0.2442	3.7941	0.1146	-0.0081	-0.0021	-0.1318	0.5432	0.0779	0.2109	-2.6829	-0.1129	0.0137	0.0065	0.206	0.0242	2.0815	-0.0055	0.0035	0.0466	0.0443	0.0023	0.0804	0.0907	-0.021	-1.0419	0.0469	0.012	-0.1289	0.0078	0.025	-0.0092	-13.7166	0.0138
K166	0.0112	0.0212	0.0482	0.0051	-0.0849	0.0072	0.0098	0.0208	0.0018	0.0925	0.0311	0.0066	0.0784	1.4527	0.0104	1.5576	0.0494	-0.0038	0.0243	0.0655	0.2364	0.0777	0.0383	-2.6571	0.1817	-0.0628	0.0023	0.0964	0.0133	0.1751	0.0193	0.0154	0.0236	0.0078	0.0317	-0.0038	0.0239	-0.0556	0.0117	0.0228	0.1778	-0.0444	0.0496	0.0129	0.0376	2.6094	0.0133
K170	0.0125	0.0077	0.035	0.0006	0.0744	-0.0176	0.0966	0.9128	0.0032	0.1558	-0.0098	0.0731	0.1959	-1.0486	0.6443	4.2545	0.2147	-0.0169	-0.0531	-0.1054	-0.1865	-0.0467	0.2528	0.8258	0.1577	0.0324	-0.0009	0.2682	0.0022	0.5257	-0.0122	0.0206	0.0262	0.0028	0.0419	0.0234	0.0203	0.0044	0.041	0.0248	0.0611	-0.0427	-0.3329	0.065	0.0011	-10.6728	-0.0076
K172	0.0272	0.0345	0.0465	0.0237	0.0306	-0.0008	0.0866	0.0084	-0.0004	0.1902	0.076	0.0371	0.1591	1.6758	0.0129	4.8861	0.1364	-0.0063	-0.0141	0.1967	0.4291	0.1008	0.2004	0.2611	0.4762	0.0282	0.0106	0.1304	0.0191	0.622	-0.0234	0.0013	0.0513	0.0426	0.059	0.0318	0.0256	-0.0494	0.2388	0.0607	0.0062	-0.0096	0.0075	0.0656	0.004	4.373	0.0172
K174	0.0153	0.0238	0.0107	0.0117	0.0325	0.0326	0.0423	0.0165	-0.0084	0.0704	0.0264	0.0641	0.1207	1.9901	0.0016	4.0771	0.1633	-0.0092	0.0098	0.2911	0.4993	0.127	0.1692	0.3926	0.2093	0.0357	0.014	0.2127	0.0013	0.161	-0.0453	0.0197	0.0338	-0.0118	0.0594	0.0009	0.086	-0.0221	0.1246	0.0288	0.0274	-0.029	0.0871	0.0198	0.0014	-7.7944	0.008
K175	0.0585	0.0156	0.0009	0.0125	-0.1432	-0.0639	-0.0006	0.3084	0.0291	0.6129	0.0514	0.1097	0.3568	1.5354	-0.0191	3.5661	0.0292	-0.0066	0.0364	0.1857	0.5926	0.1474	0.1557	-1.0163	0.2801	4.059	0.0032	37.0966	0.0291	0.7598	0.1009	0.0071	0.4835	0.0291	0.0216	0.821	-0.0363	0.0279	-0.0178	0.1713	0.4213	0.0005	0.0695	0.0049	-0.0076	-8.1488	0.025
K176	0.0025	0.0319	0.0419	0.0156	-0.1059	0.0154	0.0559	-0.0069	-0.0368	0.2101	0.0167	0.0032	0.0816	0.5341	0.0169	2.5599	0.0904	-0.0205	0.0147	0.2944	0.5038	0.1097	0.1453	-0.2596	0.3691	0.0518	0.0055	2.479	0.0041	0.278	-0.1216	0.0111	0.0374	0.0167	0.041	0.0314	0.0089	0.0042	0.0391	0.0323	-0.0042	0.0167	0.0956	0.0095	0.027	-0.9238	0.0074
K178	-0.0199	0.0059	-0.0074	0.0027	-0.0324	-0.027	0.0142	-0.0045	-0.0044	0.2591	0.0389	0.026	0.0821	1.0033	-0.013	-1.6521	-0.1118	-0.0013	-0.0237	0.0532	1.0803	-0.0924	-0.0054	-0.9623	-0.0798	0.0223	-0.0018	0.2511	0.0001	0.1609	0.0016	-0.0023	0.021	0.0109	-0.0221	0.0064	0.0097	0.0028	-0.2807	0.0606	0.0028	-0.0281	-0.0233	-0.0143	0.0018	-7.7255	-0.0017
K179	-0.0097	0.0037	0.0185	0.0041	0.0083	-0.0027	-0.0033	0.0116	0.014	0.1924	0.0359	0.1341	0.0884	1.0494	-0.0178	-0.7225	-0.0317	0.0262	0.0117	0.025	0.2298	-0.0829	-0.0152	-0.5718	0.2546	-0.0868	0.002	0.0742	0.0164	0.2049	0.0377	-0.01	0.0426	0.0215	-0.0038	-0.0039	-0.0161	-0.008	0.4795	0.0835	0.0862	-0.0675	-0.03	0.0062	-0.0107	0.9679	0.0031
K180	0.0058	0.0138	0.058	0.0105	0.0258	0.0184	0.0482	0.0414	-0.0068	0.2669	-0.0085	-0.0086	0.1019	0.0474	0.0242	1.0066	0.0359	-0.0388	0.0006	0.216	0.3692	0.0936	0.0932	-0.1286	0.0672	-0.0389	-0.0038	0.7275	0.0062	0.584	-0.0406	0.0181	0.032	-0.0159	0.0309	0.0055	0.0874	-0.0051	-0.0084	0.0401	0.4982	-0.0344	0.0793	0.0327	0.0103	-3.7505	0.0021
K181	0.0096	0.0248	0.0237	0.0025	-0.0412	-0.0468	0.0113	0.01	0.0045	0.1017	0.0119	0.0898	0.0603	0.1283	0.0496	2.0859	0.0542	-0.0037	-0.0188	0.188	0.0375	0.0269	0.118	-1.8394	0.1305	0.0987	0.0018	0.2359	0.0198	0.3834	0.0001	0.0049	0.0238	0.0038	0.0217	0.0121	0.0092	0.011	0.7281	0.0369	0.1238	-0.1324	0.5521	0.0102	0.0344	-5.7977	0.0081
K182	0.0053	0.0194	-0.0076	-0.0054	-0.1352	0.0075	-0.0037	0.5803	0.0031	0.4068	-0.0171	0.0026	0.2083	1.2324	0.0133	1.0163	0.0631	0.0093	-0.0639	0.0371	0.1207	0.0252	-0.0183	-2.0325	-0.0549	0.5395	0.0042	99.6182	0.0189	0.5153	-0.0044	0.0278	0.1738	0.007	0.0069	1.2681	-0.04	-0.0024	0.1892	0.0158	0.2805	-0.1218	0.0101	-0.0077	-0.0006	-6.9162	0.0026
K183	-0.0228	0.0135	0.0298	-0.0167	-0.2848	-0.0995	-0.0025	0.0541	-0.0044	0.207	-0.0231	-0.0113	0.0539	-1.2938	0.0237	-0.7004	-0.0259	-0.023	0.1868	0.0574	-0.1546	0.1547	0.1216	-4.0068	-0.2583	0.028	-0.0063	1.2792	0.0049	1.4064	-0.0489	0.0024	0.0092	0.0131	-0.0171	0.0445	0.0384	-0.0578	0.0771	0.032	0.3954	-0.0399	-0.1267	-0.0377	-0.0346	-25.3508	0.003
K184	-0.0196	0.0437	-0.0088	0.014	0.03	-0.0256	0.0728	-0.2925	0.0046	0.4616	0.0377	0.0582	0.222	1.3092	-0.005	0.5699	0.1056	0.0425	0.0629	0.5128	0.2006	0.0068	0.087	-0.5866	0.1805	0.1284	0.0083	3.202	0.0202	0.546	0.0292	0.0016	0.1031	0.0174	0.0101	0.0485	0.0672	0.0134	0.0748	0.2702	0.5614	-0.0992	0.0747	0.0589	-0.0417	4.2278	0.0064
K187	-0.1519	-0.0284	-0.4735	-0.0161	-0.4605	-0.0834	-0.1545	-0.0362	-0.0176	-0.0816	-0.0547	-0.1168	-0.2913	-3.143	-0.0218	-11.4601	-0.3282	-0.0616	-0.2419	-0.5451	-0.2842	-0.224	-0.2612	-2.1197	-0.1307	-0.4252	-0.0212	-0.0046	-0.0099	0.0358	-0.0171	-0.0184	-0.0653	0.002	-0.1409	-0.0267	-0.0626	-0.0156	-0.0385	-0.0417	0.0387	-1.9816	-0.4522	-0.0489	-0.0901	-32.8541	-0.0166
K188	-0.0063	0.0209	0.0189	0.0144	-0.1921	-0.0277	-0.08	0.2011	0.0551	0.2089	0.0202	0.0658	0.0948	5.7619	0.0331	-2.7524	-0.0534	0.164	0.1468	0.0367	0.5944	-0.0036	0.3015	-5.2751	0.2309	-0.1164	0.0023	1.9813	0	0.105	0.1442	0.0019	0.0809	0.0325	-0.0281	-0.0188	0.1431	0.0312	0.2378	0.0115	0.1363	-0.0828	-0.1125	-0.0409	0.0044	19.1617	0.009
K189	-0.0158	0.0046	-0.1	0.0003	-0.0071	0.0016	-0.0678	0.0252	-0.0383	0.1547	0.0038	0.0221	0.0369	0.4932	-0.0016	-0.5896	-0.0103	-0.0013	0.0067	0.0883	0.1415	0.2809	0.018	-2.9749	-0.0767	-0.0133	-0.0036	0.1175	0.0131	-0.342	-0.0727	-0.0027	0.0095	0.002	-0.008	0.0006	0.0663	-0.0054	0.1571	0.0161	0.0695	-0.1272	-0.0228	0.0015	-0.0029	-9.6593	-0.0023
K192	0.0462	0.0107	0.0816	0.0068	-0.0098	0.0006	0.0058	0.0778	0.0195	0.0309	0.0287	0.0601	0.0653	2.6254	0.0368	1.1647	0.075	0.0399	0.0668	0.0529	0.0674	0.0943	0.0957	-1.5782	-0.0115	-0.0078	0.01	0.0524	0.0205	0.2214	0.0188	-0.0084	0.0118	0.0242	0.0231	0.0029	0.0095	0.0379	0.1704	-0.0104	0.0276	0.005	0.0075	0.0367	0.013	9.7568	0.0141
K193	0.0196	0.0561	0.034	0.0405	0.0034	0.0193	0.0679	0.0042	-0.0057	0.4182	0.1088	0.1115	0.2121	3.5482	0.0691	8.5175	0.2773	0.0073	0.0535	0.369	3.1495	0.3733	0.2683	-0.6921	0.9722	0.0893	0.0091	0.4089	0.0158	0.7058	-0.0102	0.0166	0.1071	0.0267	0.094	0.0371	0.0505	0.0212	0.2477	0.103	0.1809	0.0255	0.2209	0.0659	0.0348	21.9791	0.0273
K194	-0.0276	0.0303	0.0213	0.02	-0.0692	-0.0058	-0.0086	0.0424	0.0056	0.0622	0.0268	0.0924	0.0034	0.8279	0.0619	-2.263	0.0737	0.0204	0.0373	0.1069	0.1472	-0.071	0.3866	-4.2832	0.2366	-0.4615	0.0104	-0.0002	0.0017	-0.6674	0.0246	0.0028	0.0154	0.0144	0.007	0.0004	0.0384	-0.147	0.653	0.0611	0.0489	-0.1413	-0.0884	0.0034	0.0317	15.2118	-0.0027
K195	-0.0025	0.0319	0.0272	0.014	-0.0574	-0.0178	0.0067	0.043	0.056	0.149	0.0452	0.242	-0.0292	0.543	-0.0419	-2.0828	-0.0812	0.0505	0.0386	0.1001	0.6181	-0.0298	0.1355	-1.7674	0.4047	-0.0811	0.0088	0.0919	0.0025	0.3989	0.0348	-0.0101	0.0316	0.0379	-0.0303	-0.0092	0.033	-0.2497	0.9484	0.0612	0.1865	-0.1816	-0.1485	0.0204	-0.0087	14.836	0.0113
K196	0.0313	0.058	0.0443	0.0717	-0.0263	0.0344	0.1752	0.0465	0.003	0.4138	0.1585	0.0544	0.3647	3.7042	0.1031	12.9717	0.3808	-0.0185	0.1159	0.4051	0.8086	0.2745	0.2761	3.2572	1.3829	0.2239	0.0169	0.2415	0.0487	2.0547	-0.0351	0.0145	0.1862	0.0476	0.1445	0.0382	0.0362	0.0246	0.3534	0.1551	0.1035	0.0333	0.1423	0.127	0.0236	6.3255	0.0507
K197	-0.0004	0.008	0.0244	0.0105	-0.0188	0.0026	-0.0088	-0.0008	0.0052	0.1083	-0.0081	0.091	0.0371	0.6135	0.046	-1.4748	-0.031	0.0124	0.0717	-0.0148	0.2869	-0.0665	0.2323	-1.3363	0.3253	-0.0653	0.0083	0.0155	0.0124	0.4816	0.0323	-0.0031	0.0148	0.0234	-0.0162	0.0068	-0.0095	0.0018	0.1303	0.0627	0.1221	-0.0145	-0.0266	0.0382	-0.0103	4.0052	0.0067
K198	-0.1583	-0.2107	-0.4015	-0.0903	-0.0499	-0.2877	0.0179	-0.1381	0.0016	-0.4571	-0.1617	-0.0015	-0.2858	-5.7353	-0.1741	-26.6457	-0.9525	-0.0578	-0.3417	-0.8622	-2.194	-0.8842	-0.7539	-3.495	-1.7448	-0.4151	-0.0055	-0.1324	-0.0522	0.1822	-0.0019	-0.0271	-0.1839	-0.0735	-0.4361	-0.046	-0.1559	-0.0582	-0.2985	-0.3367	-0.1852	-2.5406	-0.5729	-0.3108	-0.1314	-64.6621	-0.0778
K200	0.057	0.0226	-0.0009	-0.0002	-0.1392	-0.0044	0.0227	-0.0044	0.0059	0.192	0.0707	0.026	0.1343	3.2885	-0.0248	3.2251	0.125	0.03	0.0312	0.1845	0.4112	0.0204	0.1434	-2.8399	-0.6886	0.171	0.0022	0.3096	0.0043	0.626	0.0455	0.0002	0.0228	0.0076	0.0484	0.0217	0.0297	0.0399	0.0268	0.0424	0.5371	-0.1349	-0.3361	-0.0067	0.0438	9.194	0.0214
K201	0.0301	0.0126	0.0438	0.0021	0.0632	-0.0087	0.0445	-0.0359	0.0044	0.0805	0.0276	0.0471	0.1176	-3.5679	-0.001	1.7879	0.0934	0.0168	-0.0152	0.0791	0.1372	-0.105	0.1179	-0.0061	0.6766	-0.0566	0.0048	0.0363	0.0013	0.3774	0.0063	0.0089	0.0162	0.005	0.0255	0.0026	0.0037	0.0064	0.1169	0.0512	0.1163	-0.0592	0.0105	0.0062	0.0222	-2.47	0.0018
K202	0.027	0.1082	-0.0057	0.0284	-0.0554	-0.008	0.9466	0.1171	0.0156	0.5682	0.1283	0.1537	0.3207	1.4294	-0.0691	-0.4166	-0.0413	0.02	-0.0235	0.203	3.2814	0.0563	0.2751	0.017	0.4778	0.1036	0.0115	1.8092	0.0351	-3.1527	0.0538	0.0089	0.0758	0.0559	0.0102	0.0301	0.0986	0.0105	0.3183	0.0348	0.3015	-0.2641	-0.0527	0.2168	-0.0667	11.9929	0.024
K203	0.0015	0.0123	0.0279	0.0119	-0.1049	-0.0061	0.0385	0.0466	0.0059	0.0488	0.0308	0.1102	0.0305	2.1653	-0.0129	-0.2042	-0.022	0.0355	0.0342	0.0439	0.3043	-0.0342	0.1579	-1.2262	0.0831	-0.0119	0.0158	0.1706	0.0065	0.1224	0.0165	0.0028	0.0164	0.0172	0.0052	-0.0039	0.0374	0.0034	0.0778	0.0338	0.0014	-0.0139	-0.1642	0.0317	-0.0094	16.6479	0.0034
K204	-0.0192	0.0182	-0.071	0.0203	-0.006	-0.0199	0.1457	0.0042	0.1017	0.3567	0.0196	0.0602	0.0177	1.4182	-0.0273	-0.8487	-0.0399	0.0635	0.0839	0.0364	0.7361	0.0909	0.1328	-2.4171	0.5856	-0.0443	0.0088	0.0479	0.0176	0.1533	0.3354	0.0004	0.0385	0.011	-0.0032	0.0266	0.0133	0.0124	0.5129	0.1028	0.1128	-0.0129	-0.0564	0.0379	-0.0591	10.6186	0.0064
K205	0.0162	0.0111	-0.0812	0.0095	0.056	-0.0166	0.1761	0.0036	0.0472	0.3608	0.0979	0.1018	0.0916	1.6307	0.0523	-0.8295	0.0059	0.0631	0.0849	0.0839	1.034	0.047	0.1439	-0.3575	0.6854	-0.0329	0.0045	0.2089	0.0192	0.2902	0.0842	0.0276	0.0575	0.0278	-0.0072	-0.0026	0.0213	0.0141	0.2516	0.0694	0.3782	-0.0186	0.1508	-0.0183	-0.0242	8.2835	0.0056
K206	0.0703	0.0315	0.053	0.0292	0.0596	0.0545	0.0569	0.058	0.007	0.0789	0.0577	0.0238	0.1156	0.898	0.0384	6.6882	0.1953	0.0061	0.065	0.2077	0.3167	0.1972	0.1668	0.6813	0.3001	0.076	0.0106	2.5257	0.0223	0.0983	-0.0063	0.0071	0.0381	0.0153	0.0733	0.0232	0.0282	0.0397	0.302	0.0077	0.0081	0.0029	0.1669	0.0662	0.0169	3.7775	0.0169
K207	0.0179	0.0371	0.0642	0.031	-0.032	0.0071	0.1485	0.069	0.0169	0.3492	0.118	0.0057	0.2218	1.4288	0.0846	8.6402	0.1872	-0.003	0.0261	0.2695	0.6267	0.2588	0.219	0.2657	1.1683	0.042	0.0159	0.1161	0.05	0.3195	-0.0215	0.0135	0.0681	0.0429	0.0942	0.0226	0.0036	0.0036	0.3549	0.1624	0.2318	0.0024	0.0152	0.1789	-0.0234	-3.6865	0.0469
K208	-0.0008	0.0273	0.031	0.0268	-0.0009	-0.0009	0.0813	0.054	0.0013	0.2451	0.0384	0.0076	0.0862	1.7545	0.0169	1.036	0.0266	0.0065	0.0632	0.0925	0.8036	0.0929	0.2662	-0.3613	0.4308	-0.0365	0.0072	0.5916	0.0182	0.2981	0.0044	0.0035	0.0782	0.0164	0.0196	-0.0019	0.068	0.0187	0.2325	0.0704	0.0108	-0.0012	0.0612	0.0598	0.0043	9.5877	0.012
K209	-0.0124	0.0224	0.0157	0.0143	0.0054	0.0119	0.1211	0.015	0.0148	0.2954	0.0229	0.1195	0.1137	1.0208	0.0119	1.7363	0.0431	0.0189	0.0736	0.1121	0.5185	0.0842	0.1693	-0.9773	0.3406	0.0332	-0.0071	0.1044	0.0098	0.463	0.119	0.0014	0.0764	0.006	0.0254	-0.0033	0.0234	0.0148	0.0748	0.0568	0.0198	-0.0594	0.0684	0.0199	0.03	6.5677	0.0148
K210	-0.034	0.0088	-0.0095	-0.0084	-0.1307	-0.0449	-0.0411	0.0501	0.0669	0.1826	0.008	0.0022	0.0906	0.8332	-0.0424	-3.4574	-0.1205	0.0135	0.0107	-0.3222	0.222	-0.1665	0.1363	-1.3018	0.2035	-0.0306	0.0024	1.7892	0.0104	-1.0423	0.106	-0.0134	0.0632	0.0221	-0.0444	-0.0099	0.0093	0.0066	0.1585	0.0364	0.1659	-0.0277	-0.067	-0.0356	0.0125	29.257	0.0004
K211	-0.0044	-0.001	0.0081	-0.0113	0.0032	-0.0019	-0.0208	0.0214	0.0543	0.1984	-0.0114	0.0253	0.0489	0.4671	-0.038	-5.0852	-0.172	0.0245	0.0467	-0.1676	0.1621	-0.133	-0.0199	-1.4586	0.1026	-0.1102	-0.0074	0.4761	-0.0062	-0.1136	0.112	0	0.0386	0.0116	-0.0543	0.0114	-0.0091	-0.2001	0.1247	0.0027	0.1491	-0.0918	-1.3994	-0.0396	-0.0008	-0.8278	-0.0037
K212	0.007	0.0126	-0.0153	0.0084	0.0656	0.001	0.3204	0.1218	-0.0239	0.5249	0.0017	-0.0508	0.0731	2.2865	0.0182	3.57	0.1238	-0.0422	0.044	0.1256	1.3953	-0.0068	0.2601	1.2143	0.5039	-0.0229	0.0014	0.0246	0.0504	0.4039	-0.1247	0.0001	0.0325	0.0157	0.0473	-0.0127	0.1325	0.0039	0.0175	0.3234	0.2258	-0.1759	0.1478	0.1753	-0.0076	-6.903	0.036
K213	-0.0063	0.061	-0.1708	0.0026	-0.005	-0.0191	0.001	-0.0214	0.0059	0.2896	0.0888	0.0288	0.2426	-3.5583	0.0039	1.1042	0.136	-0.0149	-0.0191	0.2368	0.4389	0.1311	0.1388	-0.5831	0.4233	-0.0802	-0.0012	4.1126	-0.0009	0.6829	-0.0133	0.017	0.0715	0.0164	0.0128	0.1525	-0.0384	0.0164	0.0455	0.0922	0.3237	0.0048	-0.0332	0.0118	-0.0426	-0.6683	-0.0008
K215	-0.0126	0.0075	-0.285	-0.0019	-0.1444	-0.0075	0.0041	0.1063	0.0126	0.0776	0.0227	0.0843	-0.021	0.171	-0.0272	-3.1295	-0.0852	0.0511	-0.046	0.2316	0.0415	0.0439	0.1239	-5.8179	0.2153	-0.0682	0.0054	4.9191	-0.0035	0.1131	0.0224	-0.002	0.0135	0.0006	-0.0402	0.1103	-0.0056	-0.0116	0.0776	0.0161	0.0809	-0.3786	-0.0882	0.008	-0.0063	12.7679	-0.0104
K216	0.0027	0.0037	0.0178	0.0013	-0.0959	-0.0202	-0.005	0.0127	-0.0018	0.1584	0.0168	0.0105	0.0455	-0.2595	-0.0008	-0.2074	0.0197	0.0019	0.0164	0.0528	0.3496	0.0713	0.0185	-0.1299	0.1405	-0.0259	0.0064	1.3125	0.0015	0.1661	0.0048	0.0043	0.0193	0.0124	-0.0051	0.0227	0.0125	0.0161	0.0476	0.0853	0.0285	0.0018	-0.0675	-0.0027	-0.0032	-10.0278	0.0041
K217	-0.0076	0.0269	0.0342	-0.0052	-0.2969	-0.0339	-0.0957	0.3712	0.0019	0.4763	0.0701	0.2307	0.1662	2.8618	-0.0161	-2.5612	-0.1074	0.0004	0.021	0.0833	0.7924	0.0625	0.1385	-4.318	0.4811	0.456	0.0088	18.6143	0.0343	-0.3099	0.0539	0.0113	0.0732	0.0436	-0.0353	0.2933	0.0149	-0.0144	0.1279	0.1336	-0.0086	-0.3652	-0.1394	0.0302	-0.0116	-19.5404	0.057
K219	0.0709	0.0582	0.0707	0.0451	0.2013	0.0815	0.1912	0.0932	0.0274	0.5497	0.1191	0.0448	0.326	3.5878	0.0403	11.5231	0.5336	0.0677	0.2275	0.5442	1.54	0.5163	0.2104	4.5436	1.1919	0.1069	0.0232	1.4687	0.0431	0.9483	0.1094	0.0377	0.1382	0.0617	0.1852	0.0128	0.0491	0.0403	0.0927	0.095	0.1365	0.3148	0.4016	0.1631	0.069	32.5509	0.0528
K220	0.0045	0.0406	0.0227	0.0037	0.0581	-0.0127	0.4866	0.3602	0.005	0.7866	0.067	0.8073	0.4494	0.2495	0.0645	6.4911	0.1819	-0.0085	0.0018	0.398	0.3492	0.1546	0.3169	0.4241	0.6634	1.1057	0.0217	9.0934	0.0332	2.1261	0.0082	0.0184	0.1606	0.0066	0.0625	0.7524	-0.0071	0.0046	0.3658	0.2456	0.351	-0.002	0.0756	0.1151	-0.0011	-20.5183	0.0282
K221	0.0152	0.0194	0.0011	0.0003	-0.0592	-0.026	0.0094	0.0257	0.0261	0.1084	0.0317	0.0062	0.0741	0.2096	0.019	0.4314	0.0294	-0.0029	-0.0003	0.084	0.079	0.0367	0.0485	-1.0037	-0.0826	0.0312	0.0058	3.942	0.0117	0.1449	0.0328	0.0123	0.0263	-0.0084	0.0082	0.0493	0.0081	-0.0061	0.0657	0.0235	0.0921	-0.028	-0.3651	0.0066	-0.015	3.4104	0.0074
K222	-0.0055	0.0264	0.0094	0.0171	0.0241	-0.0105	0.0841	0.0374	0.0358	0.1619	0.0492	0.2445	0.0801	0.0446	0.0096	-1.103	0.0659	0.0193	0.0399	-0.0585	0.0887	0.0161	0.117	0.059	0.127	-0.0133	0.0104	0.4816	0.0112	0.3275	0.0216	-0.0085	0.1116	0.0252	-0.0146	0.0196	0.0327	-0.0265	0.0406	0.0133	0.0962	-0.0026	-0.0306	0.0236	-0.0328	14.5102	0.0146
K223	-0.0099	0.0137	-0.0042	-0.0071	-0.5453	0.0062	-0.0041	0.1208	0.0658	0.1707	-0.0066	0.0678	-0.0073	3.7319	0.0093	-5.9008	-0.1385	0.0628	0.0581	-0.0893	0.0991	-0.2914	0.2409	-3.8186	0.1469	-0.0719	-0.0019	1.6395	0.0062	0.5088	0.1442	-0.0121	0.0258	0.0245	-0.0742	0.0132	0.0923	0.0291	0.109	0.0845	0.1421	-0.0282	-0.2251	0.0124	-0.0526	12.1572	-0.0114
K224	0.0167	0.0556	0.12	0.0336	0.1027	0.0076	0.1588	0.0569	0.0334	0.1278	0.1097	0.1674	0.1193	2.6912	0.0214	3.1521	0.0961	0.0303	0.0935	0.0914	0.652	0.0987	0.1321	0.3145	0.5882	0.0295	0.0111	0.0419	0.0313	0.1076	0.0176	0.0103	0.0473	0.0341	0.054	0.008	0.0442	0.0129	0.6946	0.0476	0.0806	0.0113	0.1135	0.0751	0.0332	12.8837	0.0273
K226	0.0286	0.0733	0.0879	0.0658	0.0976	0.0814	0.06	-0.0303	-0.0157	0.3734	0.1681	0.1598	0.2599	5.8899	0.0486	12.9699	0.3429	-0.0071	0.1424	0.1867	1.2145	0.3028	0.403	0.2754	0.778	0.0345	0.0068	0.0962	0.0478	0.6473	-0.0529	0.0096	0.1422	0.05	0.1548	0.024	0.0416	-0.0596	-0.03	0.1552	0.3818	0.1174	0.1502	0.0955	0.0443	7.2146	0.045
K227	0.0097	0.0402	0.0855	0.0425	0.0166	0.0176	0.0915	0.011	0.0241	0.3074	0.039	0.0733	0.1522	0.7947	0.0277	3.7018	0.1712	0.0041	0.0719	0.3198	1.587	0.2238	0.2378	0.8033	0.7831	0.0059	0.0183	0.0673	0.0198	0.3865	0.0057	0.01	0.0837	0.0311	0.0696	0.0085	0.036	0.0283	0.0301	0.1567	0.1535	0.0165	0.0487	0.0822	0.0228	10.1302	0.0237
K230	0.0038	0.0054	0.0184	0.0178	-0.0995	-0.0511	0.0322	0.0754	0.054	0.1247	0.0321	0.0469	0.0582	1.0794	-0.1286	-5.3108	-0.1993	0.0706	0.1388	0.0812	0.7179	-0.2323	0.2023	-5.4145	0.6966	-0.0846	0.007	2.6129	0.0257	0.0078	0.2627	-0.0007	0.0271	0.0358	-0.054	-0.0056	0.0149	-0.4257	-0.039	0.0192	-0.047	-0.0823	-0.2167	-0.0033	-0.0387	30.1729	-0.0009
K231	-0.0521	-0.0069	-0.0165	-0.0135	-0.2866	-0.0232	0.0912	0.0974	0.0285	0.0956	0.0185	0.185	-0.0387	0.8532	-0.0592	-7.4828	-0.2068	0.0565	0.0235	-0.1122	0.0631	-0.2995	-0.0445	-1.5323	-0.0004	-0.039	0.0033	4.414	0.0029	0.4089	0.0219	-0.0074	0.0052	0.0265	-0.0885	0.0036	-0.0061	0.0084	0.0599	0.0241	0.1102	-0.2019	-0.6273	-0.0224	-0.0092	14.098	-0.0107
K232	-0.0378	0.015	-0.0476	-0.0141	-0.0887	-0.0415	0.0786	0.2063	0.043	0.1599	0.0089	0.4692	0.0327	1.0032	0.0219	-4.0528	-0.1658	0.0183	0.0545	0.0396	0.1014	-0.1507	0.1332	-1.5965	0.0133	0.0574	0.008	5.3213	0.0006	0.5759	0.0504	0.0046	0.006	0.0212	-0.049	0.1189	-0.0166	0.0227	0.1528	0.0624	0.0102	-0.0579	0.0168	0.0084	0.0034	9.019	0.001
K233	-0.0038	0.0215	-0.0808	0.006	-0.0288	-0.0134	0.0523	0.1251	0.0743	0.1983	0.0131	0.1519	0.0305	1.309	0.0093	-1.839	-0.0579	0.038	0.1294	0.0126	0.2795	-0.0735	0.1206	-0.2944	0.1906	0.0546	-0.0088	7.1794	0.0109	0.257	0.1284	0.0121	0.0806	-0.0014	-0.017	0.12	-0.0078	0.0465	0.622	0.0344	-0.0431	-0.032	-0.0119	-0.0162	0.0075	9.0228	0.0136
K234	-0.0139	0.0363	-0.0511	0.0046	-0.0269	-0.0534	0.0461	0.2312	0.0917	0.2214	0.0711	0.1209	0.0433	-0.2908	-0.021	-2.8734	-0.1143	0.011	0.0684	0.468	0.3211	-0.4845	0.2045	-6.239	0.2278	-0.013	0.0128	13.3661	0.0081	0.3417	0.0501	-0.008	0.0594	0.0336	-0.0296	0.2856	-0.0687	0.035	0.5405	-0.0012	-0.0019	-0.2386	-0.0137	0.0131	-0.0149	21.3282	0.0044
K236	-0.0149	0.0234	0.0462	0.0134	0.0488	0.0282	0.815	0.0033	-0.0386	0.4552	0.0292	0.0779	0.1647	2.3647	0.4495	4.8693	0.1902	-0.0527	0.0091	0.1564	0.4026	0.2493	0.4051	1.1102	0.5541	0.2956	0.0077	1.0394	0.0262	1.6185	-0.1085	0.019	0.0562	0.04	0.0721	0.0477	0.0922	-0.0209	1.1052	0.099	0.2814	-0.0033	0.1256	0.1279	0.0299	-0.3895	0.0294
K237	-0.0134	0.0196	0.0355	0.0146	-0.091	-0.0122	0.6183	0.0298	-0.0479	0.2799	0.0185	0.1126	0.1183	1.6825	0.0678	1.5454	0.0247	-0.105	-0.0199	0.1618	1.1184	0.0969	0.1502	-2.6792	0.2966	0.0325	0.0028	0.0533	0.0056	0.7448	-0.208	-0.0112	0.0348	0.0141	0.0348	-0.0134	0.1284	0.0055	-0.0308	0.0975	-0.0033	-0.037	-0.0229	0.105	0.0052	-4.7359	0.0136
K238	-0.0587	0.0081	-0.0137	0.019	-0.0756	0.0138	0.5387	0.0316	-0.0116	0.2175	0.052	0.0441	0.0466	5.1282	0.02	-3.9468	-0.0895	0.0361	0.1626	0.103	0.7773	0.1176	0.0796	1.0919	0.5843	-0.1568	0.0014	0.0583	0.0299	1.2476	0.0286	0.0002	0.0352	0.0596	-0.0442	-0.0029	0.0357	-0.0157	0.0481	0.0606	0.1491	-0.0704	-0.122	0.1288	-0.0466	-4.2584	0.0126
K239	0.0626	0.1071	0.1881	0.0289	-0.0639	0.0025	0.0663	0.5104	-0.05	0.7215	0.1794	0.1606	0.3574	3.2723	0.0745	8.6894	0.2621	-0.1027	0.0349	-0.073	1.5715	0.3519	0.3454	-0.3093	0.3606	0.4896	0.024	58.9866	0.0436	1.2724	-0.1621	0.0459	0.1382	0.0313	0.1257	1.5024	-0.0939	-0.0088	0.0935	0.184	0.5076	0.0281	0.2797	0.1155	0.1406	-5.922	0.0527
K240	0.0144	0.0554	0.1241	0.0372	0.138	0.0464	0.2562	0.0496	0.0406	0.4221	0.0983	0.0156	0.191	8.6228	0.0289	5.3613	0.1693	0.0479	0.2275	0.4858	1.6427	0.2435	0.3247	0.2023	1.0049	-0.0168	0.0007	0.2363	0.0378	2.2428	0.225	0.0252	0.1045	0.0446	0.0791	0.0152	0.0182	0.0716	0.2673	0.0823	0.2899	0.0692	0.1332	0.112	0.0218	17.4165	0.0389
K241	-0.0116	0.006	0.0216	0.0084	-0.0799	-0.133	-0.0088	0.1018	0.0048	0.2888	0.0157	0.0089	0.0804	0.9302	-0.0506	-7.2695	-0.2346	-0.0548	0.0625	-0.4459	0.9391	-0.1169	-0.0462	-1.4775	0.1739	0.2345	-0.0098	14.7766	-0.002	0.4237	0.0066	-0.02	0.0417	0.0187	-0.1089	0.2752	-0.0057	-0.0046	0.1845	0.0889	-0.0132	-0.0828	-0.0545	0.0034	-0.0449	2.1591	-0.0046
K243	-0.0149	0.0016	0.0163	0.0031	-0.0213	-0.0715	0.0181	-0.0154	-0.0124	0.0288	0.0167	0.0482	0.0211	0.1182	-0.0264	-1.8554	-0.0464	-0.0467	-0.0464	0.0175	0.1826	-0.1448	0.1157	-0.2775	-0.1061	-0.0792	0.007	0.0051	0.0146	0.154	-0.0531	-0.0123	0.0052	0.0089	-0.0167	-0.025	0.0535	0.0028	0.1616	0.0297	-0.0181	-0.0238	0.0475	0.0009	0.026	1.9729	-0.0038
K245	-0.0158	0.0218	-0.0057	0.0368	-0.0672	-0.0034	-0.0239	0.0319	0.0024	0.2864	0.0346	0.0381	0.067	1.4299	0.011	-0.5782	0.0042	0.0028	0.0747	0.0547	0.7195	0.0674	0.0564	-0.7527	0.604	-0.0016	0.0011	2.4727	0.0121	0.3977	-0.0021	0.0015	0.091	0.0137	0.0062	0.0687	-0.0046	0.0086	0.1426	0.1247	0.087	-0.1094	-0.0584	0.0419	-0.0284	2.375	0.0064
K246	-0.039	-0.0158	-0.0584	-0.0201	-0.1356	-0.0353	-0.0268	0.0365	0.0574	0.078	-0.0037	0.0263	-0.0589	1.1955	-0.0236	-5.319	-0.1158	0.0857	0.0236	-0.0469	-0.0691	-0.0963	0.0621	-1.1069	-0.1317	-0.1226	0.0062	0.2106	-0.0041	0.2003	0.0257	0.0088	-0.0022	0.0101	-0.0698	0.0029	0.0216	-0.0047	0.1133	0.0055	0.0157	-0.0185	-0.0959	-0.0229	-0.0758	8.8068	-0.0106
K247	-0.0428	0.0128	-0.0521	0.0053	-0.225	-0.1783	0.2138	0.2132	0.0055	0.2342	0.026	0.1286	0.0817	-0.028	0.3301	-5.3645	-0.1475	-0.0173	0.0361	-0.2592	0.77	-0.0469	-0.0494	-3.4209	0.333	-0.0682	-0.0025	9.3526	0.0113	0.3668	0.0094	-0.0024	0.0877	0.0263	-0.0704	0.1653	-0.0435	-0.0167	0.0756	0.1249	0.1496	-0.2225	-0.1146	0.0117	-0.0398	-10.0549	0.0003
K248	-0.0015	0.0151	-0.3785	0.001	-0.2148	-0.0024	-0.021	0.0865	0.0057	0.1076	0.0204	0.0445	0.0852	2.0637	0.003	-2.5619	-0.04	0.009	0.0113	-0.1102	0.067	-0.0158	0.1575	-2.4046	0.3612	-0.0644	0.0068	4.1998	0.0155	0.4872	0.0168	0.0113	0.0171	0.0155	-0.0272	0.0411	0.0271	0.0174	0.0474	0.0962	0.1802	-0.4259	-0.1008	-0.0078	-0.0336	2.2593	0.0026
K249	-0.022	0.0028	0.0185	0.006	-0.0756	-0.0661	-0.0467	0.0449	0.0039	0.2808	0.0801	0.1576	0.0081	1.6089	0.0159	-3.1955	-0.0782	0.0113	0.1294	-0.0971	0.9822	0.0262	0.0249	-0.9715	0.4987	-0.0142	0.0048	0.6824	0.0121	-0.1339	0.003	0.007	0.0329	0.015	-0.0481	0.0078	0.0663	0.0056	0.1203	0.0852	0.051	-0.0681	-0.0677	0.0377	-0.0628	3.068	0.0015
K250	-0.016	0.0249	-0.0471	0.022	-0.2713	-0.0101	-0.0474	0.5306	0.0734	0.3341	0.1063	0.131	0.149	1.2383	-0.1381	-6.517	-0.2422	0.0326	0.0164	0.5514	0.6408	-0.0838	0.2215	-9.3913	0.5947	0.246	0.0047	34.3811	0.0159	0.2256	0.1228	-0.0064	0.1192	0.043	-0.0872	0.4201	0.0145	0.0373	-0.0176	0.0466	0.1116	-0.2642	-0.1448	-0.0486	-0.0237	23.9246	0.0038
K252	0.0296	0.052	0.0522	0.0137	-0.1129	-0.0099	0.069	0.2242	0.0034	0.2182	0.0056	0.0722	0.1293	2.6553	-0.0059	2.5386	0.1291	0.0038	0.1056	0.0848	0.8395	0.1233	0.1906	-0.8858	0.2676	0.0518	-0.0496	2.3266	0.01	0.7947	0.0054	0.0194	0.0506	0.0125	0.0428	0.0243	0.0152	0.014	0.0343	-0.01	0.1489	-0.2523	-0.4617	0.0327	-0.0045	7.3248	0.0139
K253	0.0386	0.0696	0.3319	0.0224	0.0858	0.0569	0.0767	0.0142	-0.0018	0.4098	0.0942	0.0146	0.3691	3.7036	0.0925	8.8119	0.515	-0.0036	-0.031	0.4935	2.3662	0.1989	0.3976	0.0085	0.5111	-0.0001	0.0198	0.1399	0.0417	1.7125	0.0038	0.0436	0.059	0.0446	0.1393	0.017	0.0533	0.0229	0.1707	0.1264	0.245	0.052	0.3351	0.1183	0.0385	-17.8157	0.0383
K255	-0.0157	0.0198	-0.0051	0.018	-0.0539	-0.0574	0.0869	-3.1677	0.0318	0.1254	0.0239	0.0017	0.0051	2.4129	-0.0538	-4.2731	-0.1248	0.0576	0.2106	0.5349	0.3546	-0.1664	0.0924	-3.4707	0.3578	-0.0186	0.0195	5.9046	0.0621	0.3321	0.0628	0.0085	0.0801	0.0253	-0.027	-0.0819	-0.0689	0.0014	-0.0132	0.0506	0.0854	-0.131	0.6749	0.0012	-0.052	1.5364	0.0403
K256	0.0341	0.0378	0.0191	0.0096	-0.0233	-0.0134	0.0867	0.3189	-0.0197	0.3476	-0.0013	0.033	0.2403	-0.0756	0.0198	3.495	0.1526	-0.0247	-0.0174	0.3917	0.1018	0.1805	0.0558	0.2561	0.0358	0.3256	0.0097	14.1459	0.0133	0.367	-0.041	-0.0108	0.0728	0.0081	0.0507	0.1867	-0.0117	0.0283	0.0179	0.1751	0.1216	-0.0462	0.0484	0.0027	0.0006	-4.3832	0.0162
K257	-0.0042	0.0358	0.0065	-0.0086	-0.0424	-0.0172	0.0595	0.1397	-0.0008	0.2174	0.0228	0.0003	0.1992	0.9421	0.0252	-0.4645	0.0163	-0.0255	-0.0105	0.0667	0.2586	0.0587	0.0741	-0.5728	0.2398	0.0928	-0.0082	22.2501	0.0213	0.5812	-0.0398	0.0095	0.0313	-0.0056	-0.0065	0.4169	-0.0495	-0.0073	0.0847	0.0131	0.2038	-0.037	0.0145	0.0072	-0.005	-11.0686	0.0005
K259	-0.043	-0.0022	-0.0542	-0.0056	-0.1367	-0.0071	-0.0494	0.2109	0.0315	0.257	0.0138	0.0976	-0.1712	1.3835	-0.0358	-5.9943	-0.2095	0.0087	0.0929	-0.1531	-1.7927	-0.2	-0.2845	-0.4617	0.1452	-0.319	0.0013	10.6086	0.0103	0.3591	0.0153	-0.0023	0.0055	0.0273	-0.0932	0.1126	0.0311	0.0207	0.7546	0.1103	0.0904	-0.0888	-0.1604	0.042	-0.0256	-0.0592	-0.0022
K260	0.0524	0.0929	0.1514	0.0623	0.455	0.1392	0.1877	0.0775	-0.0044	0.2972	0.1613	0.0579	0.4112	1.909	0.2422	21.9054	0.756	-0.0026	0.0746	0.9696	1.2977	0.6095	0.5978	1.9099	0.8626	0.1926	0.015	0.1278	0.0482	0.8517	-0.0215	0.0678	0.1145	-0.0028	0.2909	0.0631	0.1328	0.0467	1.8007	0.1739	0.0671	0.1421	1.3043	0.2155	0.092	30.4175	0.0521
K261	-0.0087	0.0323	0.1894	0.0161	-0.0981	-0.0079	0.1715	-0.0114	-0.01	0.184	0.0248	0.0032	0.0754	0.428	0.065	1.762	0.0481	-0.0305	-0.168	0.2158	1.0395	0.2147	0.1876	-0.4821	0.6945	-0.0511	0.0043	0.0325	0.0175	0.2662	-0.0523	0.0071	0.0415	0.0147	0.0268	0.0058	0.0404	0.0221	1.0641	0.1374	-0.0068	-0.0098	-0.2018	0.1127	0.0479	-11.0005	0.01
K262	-0.0231	0.019	-0.0003	0.0107	-0.0821	-0.0212	0.0026	0.0845	0.0177	0.1756	0.0448	0.1047	0.0365	0.706	-0.0082	0.6695	-0.0076	0.0179	0.0238	0.1482	0.5144	-0.2241	-0.0062	-1.0037	0.2437	0.0525	0.0021	4.1632	0.0153	0.2939	0.0283	0.0107	0.0648	0.0311	0.0037	0.0885	-0.0032	-0.0031	-0.012	0.0522	0.057	-0.0207	0.0344	0.0231	0.0298	8.4707	0.0105
K265	-0.0213	0.0168	0.0435	0.0094	-0.0748	0.0087	0.1567	0.0465	0.0072	0.2599	0.041	0.1103	0.0873	-1.5281	0.0354	0.2644	-0.0026	0.0044	0.0937	0.0524	0.6142	0.0892	0.2179	-3.683	0.3873	-0.1474	0.0016	0.776	0.0271	0.8108	-0.0169	0.0108	0.0231	0.0295	-0.0138	0.0059	-0.0298	0.0462	0.3848	-0.0389	0.1891	-0.0598	0.0392	0.0587	-0.0638	-10.1436	0.0191
K266	-0.0158	-0.0237	-0.0074	-0.0126	-0.0138	-0.053	0.0374	-0.0349	0.022	-0.0293	-0.0199	0.0011	-0.0222	-0.3307	-0.0581	-2.7576	-0.0925	-0.0097	-0.0794	-0.1148	-0.1895	-0.1202	-0.0621	-0.5391	-0.0777	-0.0053	-0.0121	0.0178	-0.0111	-0.0411	0.0046	-0.0046	-0.0112	-0.0205	-0.0464	-0.0166	-0.0237	-0.0199	0.0806	-0.0096	-0.0239	-0.0049	-0.0518	-0.035	-0.0252	0.9737	-0.007
K267	0.0019	0.0518	0.0626	0.0168	-0.0689	-0.0256	0.0849	0.2372	0.0273	0.3038	0.1264	0.2365	0.1964	2.5118	0.0438	2.1947	0.137	0.0221	0.0315	0.2071	1.3529	0.121	0.2566	-2.0293	0.5948	0.0316	0.0264	16.6135	0.0586	0.5496	0.0306	0.0286	0.0655	0.0455	0.0365	0.1941	0.0348	-0.1654	0.3947	0.2726	0.4015	-0.2826	0.045	0.0653	-0.0275	-0.1222	0.0244
K268	-0.0253	0.0275	0.0453	0.0092	0.0439	0.0106	1.1015	-0.0029	0.0256	0.3817	0.0732	0.0315	0.1182	0.1006	0.0547	-2.2854	-0.0027	-0.0167	-0.0237	-0.0522	1.7056	0.0809	0.1829	-2.5007	0.4159	-0.0689	-0.0035	1.9689	0.0192	0.7739	-0.0024	-0.002	0.0301	0.0366	-0.0031	-0.012	-0.0135	-0.0002	0.2064	0.0935	0.0152	-0.0088	-0.0007	0.0011	-0.0314	-8.9811	0.0192
K269	0.0007	0.0317	0.0283	0.0168	-0.1747	0.0452	0.1011	0.1412	0.0149	0.2122	0.1202	0.0166	0.1624	5.1869	0.1336	-1.3202	0.1165	0.0319	0.116	0.3455	0.8861	0.2054	0.3339	-1.0172	0.2149	-0.0236	0.0075	0.3795	0.0152	0.9804	0.0213	0.013	0.0205	0.0142	0.0048	0.005	0.1174	-0.1476	0.2694	0.054	0.1192	-0.108	0.0262	0.0476	0.0029	8.4428	0.0062
K271	-0.0289	0.0247	-0.0208	0.0089	-0.2539	-0.0244	0.0554	0.3015	0.0223	0.1694	0.075	0.0552	0.0363	5.7838	0.001	-5.7768	-0.1901	0.0918	0.0928	-0.2658	0.6254	0.4546	0.2631	-9.2246	0.4671	-0.1266	0.0231	16.3097	0.0198	0.0379	0.0274	0.0017	0.05	0.0271	-0.0795	0.2357	0.03	0.0228	0.5004	0.0565	0.1091	-0.2236	-0.1578	0.047	-0.0574	16.8121	0.0052
K272	0.005	0.0417	-0.0589	0.0191	-0.0908	-0.0053	0.1225	0.2437	0.0092	0.3671	0.0438	0.0145	0.2046	1.2262	-0.0053	-0.1102	0.0399	0.0058	0.0415	-0.3399	0.7531	0.0211	0.0668	1.0099	0.5979	0.2383	0.0144	13.8842	0.0287	0.5498	-0.0084	0.0064	0.2232	0.0257	0.0016	0.3958	0.0047	0.0148	0.2734	0.0405	-0.0036	-0.0917	0.0556	0.069	-0.0677	0.8617	0.0229
K273	0.0034	0.0448	0.0294	0.021	0.1879	-0.012	0.1851	-0.0371	-0.0116	0.363	0.0475	0.0032	0.2459	0.7343	0.1599	3.6918	0.204	-0.1008	-0.1161	-0.2738	1.2116	0.1341	-0.1253	-1.1127	0.3518	-0.0193	-0.0051	7.134	0.0246	0.3161	-0.1228	0.0236	0.0641	0.002	0.0488	0.1947	-0.0615	-0.0305	0.3721	0.2286	0.0164	-0.0586	0.2463	0.0796	-0.0172	-13.6166	0.0165
K274	0.0116	0.0159	-0.0105	0.0049	-0.1407	0.0108	0.0092	0.0547	0.0032	0.3696	0.0119	0.052	0.0355	0.9517	0.0262	0.2298	0.0198	-0.0074	0.0133	-0.0478	1.4357	-0.0842	-0.0344	-0.6227	0.4887	-0.0004	0.0093	2.7136	0.0008	0.0655	-0.0143	0.0016	0.0176	0.0123	0	0.0189	0.0172	-0.0007	0.0899	0.2044	0.0403	-0.0034	-0.0649	0.0563	0.0027	-4.8189	0.0066
K275	-0.0382	0.0044	-0.0034	0.0091	-0.0575	-0.0307	0.2163	0.0797	0.1545	0.3261	0.0163	0.0913	0.0255	3.162	-0.0082	-5.4192	-0.1864	0.0553	0.1287	0.0099	1.1091	-0.0843	0.1655	-2.4815	0.6947	-0.083	0.0105	0.164	0.0035	0.1388	0.165	0.0056	0.0102	0.0384	-0.0416	-0.0152	0.0622	0.0222	0.7278	0.172	-0.0018	-0.0205	-0.0639	0.0395	0.0122	25.937	0.0028
K276	-0.012	0.0157	-0.0219	-0.0007	-0.0447	-0.042	0.2185	0.081	0.0006	0.2114	0.0458	0.0094	0.0769	1.5589	0.0188	0.9914	0.0077	-0.0131	-0.0059	0.1895	0.6765	-0.0147	0.0234	-1.8372	0.0436	0.0898	0.0086	0.9454	0.0077	0.673	-0.0106	-0.0117	0.0243	0.0059	0.0138	0.0025	0.0497	0.0121	0.1682	0.0926	0.1306	-0.1606	-0.0589	0.0355	0.0085	-6.3092	0.0071
K277	-0.0387	-0.0031	0.0064	0.0026	-0.0952	-0.0334	0.0214	-0.026	-0.0514	0.1113	0.013	0.0579	-0.0239	-0.6067	-0.0062	-3.8055	-0.1155	-0.0087	0.0006	-0.015	0.4447	-0.028	0.1724	-1.4898	0.2057	-0.1246	0.0031	0.0244	-0.0036	0.2259	-0.0753	-0.0073	-0.003	0.011	-0.0456	-0.0006	0.0249	-0.0153	0.0173	0.0386	-0.0196	-0.1019	-0.0999	0.0142	-0.037	-14.7471	0.0055
K278	-0.0122	-0.0092	-0.1008	-0.005	-0.3055	-0.0261	0.2157	0.0655	0.0407	0.1265	-0.0157	0.0101	-0.0327	0.0999	-0.0526	-4.3696	-0.1887	0.0215	0.0386	-0.2265	0.0208	-0.4448	-0.1097	-3.5866	-0.0043	-0.0419	-0.0075	0.0169	0.0007	0.1139	0.0904	-0.0116	-0.011	0.0114	-0.0539	-0.013	0.0184	-0.0045	0.2907	0.1222	-0.024	-0.4332	-0.2731	0.0191	-0.0404	-3.0812	0.0035
K279	0.0312	0.0411	0.0931	0.0199	0.0163	0.0166	0.1753	0.092	0.0369	0.0762	0.0052	-0.0118	0.0978	-1.784	0.0994	2.5759	0.1391	-0.018	0.0339	0.3011	0.1927	0.0909	0.1546	-0.2835	0.0418	0.0874	0.0004	5.716	0.0114	5.2476	-0.1222	-0.0006	0.0681	0.0034	0.0489	0.1833	-0.0123	-0.4384	-0.1836	-0.0817	0.0769	0.0082	0.1063	0.0455	0.0135	-1.7992	0.0055
K280	-0.0211	0.0092	-0.0124	0.0125	-0.0696	-0.0335	0.018	0.0017	0.0343	0.0884	0.0127	0.0072	0.0585	1.9554	0.005	-1.1573	-0.0375	0.0081	0.0681	-0.0039	0.3958	-0.0198	0.0478	-0.875	0.0002	-0.0257	0.0002	0.3794	0.0174	0.1006	0.019	0.0037	0.0227	0.0093	-0.0082	0.0016	0.0019	0.0369	0.5068	-0.0119	0.0305	-0.0183	-0.0025	0.0061	-0.0426	-1.7193	0.0106
K281	0.0386	0.0163	0.0292	0.0018	-0.0177	0.0046	-0.01	-0.0059	-0.0012	0.1842	0.0303	0.0068	0.1277	2.558	0.0311	0.7592	0.0416	-0.0019	0.0251	0.1372	0.7677	0.0905	0.1049	-1.8034	0.2113	-0.0349	-0.0015	0.0602	0.0473	1.2092	0.0531	-0.0315	0.0335	0.013	0.0268	-0.0005	0.0219	-0.0017	0.0443	0.0398	-0.0058	-0.0458	0.0005	0.0147	-0.0061	-3.3282	-0.0029
K282	0.0042	0.0279	0.02	0.0166	-0.1388	-0.019	0.1151	0.0645	0.0086	0.2608	0.0825	0.1128	0.0536	3.8328	0.2989	-1.7306	0.011	0.0125	0.0608	0.0264	1.1825	0.1322	0.2055	-1.0287	-0.903	-0.0406	0.0023	0.0173	0.0163	0.7168	0.0146	-0.0053	0.0285	0.017	-0.0106	-0.0063	0.1269	-0.0012	0.4201	0.0684	0.1402	-0.1643	-0.1809	0.0506	-0.0415	-5.1116	0.0114
K283	-0.0091	0.0071	-0.1898	-0.0153	0.0078	-0.0074	0.0817	0.062	-0.0032	0.1413	-0.0038	0.0469	0.0351	1.4801	0.0643	-3.2401	-0.0672	-0.0062	0.0247	-0.0308	-0.0364	0.0105	0.0091	-2.1377	0.025	0.0122	-0.0027	2.4842	0.0015	0.5147	-0.015	-0.0203	-0.0012	-0.0002	-0.0258	-0.0051	0.0433	-0.0153	-0.1172	0.0273	-0.0219	-0.132	-0.1652	-0.0111	0.005	-4.244	-0.0056
K284	-0.1061	-0.0261	-0.1139	-0.0057	-0.0845	-0.0351	-0.1061	0.0216	0.0503	0.1286	0.0261	0.1577	-0.1548	1.745	-0.1519	-8.1339	-0.2812	0.0506	0.167	-0.0726	0.3257	-0.1267	0.174	-4.4922	-0.0747	-0.1555	-0.0004	0.0341	0.004	-0.0669	0.0919	-0.0165	-0.0116	0.0363	-0.0976	-0.0009	-0.0286	-0.0002	0.2266	-0.0069	-0.0017	-0.0897	-0.2202	0.0001	-0.0987	16.0365	-0.0131
K285	-0.1305	0.0679	-0.0016	-0.0243	-0.2644	-0.1605	-0.0844	0.7592	0.0427	0.336	-0.0464	-0.0674	0.1584	-2.8031	0.4446	-10.7858	-0.3736	0.037	-0.0866	-0.8069	-0.0654	-0.0852	0.0909	-1.8919	0.1439	0.4397	-0.0047	61.7584	-0.0074	1.1262	0.0753	0.0259	0.0419	0.0293	-0.1871	1.1135	-0.1536	-0.012	0.1826	-0.0433	-0.0242	-0.4215	-0.0196	-0.0563	-0.1171	-1.1882	-0.0129
K286	-0.0038	0.0133	-0.0164	0.0038	-0.1516	0.0078	0.0259	0.0792	0.0224	0.1074	0.0032	0.0207	0.0446	0.4748	-0.0356	-1.9554	-0.067	0.0262	0.0603	-0.0174	0.2758	-0.0364	0.0017	-0.7752	0.0323	0.0269	-0.0027	7.7707	0.025	0.0735	0.013	-0.0012	0.0304	0.004	-0.0062	0.1022	-0.0239	0.004	0.1966	0.0437	-0.0016	0.0041	-0.0445	-0.0078	0.0015	1.6812	0.0039
K287	0.0063	0.0171	-0.0208	-0.0093	-0.2	0.0108	-0.0741	0.0062	0.0113	0.1801	0.0372	0.0592	0.1781	2.3272	0.0091	-0.7267	0.1363	0.0213	-0.0114	0.2044	0.3206	0.1083	0.1893	-1.2567	0.23	-0.0109	0.0087	-0.6708	-0.0188	0.2848	0.0255	0.0231	0.0061	0.0123	0.0068	0.0052	0.0406	-0.0021	0.0736	0.0205	0.317	-0.1298	-0.2028	-0.007	-0.0008	-6.3025	-0.001
K288	-0.1284	-0.0165	-0.5418	-0.0536	-0.2971	-0.2136	-0.0274	0.0157	0.2093	0.0464	-0.0181	-0.0014	-0.1967	-4.258	-0.0356	-18.7412	-0.4085	0.1379	-0.0141	-0.5775	-0.726	-0.1241	-0.4563	-0.7113	-0.0246	-0.2872	-0.0005	3.1015	-0.0254	0.2534	0.2295	-0.029	-0.0607	-0.0163	-0.2374	0.075	-0.1917	0.0157	-0.1012	0.0723	-0.0551	-0.6727	-0.3108	0.0164	-0.1731	14.1635	-0.0286
K289	0.0281	0.0617	0.0143	0.0283	-0.0262	-0.0126	0.1465	0.0313	0.0148	0.1322	0.028	-0.0471	0.1346	0.4757	0.0401	2.9557	0.1708	-0.0017	0.048	0.3808	0.2435	0.0115	0.3064	-3.0261	0.2153	-0.014	0.0004	0.1605	0.0257	0.4201	0.0511	0.008	0.0416	0.0352	0.0705	-0.0027	-0.0156	-0.009	0.0565	0.0324	0.0016	-0.0247	-0.1649	0.0096	0.02	30.0113	0.0225
K290	-0.0753	0.016	-0.0375	0.0188	-0.1944	-0.0035	0.0805	0.1029	0.0056	0.17	0.0463	0.1408	0.059	0.3814	-0.029	-4.487	-0.1032	0.0368	0.034	-0.104	0.3877	-0.0422	0.0607	-1.9267	0.0725	0.003	0.003	5.605	0.0089	0.7335	0.001	0.0009	0.0425	0.0155	-0.0266	0.0589	-0.0114	-0.0001	0.3245	0.0876	-0.0116	-0.0332	0.0185	0.0073	-0.0006	3.0789	-0.0011
K291	-0.0152	0.0141	-0.1246	0.0039	0.0403	0.0004	0.0278	0.1208	0.0067	0.2917	0.0694	0.0458	0.1601	-0.8296	0.0296	-1.569	0.0385	-0.0108	-0.0083	0.0251	1.0423	0.0208	0.115	-4.6112	0.4016	0.0789	0.0242	29.6702	0.0576	1.3641	0.0072	0.0013	0.0383	0.0156	-0.0135	0.6135	-0.0468	0.0234	0.4714	0.1491	0.1815	-0.018	0.0096	-0.0008	-0.0163	-11.8447	0.0159
K292	-0.0791	0.0048	0.0421	0.0153	-0.0213	-0.0181	0.3333	-0.0174	0.0625	0.0198	0.0074	0.1091	-0.0465	0.7439	0.0074	-5.3568	-0.1066	0.0278	0.0792	-0.0929	0.8931	0.0067	0.0535	-2.5392	0.2612	-0.1709	-0.0036	-0.0405	0.0016	0.2919	0.0352	-0.012	0.0435	-0.0031	-0.0531	0.0448	-0.0406	0.0084	-0.008	0.0136	-0.0237	-0.0892	-0.1439	0.0019	-0.0049	-2.8407	0.0023
K293	-0.0351	0.0342	-0.0329	0.047	-0.0221	-0.0178	0.034	0.1234	0.0805	-0.0376	0.1527	0.1557	-0.0686	0.7436	-0.1071	-3.799	-0.1787	-0.0093	0.1935	-0.2911	0.9171	0.0469	0.3428	-1.3438	0.3766	-0.0295	-0.0009	-0.0114	0.0112	0.0233	0.005	0.0051	0.0595	0.0314	-0.0418	-0.0183	0.0546	0.0001	1.1848	0.0366	-0.052	-0.069	0.094	-0.0223	0.0365	27.6407	-0.0026
K294	0.0409	0.065	0.0774	0.0634	0.146	0.033	0.8669	0.0334	-0.0093	0.6705	0.0029	0.0551	0.4011	3.0937	0.1853	8.6158	0.3407	-0.0139	0.1296	0.4312	2.6785	0.5825	0.3759	1.8498	0.9855	0.2479	0.0176	2.2281	0.0634	1.5429	-0.0698	0.0422	0.1722	-0.0029	0.1317	0.1015	0.0535	0.0049	0.7816	0.1013	0.0177	0.0886	0.3521	0.259	0.0887	-0.2167	0.0427
K295	0.021	0.0463	0.1197	0.0165	-0.0419	0.0016	0.0358	0.194	-0.0179	0.445	0.1147	0.1744	0.1834	0.5909	0.0658	7.4008	0.2414	-0.0548	0.0453	0.2667	1.5384	0.2749	0.2515	-0.3445	0.8931	0.0428	0.0102	8.3886	0.0232	0.326	-0.0381	0.0065	0.0321	0.039	0.0823	0.0695	0.0588	0.0268	0.3951	0.1585	0.0229	0.0032	0.1137	0.1247	0.0411	3.1964	0.0276
K296	-0.0166	0.0421	-0.0051	0.0248	-0.0333	-0.0024	-0.0132	0.0703	-0.0001	0.2552	0.0823	0.3232	0.0176	1.6814	-0.0251	-1.8318	-0.0768	0.0332	0.0705	-0.0282	0.5189	0.0811	0.0014	-0.6663	0.1921	0.0206	0.0026	2.7017	0.0029	-0.6669	0.0039	0.0189	0.056	0.0157	-0.2263	0.0237	0.0136	-0.0133	0.2965	0.0426	0.0392	-0.04	0.05	0.0505	-0.0004	7.1445	0.0085
K297	0.1006	0.0856	0.0298	0.0302	-0.1203	0.0267	0.2164	0.2389	-0.0055	0.6408	0.0852	0.0981	0.5188	2.1978	0.1687	18.3165	0.5943	0.0823	0.0745	0.3256	1.6449	0.3454	0.1708	5.8902	-0.2437	4.152	0.0121	22.7591	0.0437	1.1074	0.0066	0.0625	0.1463	-0.0024	0.1871	0.6048	0.0145	-0.1279	0.7203	0.1727	0.0606	0.0065	0.463	0.117	0.0665	-13.7069	0.0494
K298	0.0468	0.0717	0.0326	0.0341	0.1637	0.0027	0.2795	0.0981	-0.0332	0.4547	0.0814	0.0846	0.2396	3.2765	1.3835	8.1812	0.2616	-0.0237	0.061	0.3173	1.1353	0.3739	0.3916	1.6205	0.5894	0.1654	0.0123	5.4034	0.0158	0.595	-0.073	0.0415	0.1088	0.0451	0.1108	0.1413	0.0559	-0.0008	0.9351	0.1566	0.274	0.0828	0.2203	0.0955	0.0585	-10.0216	0.0333
K299	0.0017	0.0279	0.1062	0.0298	0.1724	0.0278	0.1893	0.0667	0.3457	0.2571	0.0495	0.1584	0.1759	3.9753	0.088	5.3363	0.1991	0.0143	0.0791	0.3463	0.4904	0.1712	0.1547	0.3024	0.28	0.0299	0.0072	0.6673	0.0302	0.3439	0.097	0.0281	0.0827	0.0321	0.0816	0.0083	0.1168	0.0326	0.1609	0.0212	0.1033	-0.0333	0.274	-0.0123	0.0338	35.1858	0.0269
K301	0.0439	0.0481	0.0061	-0.0074	-0.0621	-0.0336	0.0094	0.2618	-0.0538	0.2434	0.0047	0.0317	0.0803	2.0557	0.0633	1.1141	0.004	-0.0424	-0.0496	-0.1221	0.4759	-0.0675	0.1776	-0.6036	0.0851	0.1025	0.0076	16.9257	0.0028	-2.4417	-0.1131	0.0169	0.0612	-0.0001	-0.0011	0.2531	0.0024	-0.0228	0.0182	0.1072	0.077	-0.0466	-0.0563	-0.0008	0.0459	-20.8206	0.0123
K302	-0.1874	-0.0768	-0.9257	-0.0881	-0.2198	-0.058	-0.1215	-0.0407	-0.0221	-0.1473	-0.0409	-0.0663	-0.2697	-1.4493	-0.1459	-20.677	-0.8629	-0.0786	-0.3358	-0.6683	-0.586	-0.3217	-0.3306	-7.9519	-0.9492	-0.1944	-0.0167	-0.0936	-0.0468	0.1143	-0.0569	-0.0226	-0.0916	-0.0291	-0.2387	-0.0149	-0.0434	-1.0797	-1.8147	-0.0913	-0.0478	-0.3544	-0.4509	-0.1221	-0.1114	-32.0904	-0.0594
K303	-0.0706	-0.0064	-0.0132	-0.0221	-0.0798	-0.0995	0.0511	0.3311	0.0168	0.0326	0.0087	0.0629	0.0112	0.3778	-0.02	-8.134	-0.1914	0.0063	0.0132	0.1824	-0.1061	-0.2783	0.1553	-2.8401	-0.1862	0.0477	-0.0058	29.3788	-0.0239	-0.3642	0.0182	-0.0001	0.0053	-0.0024	-0.0985	0.5017	-0.0111	-0.2379	0.1044	0.0521	-0.0123	-0.3062	-0.1843	0.1393	-0.0554	3.6906	-0.0207
K304	0.031	0.0402	0.0512	0.0452	0.0678	0.031	0.0734	0.3086	0.0035	0.4614	0.6022	0.0875	0.1655	9.4562	0.0195	5.0541	0.2853	0.0197	0.192	0.3478	3.107	0.3359	0.386	1.8016	0.9715	0.0207	0.0156	12.0646	0.0304	0.5807	-0.009	0.0291	0.1678	0.0519	0.0971	0.1154	0.1467	-0.0227	0.3099	0.1115	0.0217	0.0604	0.1376	0.1333	0.0851	20.2597	0.0286
K306	0.0218	0.0568	0.0219	0.0183	0.0598	-0.0487	0.2345	0.1869	0.0666	0.1872	0.0497	-0.0012	0.2375	2.2245	0.0049	0.9039	0.0666	0.0517	0.0798	0.1036	0.1852	0.0466	0.1699	-1.8847	0.0756	0.0908	0.003	3.6896	0.0265	0.3071	0.1114	0.0121	0.046	0.047	0.0298	-0.0008	0.1236	0.0444	1.1476	0.0533	0.1095	-0.0418	0.1404	0.021	0.0177	10.673	0.0111
K307	-0.0317	0.0041	0.0088	0.0063	-0.2507	-0.0152	0.1067	0.0363	0.0196	0.1247	0.0026	0.0738	-0.0042	0.6453	-0.0574	-2.3124	-0.071	0.0305	0.0684	-0.0526	0.346	-0.1007	0.0614	-1.5263	-0.1332	-0.0443	0.0095	0.0333	0.0018	0.1674	0.0318	-0.0125	-0.0026	0.0285	-0.0179	-0.0092	0.0123	0.0116	0.2629	0.0178	-0.0054	-0.0059	-0.3088	-0.0136	-0.0204	13.5881	0.0048
K308	0.0122	0.0105	-0.0806	-0.0414	0.1164	0.0014	0.0324	0.0892	-0.0243	0.3924	0.0216	-0.0067	0.1283	0.1904	-0.048	1.5994	0.0345	0.0243	-0.011	-0.0307	-0.1782	0.1438	0.1461	-0.5106	3.1656	0.3667	-0.0062	5.3563	-0.0186	0.5348	0.0246	0.0032	0.0829	0.0087	0.0205	0.1886	0.0013	-0.102	0.2175	0.0481	0.0097	-0.0107	-0.2063	-0.0471	0.0306	23.6766	-0.0157
K309	0.0058	0.0195	-0.0186	0.0101	-0.026	0.0328	-0.01	0.1668	0.0191	0.1856	0.065	0.0797	0.0896	0.707	-0.0324	0.7829	0.0072	-0.0034	0.0181	0.166	0.1644	0.066	0.0343	-2.6962	0.069	0.1523	0.0008	11.4511	0.0097	0.1035	0.1078	0.0034	0.0516	0.0209	0.0074	0.1857	-0.0267	0.0004	0.2338	0.1163	0.0047	-0.0518	0.0085	0.0118	0.0199	14.2088	0.0002
K310	0.0131	0.0418	-0.0089	-0.0027	-0.2994	-0.0401	0.1693	0.4832	-0.0119	0.1802	0.0407	0.0455	0.1571	-4.6398	-0.0315	-0.2045	0.013	0.0169	-0.0526	-0.0199	1.6011	0.0498	0.0807	-5.7912	0.1743	0.2956	-0.0825	104.499	-0.1425	0.4458	-0.0261	0.0305	0.1322	0.0153	-0.0088	2.9581	-0.4075	-0.0127	-0.0749	0.0889	0.1842	-0.1206	0.0114	-0.0263	0.0162	-7.5694	-0.1027
K311	-0.0443	0.0068	-0.0847	-0.015	-0.1803	-0.0751	0.1509	0.2051	0.2458	0.2225	-0.0055	0.0821	0.0078	0.7181	-0.0858	-4.7783	-0.1456	0.0245	0.0117	-0.345	0.0395	-0.0985	0.0081	-2.7823	0.0798	-0.0706	-0.0035	12.2317	0.0042	0.321	0.1131	-0.0094	0.0299	0.0148	-0.0625	0.1979	-0.0407	0.0035	0.2889	0.0257	-0.0068	-0.0678	-0.1425	-0.0118	-0.0221	16.1472	-0.0059
K312	-0.0464	0.01	-0.0139	-0.0145	-0.1563	-0.0031	0.0411	0.044	0.1074	0.2247	0.0027	0.1491	-0.0787	0.4573	-0.0959	-4.8723	-0.1727	0.0025	0.035	-0.2458	0.4831	-0.1007	0.0779	-1.5584	0.2909	-0.1234	0.0017	2.0165	0.0025	0.0003	0.0387	-0.0314	0.0172	0.035	-0.0567	0.0005	-0.0398	-0.0142	0.687	0.1023	0.0587	-0.0194	-0.3475	0.0212	-0.016	5.644	0.0029
mean	-0.00392667	0.0236424	0.00867922	0.00959216	-0.0633322	-0.00969412	0.0634314	0.0784604	0.0118514	0.208858	0.0440988	0.0661804	0.0989357	1.06207	0.088051	-0.172355	0.0150714	0.00889176	0.0342141	0.0871745	0.492892	0.0285031	0.12743	-1.51012	0.246964	0.0829302	0.00278157	5.86202	0.0118973	0.4304	0.00715176	0.00533725	0.0476506	0.0172337	0.00375529	0.123695	0.0215431	-0.0320686	0.261117	0.0687796	0.0887192	-0.1098	-0.0359965	0.0272984	-0.00373647	1.38642	0.00766
standard deviation	0.0402633	0.0324368	0.115967	0.0199432	0.143555	0.060013	0.149968	0.25641	0.0413995	0.199017	0.0647098	0.089836	0.152393	2.06984	0.283992	5.98046	0.199004	0.0428646	0.0984877	0.268741	0.634604	0.197595	0.154169	2.50266	0.417898	0.472166	0.0115151	13.9924	0.0196699	0.789643	0.0692754	0.0164359	0.0642397	0.0181392	0.0772917	0.32281	0.0609867	0.153281	0.361444	0.10406	0.114786	0.242376	0.311829	0.0571257	0.0401695	12.7116	0.0190082
median	-0.0023	0.0196	0.0167	0.0099	-0.0469	-0.0061	0.0235	0.044	0.0046	0.1774	0.0303	0.0534	0.0754	0.8568	0.0189	-0.2045	0.014	0.0041	0.0331	0.0707	0.3637	0.0298	0.1239	-1.0713	0.2153	-0.0006	0.0032	0.3795	0.0112	0.3161	0.0029	0.0043	0.0338	0.015	0.0052	0.0128	0.0188	0.0039	0.1826	0.0476	0.0606	-0.0586	-0.0119	0.0164	-0.0024	1.1974	0.0064
percentile, 25th	-0.0196	0.0075	-0.0091	0.0014	-0.1302	-0.0261	-0.0041	0.0123	-0.0032	0.0796	0.0116	0.0138	0.0254	0.171	-0.02	-2.7524	-0.0895	-0.0093	-0.0075	-0.0522	0.1151	-0.0812	0.0404	-2.4883	0.069	-0.0644	-0.0009	0.0537	0.0018	0.0983	-0.0221	-0.0033	0.0137	0.0059	-0.0278	-0.0033	-0.0061	-0.0167	0.0474	0.0133	0.0031	-0.132	-0.1379	-0.0039	-0.026	-5.9165	-0.0017
percentile, 75th	0.0156	0.0378	0.0396	0.018	0.0136	0.0078	0.0867	0.1202	0.0224	0.2925	0.0701	0.0981	0.1601	1.9254	0.0815	2.5599	0.115	0.0256	0.0719	0.2158	0.7531	0.124	0.2055	-0.2722	0.4308	0.0789	0.0083	4.1632	0.0216	0.622	0.0318	0.013	0.0681	0.0275	0.0355	0.075	0.0487	0.015	0.3998	0.1026	0.1416	-0.0149	0.0781	0.055	0.02	8.8068	0.0162

## Sheet: metabolite fold changes
	Exercise-induced fold changes of urinary metabolites
ID	1-Methylnicotinamide (fold change)	2-Hydroxyisobutyrate (fold change)	3-Aminoisobutyrate (fold change)	3-Hydroxyisovalerate(fold change)	3-Indoxylsulfate (fold change)	3-Methylxanthine(fold change)	4-Hydroxyphenylacetate (fold change)	Acetate (fold change)	Acetone (fold change)	Alanine (fold change)	Betaine (fold change)	Carnitine (fold change)	cis-Aconitate (fold change)	Citrate (fold change)	Creatine (fold change)	Creatinine (fold change)	Dimethylamine (fold change)	Dimethylsulfone (fold change)	Formate (fold change)	Gluconate (fold change)	Glycine (fold change)	Glycolate (fold change)	Guanidoacetate (fold change)	Hippurate (fold change)	Histidine (fold change)	Hypoxanthine (fold change)	Isoleucine (fold change)	Lactate (fold change)	Leucine (fold change)	Mannitol (fold change)	Methanol (fold change)	Methylamine (fold change)	Methylsuccinate (fold change)	N,N-Dimethylglycine(fold change)	Pseudouridine (fold change)	Pyruvate (fold change)	Succinate (fold change)	Tartrate (fold change)	Taurine (fold change)	Threonine (fold change)	trans-Aconitate (fold change)	Trigonelline (fold change)	Trimethylamine N-oxide (fold change)	Tyrosine (fold change)	Uracil (fold change)	Urea (fold change)	Valine (fold change)
K001	0.868821	0.949206	1.22911	1.10802	0.929226	1.04161	0.698851	0.478285	1.31541	1.38021	1.32404	2.06351	1.09495	1.09179	0.840746	1.12026	1.02539	1.01429	1.04762	0.79242	1.15834	0.984368	1.20121	0.723104	1.03398	1.51351	0.855932	1.97567	0.969758	1.0515	0.61457	1.94958	1.14904	1.00367	1.10772	1.2679	1.13613	0.505954	2.44909	1.24678	0.913165	0.681706	1.10361	1.00997	1.40074	1.06628	1.04563
K002	0.689335	1.26672	0.907687	1.0288	0.460733	0.612083	0.822935	1.54248	1.73371	2.03176	1.0176	6.21951	1.13549	1.26835	0.534613	0.875459	0.769848	1.34796	1.4007	1.31148	1.694	0.835176	0.785076	0.564596	1.45205	2.28255	0.959391	90.6771	1.23274	0.854818	1.95324	0.980645	1.15194	1.97455	0.911588	6.22819	0.532374	1.31156	1.54857	4.68357	2.59929	0.449448	1.12167	1.56464	1.17968	1.09048	1.375
K004	0.450368	1.21009	1.02445	1.18726	0.177097	0.556541	0.519496	3.82838	1.15504	0.831919	3.83395	1.16832	0.666286	1.67807	0.41077	0.725915	0.646074	1.10987	2.19522	0.84135	1.27012	0.61462	1.23584	0.28903	0.782597	0.995342	0.838428	0.984791	1.02376	0.373574	0.687339	0.60119	1.05778	1.53179	0.785243	0.287856	3.15206	0.945946	0.869814	1.02446	0.374046	0.242948	0.629302	0.911651	1.34961	1.72714	0.862952
K006	0.804133	1.26485	1.36895	1.10614	0.987619	0.821678	1.11445	1.0711	0.752809	1.18004	0.895238	1.98879	1.40937	1.05029	0.85543	0.944252	1.06915	0.903585	0.701883	1.04626	1.10746	0.993564	1.4436	0.838125	1.06756	1.55756	0.78836	1.46905	0.933045	0.66961	1.1859	1.39039	1.32637	1.10199	1.02827	1.22727	1.06126	0.772926	1.22946	1.2774	0.957105	0.798814	1.20208	0.964971	0.90938	1.08843	0.953668
K007	1.08182	1.05474	1.18469	0.877241	1.01654	0.927835	0.939891	3.49756	0.793103	1.01963	0.982537	1.1681	1.17629	1.04629	1.28336	0.917241	0.971463	0.953144	0.912784	0.92816	1.03338	0.922662	1.11432	1.01401	1.00494	1.23657	1.40252	0.995446	1.27093	1.0364	1.14228	1.40663	1.00664	0.936441	0.985581	0.770574	1.46584	0.668332	1.09702	1.05145	0.886266	0.746326	0.931574	0.983871	0.729426	1.03419	1.07772
K008	0.934723	1.10872	0.63929	1.08542	0.853824	0.495098	0.890284	6.68591	0.758632	2.75159	1.18304	2	1.05436	1.19853	0.958904	0.906923	0.854785	1.15326	1.4216	0.767229	1.3402	1.01083	0.765437	0.719693	1.25131	1.67093	0.648352	85.1883	1.51852	2.68864	0.995516	0.880478	1.4028	1.1768	0.904681	11.6505	0.949458	1.08367	1.64519	3.64602	1.86896	0.64717	0.840047	1.04498	1.06733	0.917536	0.788966
K009	0.795364	1.30593	1.39565	1.22794	0.902977	0.892837	1.08801	1.54806	0.341935	1.58756	1.53656	1.77304	1.54256	1.09156	1.90077	0.988614	1.03973	0.784294	1.36299	1.24101	1.31325	1.10282	1.42701	0.818006	1.49167	0.694766	1.15459	5.32715	1.54799	3.51517	0.719807	1.26908	1.34747	1.27945	1.07911	0.479365	2.5468	1.28796	1.3312	1.36018	0.910873	0.710117	1.01654	1.12969	0.697165	0.955144	1.10417
K010	1.00492	1.94787	2.6955	1.7377	1.09565	1.46777	1.18458	1.75686	0.448087	1.88905	1.7802	2.01333	2.0696	2.21133	3.37076	1.55023	1.69363	0.583643	1.28686	1.72684	1.89608	2.29278	1.34282	0.941715	2.15526	0.601401	1.67241	15.4149	2.01149	3.76443	0.453988	1.5867	1.82241	1.97306	1.66992	2.41212	1.51902	1.06735	2.10041	1.5623	5.21605	0.790956	1.29654	1.39183	1.39279	0.802628	1.96767
K011	1.01141	1.2366	1.6637	1.22422	0.677986	1.00498	1.04441	1.06836	1.59341	1.25029	0.929953	1.62748	1.2544	1.47988	1.95068	0.904034	1.11989	0.567319	1.27325	0.723329	1.26064	0.744302	0.851395	0.392797	1.16654	0.685988	1.03425	0.917563	1.5	0.576249	0.94	0.946578	1.35399	1.33573	0.979375	1.35308	1.23237	0.301887	0.943625	0.997954	1.11351	0.860962	0.771358	1.32839	1.08184	1.14378	0.9329
K012	0.851043	1.20026	1.1245	1.11068	0.790276	0.783217	0.84855	2.1684	1.09195	1.15303	1.03202	1.42379	0.93511	1.14163	1.19632	0.911346	0.928882	1.28372	1.09657	1.03459	1.0716	0.852202	1.26763	0.419719	1.04441	0.749826	1.5625	19.3012	1.06477	3.03455	0.880492	0.652174	1.1156	1.16814	0.959498	1.39535	1.04126	0.809291	0.913747	1.00545	4.18323	0.687532	0.846644	0.901105	0.815366	1.29443	1.01217
K014	1.14361	1.19054	1.23133	1.1109	1.48447	1.11337	1.46477	1.22166	0.893204	1.87596	0.848837	0.666058	3.00546	0.918628	1.6961	1.33545	1.37271	0.71752	1.90046	1.1754	1.01562	1.1992	1.44667	0.84301	1.19651	27.4646	1.48462	5.21268	1.83594	12.046	1.49153	1.01101	1.42685	1.08247	1.33362	3.49164	1.00856	0.943694	1.65466	1.14741	6.35472	1.59707	1.95354	1.4442	0.74256	0.944292	1.4818
K015	0.75052	1.29477	1.08293	1.1994	0.479496	1.11688	0.586515	1.3383	0.560866	1.43517	1.6632	1.63064	1.21541	1.27532	1.01393	0.960573	0.917308	0.866538	1.1885	1.23353	1.23818	1.0479	1.8852	0.349058	1.24428	0.7555	0.743017	1.43144	0.72796	6.64066	0.706897	1.08594	1.23618	0.783416	1.00815	0.570342	1.37321	1.28468	2.04668	1.31327	7.1561	0.799186	0.666815	0.83526	1.29964	1.08004	0.917431
K016	1.65874	1.68408	1.45154	1.40516	1.0957	1.22883	1.09923	1.35644	1.21277	1.84649	1.48111	1.47564	2.04437	1.49568	2.66228	1.17806	1.31008	1.04619	1.97084	0.765299	1.43152	1.38789	1.6674	1.1071	1.49411	1.83551	1.24211	12.4993	1.76876	6.6079	1.14583	1.28108	1.58144	1.57621	1.42309	1.81802	0.909231	0.714717	1.46805	1.67109	2.24342	0.710311	1.2913	1.43988	1.35906	0.91381	1.46103
K017	0.776667	0.991778	1.17689	1.02848	0.943766	0.884532	0.975665	1.40171	1.8	1.14456	1.12258	1.59977	1.03094	1.0522	2.28873	0.792113	0.859418	1.03717	0.957665	0.953319	0.974271	0.667767	1.1326	0.64538	0.911765	0.59054	0.815029	1.49088	1.11111	7.38086	1.35567	0.932961	0.9415	0.986096	0.878039	0.345622	1.91309	1.65339	1.0275	0.913338	0.959391	0.633668	1.10125	0.870053	0.883544	1.14271	0.912871
K018	1.24912	1.7103	1.67236	1.34088	0.624456	0.686111	1.45923	5.42922	1.33333	2.60256	1.54048	0.4723	2.52523	1.38259	5.09242	1.69601	1.81868	1.18374	1.41237	1.56523	1.41078	1.81862	1.69698	0.875476	1.6096	3.6239	1.67164	365.398	2.31081	15.6883	1.61029	1.80513	1.91065	1.37544	1.74344	21.3902	0.967672	1.53237	1.5078	3.44783	7.2894	0.871681	1.29254	1.531	1.63562	0.966456	1.93873
K019	0.755274	1.3001	1.56824	1.43552	0.865532	0.98125	0.999071	1.67401	1.3211	1.55366	1.08933	1.56117	0.980071	1.15439	1.71899	0.907195	0.929356	0.653351	1.20813	1.07759	1.62513	0.848095	1.30683	0.670616	0.276733	0.144166	1.4375	2.10372	1.54751	5.54297	0.728651	0.85446	1.03454	2.08115	0.985954	0.38535	1.30091	1.25284	1.44964	1.45885	3.23754	0.652482	0.80869	1.09449	0.445568	1.03821	1.74016
K020	1.13238	1.26775	1.11134	1.32225	0.836149	0.832386	0.981492	1.31354	0.748503	1.20321	1.49503	1.74205	1.1962	1.35663	1.90792	0.943817	1.0227	0.998152	1.18228	1.50053	1.38011	1.00027	0.973188	0.658681	1.58374	0.347841	1.30328	1.30879	1.42803	1.49484	0.664407	0.69375	1.18467	1.79724	1.03314	0.834101	1.57913	0.843243	2.28232	1.63179	1.94375	0.708245	0.93629	1.01124	0.741588	1.00139	1.22628
K021	0.970588	1.34004	1.50527	1.36031	0.761885	1.17711	1.11287	1.45461	1.2129	1.41524	1.71614	1.55128	1.28327	0.845081	2.02469	1.09694	1.20475	1.00192	1.34672	1.13676	1.52682	1.49128	2.14286	0.715544	0.306742	0.747839	0.977273	1.52242	1.22961	5.50132	0.946537	1.27103	1.294	1.57108	1.21356	1.39831	1.30806	1.17188	1.83977	1.17934	1.3795	0.91624	1.04715	1.27131	1.27703	1.0234	1.16736
K022	1.27381	1.57288	2.24129	1.63874	1.23481	1.33094	1.18087	1.55028	1.09505	1.84231	1.49895	3.15282	1.68119	3.42397	1.74801	1.24069	1.33339	0.868309	1.4257	1.52499	2.02578	1.53754	1.7073	0.941661	1.80058	1.30825	1.28833	1.46394	1.32932	2.40526	1.01046	1.43426	1.61101	1.51095	1.33583	0.914894	3.25139	1.34846	3.0089	2.39542	1.80469	0.906319	1.2526	1.41381	1.30983	0.959664	1.61082
K023	1.13158	1.75237	1.04065	0.963051	0.410073	0.702984	0.849913	4.72269	3.34384	2.50445	1.31748	4.07143	1.13472	1.07016	0.868755	0.832871	0.875038	1.79211	1.63833	0.141148	1.25819	0.905886	1.37304	0.476721	0.610152	1.93194	1.03468	228.202	1.04202	3.57763	4.03167	1.51977	1.987	1.17604	0.913306	17.6531	0.892135	2.13132	0.86166	1.35146	1.47443	0.665027	0.849049	0.826237	1.10187	1.0345	0.935841
K024	0.858586	1.08155	0.85303	1.03255	0.673724	0.743704	0.81829	2.34714	1.30079	1.70514	1.40383	1.53319	0.886454	0.968814	1.86803	0.776519	0.889096	1.45421	1.14286	1.19628	1.1657	0.898764	1.16484	0.465839	1.10759	0.613453	1.43919	2.198	1.10106	1.1353	1.33155	3.66438	1.21075	1.45409	0.932378	0.741093	1.64098	1.04545	1.09593	1.36471	1.51347	0.6856	0.747143	0.935271	0.921241	1.10623	1.16768
K025	2.01654	1.87444	1.61998	1.56903	1.61916	1.46019	1.69018	1.10551	0.947368	2.74214	1.40066	1.31793	2.93704	1.57851	2.85844	2.10007	1.82585	1.19826	1.66625	1.81825	1.60257	1.45887	1.42245	1.34163	1.4087	6.65935	1.96825	5.68609	2.52128	2.39425	1.43271	1.69309	2.21206	1.69632	1.96601	2.49288	1.87433	1.22917	1.7005	2.04514	2.20961	0.978296	2.05155	2.15909	1.36992	0.887335	2.14245
K026	1.09243	1.3207	1.35412	1.21053	1.21339	4.51079	1.36234	1.31673	1.33824	1.67523	1.25457	0.875753	1.8815	1.0149	4.62348	1.27015	1.47144	1.1791	1.21964	1.69013	1.03644	1.25605	1.36502	1.19211	1.372	2.82486	1.35669	8.32399	1.55596	2.16393	0.745921	1.75124	1.42224	0.701031	1.32036	1.59091	2.50292	1.58511	1.44014	1.09018	2.05124	1.03473	1.2097	1.11486	0.958383	1.06132	1.47967
K027	0.808237	1.27212	1.47566	1.34086	1.17913	0.711039	1.02869	6.70667	0.855856	1.85958	1.825	2.58219	1.46441	1.37129	1.66458	1.13639	1.0784	0.814583	1.01983	1.07228	2.00907	1.38027	1.4221	0.9454	1.73842	1.20749	1.27966	3.04232	1.46319	1.11839	0.696035	1.37978	1.7443	1.76425	1.15944	1.17401	1.55425	0.501713	2.20204	1.83123	3.93483	0.78687	1.2924	1.30005	0.662609	0.856246	1.2645
K028	1.19874	1.17596	1.34861	0.977726	0.950895	0.783439	0.941731	1.18559	1.24581	0.971664	1.02097	0.986721	1.04941	1.01762	1.37255	0.941159	0.984422	1.11582	0.960825	0.861853	0.998775	0.735316	1.15691	0.775541	1.05684	0.997537	0.794872	0.997785	1.24091	1.01486	0.965517	1.14844	1.01141	0.914807	1.00696	0.560773	1.75726	1.55367	1.02259	0.991182	0.851504	0.702236	0.96411	0.967502	0.876588	1.11109	0.995
K029	0.992978	1.19389	1.02278	1.01251	0.654624	3.23529	0.673533	3.36445	1.41053	1.8376	1.42613	1.39204	1.53073	1.12263	2.9547	0.970481	0.994285	1.30626	1.2477	1.40154	1.28631	1.18021	1.44796	0.679654	1.31227	2.1909	1.09646	15.3554	1.64242	1.43938	1.18357	1.87978	1.4339	1.17517	1.04203	1.78003	1.9726	0.983229	1.26556	0.779034	3.54845	0.748359	0.811723	1.17231	0.91834	0.902665	1.18101
K030	0.716216	1.08546	1.39538	1.33828	0.75547	0.777778	0.817265	2.58034	1.04348	1.7817	1.29677	1.66223	1.02778	1.72242	1.02778	0.839036	0.772573	0.286013	1.55666	0.888266	1.57728	0.890613	1.81503	0.691721	1.18532	0.928622	1.38065	1.22142	1.51106	4.29128	0.978193	0.501992	1.09612	1.31447	0.870048	0.21123	3.77419	1.14423	2.20208	1.63829	0.856011	0.449929	0.826895	1.15325	0.800871	1.97384	1.24153
K032	0.799342	1.20709	1.20424	1.07387	0.57689	0.6	0.892061	1.875	2.50691	1.73064	1.00847	1.66914	1.40433	0.833243	2.29932	0.963599	1.16899	0.965879	1.05873	1.06925	1.09489	1.1043	0.818182	0.83158	1.1181	0.964535	1.34296	4.3899	1.13309	1.079	1.08439	1.25166	1.27707	1.63226	1.11264	1.68257	1.39044	1.3726	1.99798	1.17509	2.76356	0.665514	0.7371	1.07922	1.28037	0.813045	1.09771
K033	0.899303	1.03215	1.17208	0.938429	0.976582	0.861935	1.03179	0.9501	0.761589	1.06014	1.3031	1.06855	1.11452	0.952506	3.38349	0.916214	1.06564	4.82353	0.87923	1.06262	1.00231	0.96855	1.07961	0.709498	1.06514	0.749873	0.982456	1.82522	1.11641	1.2628	1.12863	1.16055	0.98968	1.15182	1.02807	1.05856	1.14448	0.831909	0.201897	1.14655	5.0249	0.728643	1.11737	1.0553	0.918276	1.02817	1.02581
K034	1.75204	1.34906	1.18144	1.11672	1.27546	1.17218	1.0727	1.21185	1.00623	1.31126	1.21787	1.18375	1.30755	1.25168	1.76359	1.1417	1.19924	1.58967	0.886721	0.977087	1.13504	0.811741	1.30928	1.25365	1.09145	1.87516	1.21831	15.499	1.20468	0.898542	1.01754	1.34317	1.11913	1.03344	1.24371	1.61081	1.60167	1.05714	1.29556	1.48313	1.10276	0.865934	1.24464	1.10634	1.43192	1.16689	1.08491
K036	0.779614	1.22541	1.45517	0.895795	0.787045	0.95941	1.01882	1.41419	0.943182	1.54977	1.32185	1.0327	2.16502	1.34899	2.47778	1.03523	1.08351	0.882438	0.77344	1.83097	1.0354	1.17842	1.05228	0.636814	1.19763	0.662025	0.915385	1.76155	1.18072	4.89914	1.29787	1.25419	1.18498	1.08683	1.12311	1.18571	1.59307	1.64091	1.49327	1.36802	3.93851	0.735624	1.14903	1.01193	0.887113	0.952497	0.911364
K037	0.908629	1.30843	1.51538	1.39356	0.933181	1.8481	1.46909	1.67712	1.16359	2.15844	1.27952	1.82746	1.33092	1.78891	2.06027	0.939073	1.0096	1.10249	1.22997	1.23201	1.72472	1.04069	1.62949	0.761891	1.35899	0.821739	1.38793	1.64187	1.58152	2.22168	0.840528	1.36735	1.61996	1.24583	1.04389	1.73636	1.78723	0.978723	1.80426	1.94746	0.951163	0.645756	1.14347	1.22857	1.01857	1.08461	1.23333
K038	0.684091	1.34648	0.702614	1.11913	1.04582	0.658798	2.05202	0.931387	1.83871	2.51318	1.12757	2.12882	1.58918	1.3467	1.76856	0.951101	1.08002	1.36037	1.17343	1.51015	1.6029	0.857143	1.44764	0.625118	0.962679	0.54043	1.49375	1.86224	1.1813	5.69688	1.88728	1.35985	1.59023	1.57857	1.11127	2.63768	2.58824	1.33645	1.17441	1.79462	1.47727	0.688493	1.06954	1.19759	0.976645	1.05754	1.23451
K039	0.723765	0.912439	0.911885	0.610411	0.680236	0.354677	1.03521	2.13841	1.052	2.00183	0.896875	1.94495	1.91058	0.638	1.74785	0.621933	0.757867	0.78009	0.554209	0.733547	0.869937	0.647121	0.93425	0.52582	0.894077	1.75169	0.614865	45.0412	1.06321	3.10089	0.732835	1.31172	1.26736	0.848514	0.671057	21.7555	0.73852	0.707547	0.829872	1.94418	2.32542	0.547311	0.685805	0.880365	0.652391	0.624069	0.745432
K040	0.563433	0.833205	0.572869	0.8111	0.803017	0.39604	1.23744	2.08768	0.800356	1.59102	1.15629	3.85308	0.729533	1.29019	0.531312	0.646568	0.599495	2.83333	1.3797	0.710377	1.30216	0.742401	1.07984	0.332463	0.942456	0.850121	0.981538	1.15119	1.2684	2.93919	2.08207	0.347826	1.15655	1.2671	0.710049	0.891496	1.50108	1.40316	1.64724	1.60137	0.710491	0.391053	0.625579	1.6852	0.672743	1.37856	1.02876
K041	0.972403	1.01963	0.885524	1.18125	0.58995	0.909918	1.22894	2.07363	3.2459	1.21946	0.851528	1.48913	1.0326	0.95174	1.74491	0.715908	0.818156	2.20557	1.92616	0.85359	0.995137	0.860289	1.35073	0.466933	1.26905	0.492765	1.20513	0.292178	0.940647	1.14328	1.81922	0.665899	1.01994	2.13462	0.839759	1.20527	1.88421	0.971857	1.23866	1.99283	1.26667	0.686673	0.631747	0.970772	0.879265	1.14868	0.979115
K042	1.31949	1.06051	1.47254	1.11973	0.718176	0.347495	1.2544	2.22222	2.55208	1.26918	1.12723	2.00724	1.00965	1.24016	2.71609	0.764455	0.839415	1.22316	1.57263	1.18103	1.54716	0.623349	1.41567	0.779286	1.51262	0.283472	1.16429	1.42391	1.52448	2.25987	2.27656	0.79803	1.05027	1.8365	0.88519	0.562937	2.66232	1.22276	2.08769	1.03813	2.01606	0.627069	0.698984	1.0403	0.986645	1.0524	1.03302
K043	1.07532	1.46844	1.12977	1.24125	0.824877	1.16248	0.855217	3.70721	1.81343	1.84871	2.28322	5.52841	1.43253	1.53607	1.73255	0.978426	0.958699	1.3402	1.44468	1.8887	1.91351	0.889356	1.52941	0.595205	1.80893	0.890193	1.18349	10.3346	1.5984	1.06985	1.69278	0.878924	1.35103	1.67978	1.08259	1.65125	2.32866	0.65811	1.22901	1.77333	1.03131	0.742325	0.979155	1.27834	0.798611	1.15451	1.20256
K044	0.865871	1.3213	1.2614	1.46868	1.09182	0.961599	1.18297	1.39115	0.767754	1.60284	1.66334	3.3323	1.16295	1.46565	1.72702	0.943465	0.917721	1.02677	1.63975	0.948879	1.8641	1.48555	1.41375	0.892093	1.52359	0.685306	0.658098	4.04963	1.39211	3.5388	0.484513	2.43103	1.53756	1.7598	1.05981	0.844612	2.00391	0.804878	2.44687	1.77942	3.4528	0.733427	1.21613	1.32776	0.826211	0.838872	1.168
K045	1.01034	0.993238	0.764482	0.956069	0.816585	0.903422	0.77128	1.47485	1.20918	1.03874	1.14739	1.58598	0.915335	1.20472	1.03411	0.857325	0.836115	0.909091	1.06908	1.31341	1.15415	0.806153	2.97917	0.657219	1.06515	0.671683	0.827225	1.3394	0.934043	0.672655	0.794451	1.09398	0.881838	1.15263	0.912055	0.58658	1.32773	0.52673	1.25207	1.0381	0.863203	0.683647	0.807925	0.919976	0.957429	1.22418	0.987203
K046	0.755302	1.04981	0.671739	0.997812	0.806195	0.623252	1.89705	2.40984	4.64286	0.955786	0.946019	0.737288	0.956129	0.796742	0.821349	0.650978	0.775766	2.43767	1.19897	0.842746	0.654757	0.399235	1.9542	0.43687	0.869368	1.00191	0.903226	13.2253	0.860274	0.708231	2.33499	0.870717	0.937734	3.59542	0.711307	1.98309	0.716946	1.2108	3.17261	0.85497	0.685089	0.648649	0.725089	0.785812	0.783748	1.59154	0.712439
K047	1.20915	1.57362	1.25599	1.23819	0.778912	0.867086	1.29643	14.2623	1.35329	2.13773	1.32403	1.28926	1.29556	1.24906	3.52302	0.992297	0.927689	1.17318	1.24316	0.836899	1.39297	1.19837	1.50189	0.766778	1.18227	1.08035	1.16854	137.829	1.42667	1.10874	1.36066	1.26789	1.43652	1.35843	1.05286	8.41958	1.17578	1.08786	3.11071	2.73465	2.15569	0.836291	1.02038	1.46222	0.9625	1.01369	1.31461
K048	0.821875	1.10367	0.716938	0.901235	0.583907	0.57601	1.02461	3.03191	1.77273	1.15984	1.26723	1.72607	0.94577	1.00627	1.87132	0.67607	0.790491	0.391984	1.23504	0.706692	1.0699	0.814325	0.711134	0.54371	1.25932	0.658537	0.954248	18.2794	1.15873	1.20542	0.797468	1.12274	1.27891	1.40061	0.758029	0.996063	3.07843	1.38362	1.53739	0.571536	0.62	0.462778	0.629956	0.901179	0.751688	0.768646	0.831288
K049	1.23273	1.1968	1.1581	1.09846	0.962446	1.02412	1.10563	1.114	0.868263	1.30991	1.2185	0.923954	1.23391	1.14062	2.11035	1.044	1.0898	1.03019	1.14056	0.787703	1.21778	0.991088	1.32933	0.841117	1.17291	1.12723	1.39855	3.21193	1.39302	3.35534	1.12291	0.931034	1.15244	1.255	1.11488	0.975336	1.8107	1.54508	2.58147	1.29345	1.13793	0.802544	1.01053	1.08424	1.01521	0.95787	1.20576
K050	0.833974	1.34557	1.27755	1.14302	0.757728	1.03406	1.56051	4.39452	0.967568	1.66842	1.44848	1.40792	1.2519	1.17565	1.43385	0.964696	1.05756	1.94725	1.21479	1.31682	1.58666	1.17833	1.18498	0.508963	1.51486	1.0582	1.27129	128.265	1.83603	1.4943	0.782808	0.967462	1.59386	1.76875	1.01149	5.67807	1.32726	0.967096	1.03298	1.73921	2.74668	0.800826	0.9482	1.22884	0.744456	0.864664	1.43808
K051	1.27812	1.36414	1.04418	1.22366	0.920939	0.881112	0.985104	1.62667	0.980027	1.77979	1.09493	1.59791	0.964474	1.38888	1.36773	1.0012	0.970668	1.12356	1.55781	1.03346	1.61166	1.12663	2.88851	0.90725	1.65516	0.837635	1.19549	8.94424	1.32692	1.38773	1.01412	1.92713	1.12952	1.71119	1.09859	1.11842	1.19328	4.46352	1.40789	1.2017	1.89456	0.704294	1.16879	1.21769	1.08255	1.0034	1.18363
K052	1.19231	1.34164	1.1204	1.13968	1.08363	0.822485	1.08917	0.98829	0.673425	1.57751	1.32192	0.63	1.2901	1.14425	1.25459	1.17309	1.29636	0.75448	1.04043	1.59586	1.3546	1.31305	1.26389	1.03775	1.43434	0.7	1.33333	4.90683	0.975709	0.852866	0.625306	1.54359	1.2124	1.30061	1.23621	1.5731	1.29797	1.64444	1.29765	1.46185	1.23113	0.85898	0.951262	1.31307	1.17325	1.11665	1.18132
K053	1.13944	1.92697	1.20064	1.55633	1.42203	0.936842	5.41744	3.95537	0.742268	4.31923	1.8521	2.20601	2.83484	1.42267	2.67643	1.7841	1.68504	0.767635	1.29577	2.53194	1.83353	1.43208	3.01598	1.49198	1.74098	11.4532	1.66292	241.709	2.83871	3.98995	0.770459	1.45169	2.17718	1.04414	1.69962	27.7055	1.48853	1.51032	1.81475	4.80052	1.95506	1.4186	1.88191	1.97654	1.87996	0.921991	2.5163
K054	0.79732	1.0555	0.93522	0.989865	0.550587	0.854167	1.07692	1.19226	2.25882	1.04881	1.20306	1.18632	1.0767	1.28129	0.886438	0.83427	0.847787	1.04682	1.07738	1.0714	0.961674	0.965058	1.1054	0.571621	1.26736	1.04531	1.44595	1.22975	0.738144	0.738972	1.53623	0.824793	1.01496	1.48084	0.904795	1.08696	1.2849	1.18901	1.77921	0.686823	1.83641	0.607178	0.797349	0.946597	1.20663	1.36236	0.897036
K055	1.10738	1.15101	0.8	0.863354	0.691512	0.593041	1.29296	0.829665	1.54746	1.80283	1.12132	1.92757	1.39909	0.853964	0.960771	0.858819	0.950245	1.61117	0.896006	1.04292	1.18434	0.752826	1.18061	0.606056	1.30155	1.07558	1.25604	16.5787	1.55162	1.46436	1.78358	1.20319	1.05074	1.64138	0.914778	6.82192	0.643944	0.402946	2.1462	1.1238	3.87414	0.537507	0.957881	0.871519	1.06864	1.17531	0.974403
K057	0.88475	1.27086	1.3506	1.20922	0.866138	0.784539	1.12074	1.12733	1.51224	0.910622	1.59698	1.33333	1.19325	1.23036	1.24554	0.956119	1.06001	0.857503	11.8285	0.747065	1.18235	1.25019	1.05892	0.819349	1.36634	0.714588	1.07668	0.856771	0.944828	1.06552	0.5	1.41301	1.30859	2.51864	1.01675	0.967593	1.93755	0.483034	1.29121	1.56062	0.992857	0.796693	0.932029	1.09011	0.753138	0.717967	0.939297
K058	0.990329	1.16523	1.16704	1.16572	0.926199	0.595745	1.28507	1.48681	0.789617	1.21591	1.09874	1.08155	1.17629	1.18986	2.10266	1.09269	1.09333	0.736559	1.2713	1.24087	1.13751	1.10636	1.23395	0.905674	0.90866	1.29275	1.10596	0.946144	1.01344	1.17991	0.708249	1.46414	1.09153	1.09615	1.13024	1.22807	1.37094	0.526455	1.0419	1.44836	1.15931	1.18395	1.08078	1.16786	1.21734	1.0194	1.08984
K059	0.99179	0.904615	0.870984	0.875	1.1014	0.861671	0.857656	0.865526	0.801347	0.889009	0.694906	0.703297	0.801134	0.887579	0.732691	0.844792	0.903882	1.0501	1.22372	1.64315	0.976283	0.824879	2.98779	0.722664	0.846947	0.888268	0.714286	0.660285	0.910534	1.21097	0.73704	1.04011	0.718449	0.903654	0.93485	0.772477	0.965517	0.682678	1.20188	1.01495	0.907018	0.918696	1.17717	0.821938	0.836401	1.04801	0.765847
K061	0.812018	0.983535	1.18333	1.03333	0.705426	0.657117	1.038	1.31892	1.06557	1.33879	1.03815	2.74661	0.88026	0.933324	0.976744	0.71431	0.836725	1.1881	1.61086	0.961369	1.07084	0.822163	0.936649	0.462874	1.30324	0.245161	0.648536	1.81276	1.05053	1.21141	1.14684	1.07663	1.10422	1.47183	0.793915	0.575802	1.05102	0.386883	1.3327	0.938995	0.947723	0.724324	0.677849	0.98827	0.802043	1.07672	0.828302
K062	0.960583	1.15741	1.09115	1.23739	0.99961	1.94771	1.15953	0.808637	0.709437	1.44612	1.40617	2.87368	1.20328	1.06799	1.01654	1.04855	1.08948	0.839354	1.16149	1.23428	1.28123	1.29365	1.27282	0.712128	2.12059	0.750384	1.27301	1.18095	0.995122	1.18314	0.532274	1.84	1.05969	1.23695	1.07023	1.48485	0.959248	1.43558	1.32174	1.27357	2.51963	0.9792	0.97838	1.05711	1.40571	1.00374	0.916667
K064	1.59492	1.68864	1.64619	1.97211	1.7583	4.19318	2.57503	0.668659	1.3237	2.78755	1.69375	2.45367	2.74599	1.70465	1.09511	1.64022	1.7527	5.14607	0.706974	1.97862	1.77339	2.54028	1.85872	1.69071	1.68123	3.50467	0.984709	5.93667	1.73775	7.40054	0.461538	1.3122	2.09136	1.42967	1.61057	2.12879	2.23727	1.25263	1.86975	2.95534	3.19277	1.0589	1.65385	1.60796	0.873929	0.657194	1.74707
K065	1.18825	2.0033	1.7478	1.46313	0.898793	1.22163	1.65724	2.71332	2.12535	3.7897	2.11148	3.621	2.06954	1.84375	1.07388	1.09726	1.07138	1.78118	1.33392	1.90688	2.05607	1.11495	1.49288	0.669394	1.82282	4.88779	0.877698	267.522	2.09914	2.88443	2.55847	1.10495	1.77723	2.22222	1.14105	18.0609	0.549505	0.618384	2.16131	12.8757	4.25949	0.877489	1.26057	1.29551	1.33951	1.30914	1.7971
K066	1.21224	1.38706	1.23644	1.46309	1.46154	1.14157	1.44143	1.98399	0.956731	1.38545	1.536	1.43677	1.26994	1.57311	1.00933	1.24212	1.16817	0.857461	1.39747	0.966764	1.55721	1.29699	1.17814	0.797244	1.32158	1.16245	0.596882	9.86224	1.24724	1.66399	0.616022	0.866162	1.49168	1.51448	1.2704	1.42992	1.66471	1.11261	1.41382	0.856076	3.59701	1.00587	1.05495	1.12724	1.32345	0.83017	1.24106
K067	0.633441	1.32573	1.11464	1.20657	0.802863	0.89209	1.52198	2.55333	0.625259	1.88822	1.19785	3.38462	1.10468	1.33464	2.30638	0.96212	0.925858	0.933709	1.54135	1.11006	1.68882	1.10579	2.09984	0.892493	1.028	1.49656	1.06625	64.605	1.18323	2.16521	0.664047	1.36726	1.32529	1.28037	1.03875	3.90601	1.38585	0.84399	1.76681	2.30052	2.10388	0.806517	1.62424	1.52736	1.18984	0.846792	1.10158
K068	1.63168	1.62179	0.969555	1.7296	1.19521	1.26689	1.49892	2.21157	0.888325	1.74933	1.48493	0.802005	1.1905	1.48951	0.6008	1.09033	1.01817	1.03641	1.18133	1.64074	1.5119	1.16564	0.932849	0.82966	1.42551	1.76548	1.02093	175.095	1.49084	1.41425	0.765924	1.40964	1.55761	0.838346	1.12265	8.90612	0.649367	0.9472	2.15165	2.6601	1.72225	0.658833	1.09127	1.47752	1.35289	1.24765	1.08017
K069	0.892552	1.04579	1.47175	0.890926	0.942113	1.03647	1.26273	2.6784	2.65636	1.40319	1.3048	1.59623	1.20167	1.09275	0.609341	0.815769	0.787899	1.58883	1.07569	1.03114	1.05621	0.864673	1.40881	0.563639	1.14954	2.01565	1.24022	59.1905	1.26154	0.684546	1.76968	1.43689	1.05369	1.4135	0.838346	3.62329	1.04046	1.52038	1.33024	1.48968	0.825383	0.589141	1.02758	1.37771	1.001	1.34418	0.804435
K070	0.532039	1.07939	0.863955	1.16225	0.612594	0.701031	0.931889	2.23169	0.304819	2.47676	2.06081	4.24063	0.643922	1.89303	1.08902	0.792831	0.742886	0.829244	1.20381	1.05842	2.79318	1.07498	2.28013	0.363177	1.46888	0.520683	0.828431	12.0603	1.2625	1.21232	0.352332	0.938462	1.33304	1.23006	0.876592	0.492537	3.84385	0.272289	1.42436	2.50049	0.864179	0.644781	0.712043	1.23575	0.658892	0.695909	1.30588
K074	0.525314	0.940252	0.41565	0.893318	0.822451	0.273273	2.3429	0.898182	2.93017	2.04236	1.51491	2.33333	1.4533	1.25686	0.777599	0.727537	0.751449	0.755611	1.20173	0.807904	1.30684	0.495094	0.918037	0.509883	1.15515	0.516559	0.848485	10.9316	1.03665	2.10963	2.48875	0.978814	1.00383	1.50868	0.741233	3.61463	0.811594	2.42593	0.824295	2.2928	2.84184	0.624031	1.0553	1.19443	0.842982	1.30794	0.967599
K075	0.673913	1.42561	0.574427	1.07929	1.09619	0.928571	1.67497	5.70254	1.31485	8.63376	1.07038	1.93415	2.1045	1.00496	0.658501	0.890153	0.845024	1.15601	0.60456	0.641312	1.29739	0.882992	1.10642	0.660661	1.10201	7.09375	0.733051	1464.89	1.74367	1.84415	1.87414	2.43544	3.43343	1.15778	0.859773	94.2389	1.11027	2.80272	1.29041	2.2083	0.906863	0.666667	0.871419	0.804491	0.889331	0.921949	1.23039
K076	1.69241	2.17546	1.79455	1.51724	1.25491	1.68498	3.76295	4.05775	0.943499	4.89562	2.06331	2.15926	3.18587	1.57273	3.00477	1.88102	1.92084	0.613963	1.17472	2.24695	1.7946	2.05708	1.58443	1.69948	1.76488	15.0965	2.15419	156.474	2.78114	8.63115	0.517018	2.0512	3.46601	1.20716	1.83935	29.1388	2.48387	1.30952	1.44801	4.91707	1.57784	1.20171	1.44017	2.32382	1.67822	0.761889	2.29923
K077	1.47386	2.29348	1.85292	1.58402	1.2636	1.21947	4.61935	3.80654	0.459826	1.7898	1.66411	2.03684	2.13936	1.41761	5.86547	1.59499	1.5108	0.24812	1.23591	2.54907	1.74233	1.77393	2.38881	0.880686	1.78836	0.394973	2.07857	83.5026	2.07143	1.22116	0.2935	2.20703	1.67339	1.55664	1.63708	1.78165	4.92145	0.674473	1.36737	1.55913	1.09584	1.09332	1.5064	1.94276	0.932893	1.03778	1.58438
K078	1.79725	1.25379	1.44722	1.15789	1.04053	0.892982	1.61247	1.97075	0.93865	1.125	1.81356	0.939112	1.17758	1.23839	1.88909	1.01984	1.12132	1.26316	1.00726	1.55368	1.15351	1.12571	1.3132	0.848808	1.23453	0.813202	0.964126	1.14293	1.23743	1.68512	1.20968	1.05578	1.113	1.23577	1.15061	0.978437	1.97801	1.14241	0.963158	1.35595	1.56974	0.728881	0.975346	1.1122	1.44658	1.21427	1.25974
K079	0.541191	1.01893	0.612781	1.24187	0.353732	0.555692	0.25458	0.944259	2.25281	1.04628	0.862803	1.6832	0.698842	1.5147	0.362741	0.576827	0.549125	1.75845	1.31853	0.5829	1.22665	0.60744	1.1404	0.314287	0.94384	0.437922	0.493197	1.31226	0.780384	0.324135	1.4078	0.68408	0.860294	1.22497	0.623007	0.933476	0.908879	0.896797	1.98473	0.776571	2.1631	0.211061	0.507874	0.702322	0.507576	1.08123	0.826493
K080	0.905039	1.0608	1.26218	1.06867	0.934722	0.926625	0.957126	1.452	1.68878	1.39476	1.22779	0.970603	1.12979	1.10283	1.57771	1.01769	1.02388	1.11349	1.15545	1.34428	1.24135	0.995604	1.18927	0.591575	1.1855	0.801158	1.08197	3.84753	1.07805	0.927167	1.36493	0.794311	1.06916	1.21053	1.02837	1.9557	1.14961	1.18403	1.1812	1.01183	1.84458	0.778968	0.911367	1.10593	0.943253	1.0135	1.28627
K081	2.10072	1.37545	1.38028	1.07273	1.38483	0.544379	1.0878	0.799618	0.458824	1.92363	1.03254	4.40476	1.47314	1.20794	1.33702	1.26745	1.23179	0.725869	0.70578	1.19179	1.14819	1.15005	1.10947	0.837933	1.23559	7.05096	1.27451	2.20308	1.47284	2.41287	0.251392	1.02802	1.17453	1.28761	1.31459	1.02649	1.84	2.63889	1.01593	1.41034	8.67647	1.19756	1.67161	1.82716	1.72144	0.711788	1.2599
K082	0.807872	1.01296	1.27094	1.04622	0.736775	0.806437	0.72229	1.56699	3.17	1.76288	1.20475	2.40353	1.18652	1.05289	0.465798	0.851052	0.87777	4.53311	1.30975	1.0504	1.06278	0.857143	1.3234	0.379375	1.266	0.514719	2.72727	2.30534	1.16318	3.02563	2.83005	0.688931	0.964494	1.88276	0.846532	0.618026	0.51972	0.642173	3.29839	1.12972	4.45741	0.704963	0.640146	0.907735	1.02715	1.56975	0.940741
K083	0.909348	1.47797	1.15	1.18403	1.35301	1.37618	1.13636	1.06232	0.840517	2.28998	1.38772	2.6087	1.99961	1.24819	1.37081	1.23277	1.23056	1.16323	0.944729	1.64893	1.62738	1.30395	1.29729	0.583263	1.53675	1.13716	1.65079	18.9444	0.968839	6.41677	0.770816	0.818966	1.51342	1.40105	1.22632	2.65952	0.991597	2.80837	2.0869	2.57486	6.82046	0.87136	1.00239	1.20081	1.02515	1.13955	1.15368
K084	0.650865	1.28802	1.08836	1.2739	0.293418	0.813319	0.810689	2.4006	1.09474	1.66802	0.827022	1.8018	1.06764	1.21256	0.466363	0.765917	0.869785	0.930233	1.19884	0.843979	1.15967	0.866362	1.13924	0.342487	0.978668	1.11438	0.96875	185.035	1.05323	2.68854	0.946809	0.809179	1.28736	1.72853	0.782584	10.4418	0.854895	0.656535	1.18164	2.11333	0.838743	0.682412	0.69005	0.970673	0.663672	0.832227	0.931818
K085	0.701607	1.1537	1.12766	1.15378	0.709599	1.39845	0.926618	1.70937	0.891386	1.41448	1.0614	1.56	1.08326	1.09889	0.698458	0.992404	0.878171	1.19953	1.18274	0.940237	1.30948	0.936259	1.43817	0.345447	1.13553	1.67842	0.895455	3.03183	1.02679	3.35835	0.885	0.795547	1.10759	1.43609	0.986486	0.803695	1.46758	0.6452	2.09308	0.893411	1.94718	0.728079	0.620681	0.86252	1.11343	1.28329	0.903374
K086	0.82874	1.09984	1.0433	1.23408	0.98057	1.01654	1.12613	1.17308	2.08974	1.38497	0.887165	1.41839	1.01918	1.15049	0.612381	0.951221	0.912063	1.43482	1.10734	1.13206	1.04963	0.860908	1.13342	0.647433	1.17382	2.1453	1.07812	2.98257	0.993846	1.63708	2.39683	1.03488	1.09639	1.59167	0.923908	0.961977	0.847826	0.443417	4.03297	1.12398	1.21648	0.782146	1.00096	1.01795	0.851534	1.33566	1.02692
K087	1.00659	1.43692	1.21756	1.19226	0.679148	0.802863	0.83707	5.03551	1.38333	4.29599	1.9932	2.96429	2.62024	1.26749	0.985683	1.12803	1.05728	1.34262	0.879922	1.24233	2.00729	1.26042	1.68431	0.705069	2.52183	2.86695	1.48168	539.054	1.83439	6.65213	1.20944	1.25948	2.50868	1.60849	1.034	104.579	0.678744	2.76642	2.17762	3.45867	4.96474	0.757489	1.0749	1.3705	0.783302	0.707747	1.3845
K089	1.57583	1.17384	1.0899	1.10748	1.10245	1.11218	0.884821	3.28626	1.30952	2.42584	1.29723	0.929012	1.76496	0.606606	3.29786	1.2229	1.20299	0.971569	0.775806	1.31971	1.15417	1.07331	5.11502	0.943028	1.19405	17.714	0.883495	262.398	1.2619	6.42814	0.559066	1.22047	1.83071	1.15556	1.1357	26.1966	0.752312	0.925121	1.11733	0.908036	5.65392	0.767947	0.955862	1.06532	0.984772	0.716435	1.13112
K090	2.2973	1.58135	1.21638	1.09192	0.899143	0.93731	0.683206	2.10277	1.54082	2.38406	1.38793	1.47567	2.50622	1.1149	0.965487	1.33174	1.26621	0.995305	0.740529	1.27367	1.02406	1.39588	1.04438	0.977481	1.02135	16.9119	1.79231	351.029	1.3511	1.8276	1.47588	1.13878	2.71825	0.889435	1.12969	52.9585	0.570275	0.72119	2.82504	2.10378	2.69786	0.746048	1.17166	0.955422	3.17363	0.847906	1.39108
K091	0.738819	1.26649	1.2964	1.27494	1.19808	1.1921	1.24597	1.30211	0.846154	1.47063	1.20448	1.15989	1.35381	1.45424	0.616751	1.10967	1.07241	0.752874	1.27728	1.12273	1.26579	1.05636	1.36492	0.899259	1.0732	1.38224	1.27869	1.18005	1.37057	4.20096	0.829787	1.3199	1.28271	1.09841	1.10862	1.24211	0.793157	1.40891	2.39463	1.20492	1.11369	0.749585	1.26952	1.22857	1.34585	1.15011	1.13418
K092	0.683036	1.23238	1.01023	1.12313	1.65449	0.903061	1.48184	1.27212	0.687101	1.30273	1.44251	1.49213	1.24693	1.13627	0.581882	1.03158	0.975504	0.859241	1.177	1.23496	1.14284	0.516878	1.38715	1.0554	2.68042	0.983723	1.03704	1.37622	1.2	0.707022	0.928821	1.13235	1.30273	1.20035	1.06742	1.1323	1.55814	1.59412	1.18875	1.36523	1.3254	0.990132	1.49269	1.09989	1.17819	1.07778	1.19693
K093	1.26231	1.5237	0.651755	0.763619	0.664519	0.994322	0.566848	5.69826	2.29412	4.02803	1.86852	1.69195	2.48265	0.873536	1.03754	1.16644	1.21101	1.84865	0.65178	0.942296	1.69198	1.13219	1.83959	0.336426	1.56179	5.53408	1.57558	241.839	1.05104	9.93942	2	1.20149	1.88396	1.45733	1.11318	22.6932	0.677856	0.4936	2.30413	2.19633	1.1546	0.724801	0.840922	0.969834	0.736299	0.769761	0.962462
K094	0.888158	1.17337	1.4632	1.02875	0.800747	0.342342	1.01756	1.02589	1.14857	1.54849	1.00825	0.993443	1.31768	0.992482	5.77278	1.10934	1.04815	1.2093	0.828947	1.24931	1.29251	1.11684	1.56574	0.613572	1.70939	0.598692	1.22414	2.2738	2.07143	4.40888	0.782694	0.915811	1.12184	1.58508	0.988516	1.27338	0.918528	1.37795	2.80179	1.31632	1.05034	0.59228	0.493581	1.10815	0.655438	0.825202	1.24545
K095	1.29741	1.2075	1.41581	1.1847	1.14572	0.847176	1.02161	0.737179	0.4	1.1944	1.98387	0.620491	1.46393	0.939027	1.45338	1.31963	1.35737	0.800786	0.790304	1.30223	1.00461	1.1276	1.19627	0.951032	1.10591	1.64982	1.20949	1.1804	1.44541	0.929626	0.60473	1.18148	1.22383	0.926346	1.29034	0.982906	0.826024	1.75299	0.719977	0.981107	3.34962	0.865334	1.27633	1.03793	1.49254	0.828655	1.14265
K097	1.57191	2.13213	1.487	1.54286	0.975878	1.30369	1.08939	7.2	1.76471	3.29806	1.82324	1.68362	3.02786	1.02855	1.12071	1.34816	1.65792	1.20591	0.930523	1.85414	1.706	1.40837	1.17662	1.07636	2.20107	2.57952	1.68627	49.5535	2.18659	3.9201	1.17914	1.48077	2.58117	1.82792	1.4071	9.11583	1.366	0.678041	1.32857	2.06439	4.51383	0.857696	1.51647	1.73131	0.591566	0.874685	1.66667
K098	0.903587	1.23204	1.14115	1.17308	0.740295	1.00683	1.11448	1.23952	1.57143	1.23768	1.38997	1.56739	1.07822	1.243	0.729167	0.983821	1.01562	1.15027	0.929276	1.3457	1.21753	1.03853	1.19545	0.684031	1.24141	0.345242	0.971154	1.98843	1.22112	1.56215	1.36331	0.967846	1.06569	1.46774	1.01898	1.14879	0.960827	0.625531	1.71685	1.0384	0.872	0.735252	0.88049	1.40551	1.09651	1.20006	1.16389
K100	1.38023	1.6861	1.97701	1.44681	1.26942	1.44545	1.28137	1.2749	1.17105	2.04174	1.91265	2.07947	1.71731	1.30572	1.51071	1.76786	1.76195	0.889868	0.88354	2.06414	1.65185	1.53193	1.64368	0.889825	1.75897	1.69577	1.87037	1.70874	2.45833	2.58883	1.01527	2.05882	1.49446	1.77869	1.67679	1.80198	1.25258	1.68908	2.54209	2.0124	1.44156	1.28744	1.64296	1.79587	1.41897	0.952262	1.93258
K102	0.698366	0.649351	0.577076	0.604846	0.525208	0.655172	0.609347	0.895273	0.554585	1.20123	0.699969	1.06334	0.709913	0.715381	0.390625	0.604252	0.555367	0.694712	0.53116	0.809403	0.724057	0.493472	1.01942	0.269004	0.719792	0.425712	0.660714	1.45745	0.702638	0.785453	0.654902	0.570384	0.678156	0.691332	0.572598	0.317352	0.637563	0.340188	0.892327	0.795004	1.33032	0.45388	0.517153	0.601368	0.562458	0.832115	0.597643
K104	1.20817	1.33183	1.40227	1.27907	1.00971	0.542373	0.843913	1.81921	2.4661	1.36988	1.5	2.43424	1.9006	1.57641	0.892675	1.22155	1.06182	1.30168	1.16717	1.47877	1.49005	0.838141	1.2625	0.919826	1.05913	0.98184	1.70455	1.81694	1.34722	1.12364	1.72595	0.787645	1.31633	1.74607	1.20282	0.789831	1.05774	2.23145	2.17312	1.18668	5.69944	0.841683	1.09356	1.01895	1.16457	1.33739	1.03097
K105	1.9702	1.14222	1.06848	1.14767	0.977337	0.848684	0.983891	1.42657	0.86039	1.15135	1.36858	1.70977	1.17434	1.36514	1.09601	1.08459	1.03617	0.949117	0.980424	1.21642	1.23779	1.05177	0.887186	0.836883	1.39266	1.04265	1.31	1.45257	1.1004	0.848028	0.963043	0.969512	1.22433	1.19313	1.06426	0.902564	1.31864	0.640741	1.51131	1.29099	1.68156	0.848202	0.981096	1.05	0.986817	0.936876	1.19592
K106	1.01666	1.13886	1.0688	0.989967	1.31365	1.09901	1.68651	1.11715	1.31264	1.64399	1.1209	0.847229	1.52503	0.975897	0.935616	1.16729	1.11438	1.09083	1.09516	1.10148	1.31127	1.21404	1.37354	0.576959	1.35475	0.882056	1.8087	1.99548	0.842262	2.36898	0.976035	0.933998	1.22329	1.12794	1.03695	0.451467	1.0165	0.862411	1.13424	1.0504	2.09924	0.871394	0.979542	0.75945	0.797056	1.09089	1.54497
K107	0.910891	1.02309	1.22973	1.11345	0.669637	0.975535	1.07092	2.05144	0.973451	2.02575	1.24034	1.22854	1.21714	1.81381	0.719949	0.837998	0.790356	1.05896	0.871014	0.936279	1.41566	0.919945	1.26171	0.424617	1.15848	1.40086	1.45283	108.761	2.02793	3.08056	0.740248	0.894569	1.56541	1.38166	0.86129	3.48511	1.70109	0.305332	1.24885	1.37243	0.96728	0.42284	0.467117	1.12825	0.750193	0.828963	1.04054
K108	2.23032	1.53618	1.38358	1.47619	1.02621	1.16169	2.62119	0.952083	1.14017	2.2235	1.26068	1.03894	2.96066	1.21542	2.6243	1.44761	1.78274	0.826794	0.991125	1.94712	1.16141	1.35722	1.32055	0.991291	1.64681	1.15311	1.45989	2.30659	2.02978	1.57074	0.803721	1.46089	1.64185	1.67772	1.37701	0.883375	2.18096	1.30464	1.02676	1.75015	5.43208	0.790431	1.14864	1.67654	1.0291	1.26711	1.71264
K109	0.710991	0.907068	0.796512	1.02104	0.522941	1.94371	0.648896	1.44252	4.75	0.922705	1.26379	2.72026	0.862146	0.892469	1.23305	0.636072	0.702887	2.15753	1.42414	2.93433	0.999072	0.840976	2.74934	0.395969	3.71765	0.426221	1.31472	1.0034	0.894068	0.694736	3.20907	0.71519	0.834609	1.31169	0.672475	0.509375	0.62704	0.495081	2.66438	1.67842	0.731511	0.657753	0.59087	1.28967	0.753314	1.41247	0.901893
K110	0.798274	1.31364	1.00863	0.952381	0.986579	1.4717	0.971154	1.21301	2.18638	1.84156	1.20794	3.02664	0.672579	1.33002	1.68054	1.00784	0.96389	1.93223	1.58374	1.26238	1.59734	1.64208	1.36268	0.629613	2.88292	0.597007	1.12183	2.9449	0.909621	2.64107	2.13142	1.42192	1.17146	1.09385	1.12615	0.830827	1.93069	0.687304	1.33756	0.486111	5.01517	1.09768	0.936279	1.02669	0.87084	1.19337	1.23276
K111	1.01734	1.41176	1.54091	1.28349	1.0447	1.091	1.65495	1.14815	1.02556	1.73731	1.45804	1.36664	1.74335	1.22763	1.46028	1.33939	1.41457	0.836187	1.07628	1.6143	1.37535	1.30087	1.46972	1.11617	1.41284	2.11918	1.46452	2.28158	1.54496	6.34684	0.647059	1.34944	1.3137	0.750562	1.35872	1.33913	2.80254	1.91694	1.65941	1.48966	3.53582	0.933999	1.19172	1.19289	1.30245	0.89631	1.36902
K113	1.00485	1.14789	1.18336	1.0797	0.947368	1.30944	1.09875	1.13772	1.31553	1.33753	1.47389	1.21932	1.12469	1.14423	1.1412	1.12426	1.05477	1.09349	1.11886	1.15453	1.09995	0.915433	1.14216	1.03627	0.928841	0.769874	0.814815	1.32349	0.832143	1.29653	1.4201	1.525	0.925	1.21678	1.1422	0.659898	1.53686	2.72727	0.957676	0.898958	1.84772	0.890809	1.13597	0.862184	1.08267	1.12843	1.15625
K114	1.11628	1.37374	1.26622	1.34091	0.5638	1.00859	1.26345	1.42017	0.688245	1.63621	1.16667	1.84956	1.32716	1.68824	1.39112	1.17776	1.07849	0.904429	1.09632	1.26519	1.63217	1.19884	1.59766	0.701862	1.54012	1.08229	1.00375	2.37692	1.82883	1.42036	0.579655	1.53299	1.18248	1.05778	1.19933	1.18182	2.97938	3.66154	1.67687	1.59216	0.957096	0.969231	1.00442	1.26879	1.19358	0.826848	1.2475
K115	0.95679	1.12347	1.12518	1.12361	0.819568	0.848101	0.895225	1.21063	1.67901	1.50297	1.39425	1.63899	1.24732	1.07694	1.03173	0.964916	0.971569	1.00483	1.17077	1.05194	1.20405	1.02447	2.37787	0.55152	2.12215	0.917773	1.60638	1.91792	1.23795	1.21467	1.30449	1.05	1.10902	1.26794	0.993312	1.36592	1.3208	1.93448	1.73517	1.13658	0.897872	0.691524	0.878473	1.03617	0.941482	0.930484	0.976147
K116	1.31733	1.73899	1.33322	1.32787	1.26372	1.43608	3.0726	0.525046	0.641379	2.40886	1.43738	0.481533	2.88409	0.957395	1.72933	1.66263	1.73932	0.772693	0.707158	2.33999	1.1213	1.61811	1.49039	1.33703	1.31549	1.73746	1.2381	2.52367	1.76316	3.61738	0.442685	2.09346	1.59049	1.24729	1.60039	3.36015	1.43442	1.4561	3.22905	1.7152	5.1105	0.94845	1.4286	1.68511	0.907988	1.10167	1.47174
K117	1.54334	1.49677	1.20136	0.945364	0.841434	1.1499	1.38423	1.97977	0.705729	2.63002	1.71008	14.4824	2.70283	1.31855	2.20755	1.68292	1.72	0.225592	0.834931	2.14128	1.18521	1.88705	1.35485	1.1052	1.5939	6.20231	0.832776	3.65643	1.31746	4.22246	0.552656	1.5493	1.37647	0.995104	1.70333	1.95861	4.0013	1.14829	1.90877	1.52305	1.70741	1.30406	1.4269	1.20855	1.13572	0.719185	1.39609
K118	1.17255	1.19231	1.07578	1.10481	1.11778	0.793056	1.22749	0.683311	0.848485	1.46593	1.07516	0.989965	1.70066	1.03222	1.29225	1.12339	1.3136	0.8583	0.922174	1.18733	1.06989	1.16335	1.22974	1.12867	1.50095	1.20718	1.23077	1.65584	1.1859	1.47339	1.07774	1.27727	1.2455	1.11528	1.14918	1.2563	1.15871	0.783209	1.33757	1.30539	1.195	0.862142	1.16405	1.16912	1.10701	0.865254	1.03721
K119	1.2458	1.5744	1.03595	1.1223	0.958774	0.606218	1.8133	1.29211	0.596913	2.2176	1.52252	3.88015	1.025	1.60013	0.428462	1.31562	1.13777	1.01342	1.69015	1.24708	1.48247	0.980268	1.67632	0.406015	1.97179	1.4893	1.55714	1.30508	1.65012	0.667163	0.569596	1.03279	1.2401	1.08564	1.2437	0.5086	3.9812	1.22678	2.21518	1.91712	0.621896	0.646212	0.574747	1.4267	1.79302	0.843102	1.34806
K120	1.11609	1.24096	1.32633	1.0974	0.753372	0.32	0.895416	1.5915	0.933962	1.00634	0.997038	1.73736	1.14981	0.957761	0.995966	0.879522	0.924702	0.425781	0.986834	0.74257	0.976023	0.844018	0.906217	0.724822	1.15941	0.59419	0.526611	19.2063	0.80303	3.34062	0.383795	0.719373	1.1396	1.03857	0.916645	1.72209	0.924401	0.738042	0.979559	0.888238	0.893861	0.628855	0.784205	1.08555	0.964784	0.798985	0.984356
K121	0.299355	0.606557	0.446229	0.552688	0.253776	0.438436	0.665291	0.729899	1.01014	0.830811	0.572196	0.598394	0.773148	0.472857	0.589698	0.485111	0.559409	0.777683	0.60354	0.496663	0.622348	0.533396	0.65307	0.237841	0.718516	0.386905	0.623188	14.0411	1.10266	0.823346	0.717469	0.7	0.688255	0.862534	0.502899	2.63525	0.319641	0.609174	0.771539	0.446781	2.76053	0.349042	0.455094	0.343088	0.516746	0.480835	0.69802
K122	1.4676	1.69022	1.56433	1.70662	0.48963	1.31739	0.881927	1.29048	1.5188	1.59851	0.836745	0.343129	2.37467	2.68272	0.614841	1.29973	1.32664	0.568731	1.44464	2.30951	1.09025	1.29658	1.6931	1.07572	1.61814	0.802951	4.46774	3.07941	2.18723	13.1373	2.6257	1.20988	1.10752	1.41628	1.36648	2.12805	2.39739	1.85621	0.257955	1.9026	1.6	0.250262	0.801749	1.43322	1.73006	1.02166	1.74425
K123	1.85	0.932409	1.41538	0.768222	2.10899	0.850352	2.9735	1.33788	0.806452	1.63509	1.61652	4.68722	1.22341	0.597926	11.5675	1.12473	0.920111	1.4954	0.535683	0.822949	1.79181	0.746676	1.21679	0.74647	1.70897	0.453455	0.833333	1.23674	1.07483	3.51582	0.560636	0.983193	1.18205	1.63197	1.01876	0.907186	1.5082	0.508772	13.4048	0.974863	2.85165	2.46464	1.19892	1.07903	0.622078	0.963888	0.80292
K125	1.04088	1.27599	1.02655	1.02257	0.951535	1.0362	1.45195	1.19672	1.23529	2.07552	2.12662	2.22555	1.20349	1.30925	1.14624	1.02268	1.01153	1.42278	0.736873	1.3756	1.70112	1.27117	1.34334	0.544388	1.55791	0.664837	1.44706	5.65453	1.5731	5.52883	0.855832	1.28293	1.24556	1.48802	1.0628	1.51008	1.55987	1.36896	1.70919	1.52647	2.72229	0.649897	0.883617	1.48023	0.747271	0.863417	1.20702
K127	1.33946	1.17204	1.38629	1.06552	0.945192	0.884486	1.15471	0.854899	0.673285	1.38988	1.18397	1.58075	1.1088	0.959739	1.28095	1.08785	1.11988	0.725957	0.951967	1.12175	1.22819	1.06215	1.07727	0.959245	1.32741	0.8448	1.60123	1.38444	0.883008	2.4816	0.551438	0.393651	1.10844	1.20339	1.06698	0.598326	2.1791	0.972637	1.11916	1.42491	2.15968	0.827324	1.14033	0.970736	1.54023	0.80113	1.14206
K128	0.792195	1.03374	1.34192	1.21339	0.744826	0.91491	1.46468	1.66491	1.51678	1.5181	1.84967	3.27386	1.2685	1.07632	0.828772	0.872418	0.891946	0.900277	1.07433	1.30832	1.23372	0.822415	1.81161	0.546762	1.4663	0.584219	1.83448	6.22232	1.28066	5.78245	1.40867	1.22933	1.26092	1.8296	0.902553	1.18775	1.29685	1.15224	1.8536	0.835839	2.8755	0.732828	0.945255	1.0859	0.862106	1.22516	1.08721
K131	0.978565	1.04586	1.14448	1.11429	1.0835	1.02424	1.37895	2.70258	0.959877	1.15776	1.25108	1.64819	0.914021	1.00419	2.16222	0.847511	0.919348	0.936387	13.0258	1.06922	1.30252	0.915981	1.02058	0.540927	1.21229	0.648198	0.826087	0.649688	0.426667	1.11402	0.774135	1.09851	1.15682	1.12584	0.884256	0.0941828	3.48837	1.95169	1.10238	1.03712	1.52988	0.653199	0.727273	0.913793	1.04076	0.868601	0.541139
K132	0.570667	1.03238	1.65441	1.13097	0.67025	0.562189	1.42018	1.24267	0.336662	1.44375	1.479	1.70069	0.976311	1.33123	1.85624	0.748781	0.695525	1.04953	1.32958	0.83489	1.7117	1.28945	1.83234	0.605029	1.60146	0.271033	0.860697	0.867288	1.38855	6.11333	0.302291	0.779693	1.10451	1.28549	0.762062	0.53753	4.31801	0.344703	3.52732	1.65041	0.929752	0.553483	0.793685	1.3197	0.532975	0.631023	0.98954
K133	0.801567	1.55986	1.28383	1.56658	0.776017	1.19851	2.00517	4.10799	1.85897	1.74201	1.94534	1.92751	1.3839	1.34296	3.71302	1.05355	1.33255	1.11379	1.44506	1.0786	1.70891	1.26949	1.28212	0.65652	1.72912	1.11231	1.48252	72.0216	1.61667	3.42042	0.759615	1.26389	1.66537	2.43089	1.16914	4.38256	1.69901	1.16076	1.98177	0.959378	1.22201	0.790219	0.723381	1.36648	1.11208	0.980613	1.23742
K134	1.26482	1.32756	1.69474	1.25389	0.824167	0.0619977	1.78649	1.72	0.627778	1.83688	1.52526	2.0915	1.70261	1.44434	4.26875	1.1543	1.0658	0.907236	1.02551	1.18557	1.70381	1.06802	1.47423	1.00206	2.13013	1.52174	1.65354	1.92609	2.03084	2.57881	0.565763	1.02484	1.37987	1.43956	1.17637	1.44161	3.37887	0.583349	2.44212	1.93872	8.04144	0.726161	1.23995	1.62672	1.15497	0.930621	1.6
K136	1.01623	1.13559	1.2724	1.21731	0.917798	0.662921	1.19246	1.81048	1.54945	1.0472	1.08554	1.00985	1.10415	1.29903	1.85455	0.939396	1.01326	1.16427	1.33954	0.956636	1.1576	1.00772	0.858153	0.641701	1.12464	1.07278	1.10219	1.15468	1.11461	1.62528	0.77381	0.967742	1.04949	1.00867	1.00918	0.26253	2.28643	1.12707	1.24206	1.0544	2.10377	0.720674	0.928477	0.954122	1.22159	1.01715	1.08753
K137	0.954713	1.19861	1.13422	1.17209	0.885602	12.0952	1.32961	1.99184	1.00719	1.65997	1.65912	1.89908	1.28675	1.08749	5.19894	0.983849	1.03071	1.42767	1.11836	1.08619	1.37463	1.31272	1.46942	0.829042	1.39695	0.638872	1.25547	6.64775	1.40116	6.44922	0.606607	1.02969	1.34861	1.42408	1.01475	1.0738	2.76968	1.44108	1.65644	1.33264	4.85646	0.783371	1.13007	1.10201	1.00234	0.997983	1.11659
K138	1.44207	1.06417	1.0677	1.06965	0.954515	1.06109	0.975131	3.49559	0.72549	1.65385	1.39842	1.83234	1.20094	1.30744	2.33055	0.904668	0.881618	0.922356	1.23622	0.942542	1.16359	0.898371	1.43184	0.807421	1.17074	2.18508	1.39326	46.5641	1.34767	0.991577	0.633289	1.16516	1.22036	1.136	0.935018	1.59474	2.17158	0.472641	1.39592	1.90217	0.830891	0.756229	0.94157	1.08874	0.867014	0.861923	1.26022
K139	0.879686	0.969174	1.01048	0.988287	0.646459	0.627503	0.906964	1.34698	2.48214	1.70285	1.12862	1.10647	1.11866	1.34033	2.795	0.857838	0.882993	3.85268	1.78837	0.42768	1.5634	1.06955	1.40274	0.545242	1.57402	0.327609	0.777273	6.80723	0.749465	1.93324	1.08869	1.3741	1.29257	1.22772	0.914195	1.93269	2.11989	1.11795	1.24433	0.822354	3.48743	0.504402	0.892857	0.828473	0.348355	0.992383	1.03077
K140	0.45119	0.871642	0.86412	1.07768	0.433796	0.78876	0.758305	1.20872	5.16931	0.848183	1.54422	3.47687	0.759291	1.32953	0.800799	0.540304	0.671432	11.4384	1.69392	0.625733	1.20015	0.663074	1.32071	0.29911	1.08088	0.296978	1.25795	1.03024	0.857635	2.80542	2.17383	0.688705	0.981902	0.875346	0.589802	1.27415	0.869813	2.06941	0.57802	0.721565	2.08905	0.538346	0.514135	0.764458	0.751406	1.41825	0.868889
K141	0.849257	1.10981	1.02853	1.22179	0.780663	0.727723	1.09027	2.2938	1.33716	1.29605	1.93405	1.97088	1.08482	1.01361	1.32875	0.781759	0.865135	1.48468	1.57309	1.00619	1.25862	1.08172	1.66451	0.597669	1.21707	0.510985	1.17127	1.33814	1.03103	1.39225	0.514981	1.2381	1.19847	1.52644	0.861571	0.734021	2.8037	1.625	1.50223	1.06337	0.897959	0.666937	0.750562	0.95527	1.08219	1.105	0.926366
K143	2.48732	2.12477	1.75569	1.32373	1.36047	2.00265	1.22664	1.41513	0.779817	3.86096	1.86027	1.41798	3.82553	1.72148	2.92927	2.15921	2.21487	0.814727	0.960638	2.44597	1.57917	3.14947	1.62997	1.18662	0.311234	4.10658	0.977778	7.58137	1.80597	15.3062	0.31068	1.88072	2.6464	1.39502	2.19478	2.66585	2.13443	2.53171	2.31023	1.62651	2.0528	1.30496	2.31005	1.48432	1.61983	0.779151	2.07317
K147	1.6979	2.41436	1.53343	1.46127	1.21856	1.21922	1.57445	3.54983	4.81633	3.57732	2.00974	2.54215	3.27648	1.47544	5.631	1.51253	1.58963	1.95053	1.10297	1.92468	1.46933	1.26654	1.58861	1.06568	2.37797	1.8061	1.09091	50.3939	2.30657	9.8537	2.59574	1.42308	2.68891	2.21944	1.46431	15.8537	1.34047	0.676762	2.12184	2.08358	0.672619	0.598214	1.65197	1.44589	1.62745	1.68286	1.75069
K148	0.857621	1.01299	1.03553	1.35976	0.739881	0.873798	1.00407	1.34517	1.79808	1.35898	1.31213	1.62232	1.13279	1.12684	1.57206	0.808782	0.85784	1.3124	1.10017	1.09432	1.71034	1.0415	1.13312	0.494043	1.52547	0.732448	1.45604	5.38932	1.77135	5.47726	0.864106	0.959315	1.35723	1.62731	0.832497	0.895238	1.26937	0.503374	1.25474	1.10758	2.52665	0.631121	0.713779	1.32993	0.743534	1.0566	1.09282
K149	0.895579	1.24533	1.1183	1.13043	0.922377	0.963522	1.17038	1.10813	1.8157	1.66164	1.15219	2.49819	1.57126	0.968961	1.14039	1.01561	1.12909	1.41195	1.03875	1.11695	1.15265	1.07633	1.46573	0.694398	1.16961	0.869505	0.965174	5.73692	1.08754	1.77141	1.69171	1.15058	1.41003	1.31707	1.0211	0.662745	1.13409	1.16216	2.1435	0.416801	1.61783	0.822475	0.913735	0.512801	0.907206	1.07364	0.934783
K150	0.409579	0.923906	0.435484	0.976855	0.428434	7.49946	0.914998	0.645342	0.80198	0.684172	1.31622	4.27665	0.509632	0.713734	2.70621	0.454789	0.751177	1.10452	1.14552	0.857698	1.03463	1.02166	0.50863	0.36703	0.748821	0.519171	0.20949	0.395737	0.629568	2.61314	0.604222	0.532847	0.889376	1.62319	0.590102	0.584936	0.434478	1.43496	1.94313	1.94132	1.04491	0.37083	0.55511	2.4319	0.599779	1.19589	0.574413
K151	1.28205	2.48337	1.88196	1.34792	0.754761	1.16848	1.23642	7.47705	3.2963	3.29727	1.87674	2.54487	2.23069	1.19704	1.86768	1.27502	1.29295	1.76494	1.03282	1.64556	1.66384	1.26981	2.12392	0.740508	1.35971	2.31877	1.77108	257.012	2.07309	7.02373	2.35252	2.29592	2.13011	2.96011	1.26664	15.0921	1.64889	0.822002	2.56694	3.72222	1.96096	0.653894	1.15043	1.83299	0.576378	1.20597	1.76488
K152	0.775992	0.774274	0.803129	0.778066	0.558019	0.704885	1.05445	1.23077	1.08029	0.960049	1.31305	1.18571	0.756113	0.791113	1.77208	0.656086	0.752892	1.49036	0.856471	0.744212	0.844124	0.732592	0.977234	0.440715	0.674844	0.541355	1.09787	1.15661	1.00289	0.596721	0.839844	0.819444	0.768595	0.92623	0.681364	0.649091	1.05293	0.916268	1.26808	0.656011	1.67317	0.550617	0.701604	0.870418	0.78594	0.892496	0.882759
K153	2.75483	3.30047	2.0497	1.38409	1.1508	1.46394	2.22734	7.72201	0.274908	7.71354	0.913411	0.982213	4.62659	1.16116	5.81759	2.49323	2.44164	0.917515	0.693381	2.14557	2.02995	2.96219	2.67336	1.44711	1.59484	18.9237	1.73529	352.847	2.70053	6.54221	0.241913	1.90704	4.50759	1.08714	2.25182	18.7005	4.50318	1.20352	1.4693	3.86643	1.79088	1.44444	2.64613	1.9546	1.50075	0.448278	2.82488
K154	0.469361	0.781457	0.958837	0.787826	0.406023	0.673283	0.7825	1.27967	4.71519	1.01144	1.14459	1.4392	0.92862	0.904724	2.9423	0.678496	0.650195	1.27826	1.07964	0.922802	0.900502	0.494425	1.17687	0.306662	0.786917	0.474947	1.09831	0.929003	1.02676	2.08749	2.07828	0.758621	0.74431	1.84973	0.673955	0.324268	0.420627	1.51282	2.59829	0.901809	3.57685	0.483832	0.490721	1.01227	0.774079	1.29643	0.753794
K155	1.32129	1.10794	1.5093	1.08596	0.825447	0.707865	0.890088	1.01156	1.336	1.39398	1.06971	1.96527	1.27995	1.33005	0.54513	1.04286	1.03462	0.835391	0.825275	1.38521	1.02776	0.970534	1.34325	0.490321	1.01871	1.13047	1.22872	3.64887	1.00196	1.1724	0.962185	1.00221	1.18939	1.04397	1.00737	1.95266	0.797619	1.39159	1.10911	1.07835	1.88	0.505742	0.837834	0.982216	1.57428	0.970365	0.959044
K157	0.921954	1.02849	0.899422	0.838346	0.751295	0.873395	1.16739	0.565465	1.20144	1.04782	1.28065	0.916667	0.855447	1.15842	0.431839	0.843497	0.85347	1.26179	0.615404	0.803804	1.0395	0.380149	1.30243	0.592964	0.975266	0.69105	1.13178	1.15855	1.26877	3.13297	1.15517	1.08532	0.898319	1.18395	0.832763	0.838998	0.625821	0.377483	1.2588	0.961338	2.08513	0.696352	0.869489	0.879886	1.01656	1.26957	0.868984
K159	1.12558	1.02905	1.15299	1.22154	1.00126	1.42264	1.01768	1.30159	2.97594	0.819874	1.29346	0.576163	0.935606	1.01716	0.851483	1.09693	1.16573	2.12793	1.25874	1.12541	0.980642	0.9333	0.834781	1.5851	1.14845	0.872427	0.941606	0.387218	0.769231	0.964487	2.00952	0.921331	1.10111	1.33882	1.0652	0.536585	1.29681	2.09668	1.04632	1.03723	1.33003	1.37969	1.11411	0.939568	0.896074	1.85167	0.998462
K160	0.94572	1.28963	1.38249	1.16592	1.35626	0.946454	1.87436	0.995732	1.28174	2.37429	1.38386	1.46914	1.52655	1.31403	2.48535	1.43631	1.20523	1.34176	1.1053	1.52686	1.43599	1.10177	1.82232	1.03783	1.60771	1.6618	1.22384	1.94895	1.71488	2.67458	1.25745	1.01005	1.2323	1.38233	1.25292	0.612554	1.56213	1.22527	1.56807	1.41694	4.33638	0.806928	1.23315	1.3226	1.38565	1.22572	1.18593
K161	1.07792	1.03323	0.951564	1.08835	0.769634	1.15859	1.00327	2.17211	2.37931	1.1671	1.50523	2.52548	1.23897	0.930051	2.41395	0.886036	0.969713	0.877193	0.600525	1.5045	0.915173	1.00577	0.867956	0.796353	0.943396	0.741467	1.19394	1.50849	0.796353	3.68465	1.93357	1.0086	0.966989	1.21107	0.837838	0.588529	1.47632	1.64924	1.88505	0.755084	1.80247	0.690052	0.941654	0.651033	0.710145	1.41997	0.817276
K163	1.53934	1.7673	1.69289	1.31545	0.874675	0.501458	1.26292	2.39315	0.952128	1.84126	1.2535	1.59061	1.97649	1.31433	1.03473	1.39782	1.21122	0.807752	1.03524	1.51529	1.45285	1.46436	1.56562	0.738656	1.50306	1.43352	0.638889	37.3213	1.35604	5.86619	0.771518	1.20647	1.7018	0.912833	1.26327	2.72779	1.36704	1.34571	1.4847	1.39738	2.66133	0.918063	1.2591	1.3095	1.2	0.60139	1.47059
K164	1.09533	1.25278	1.81142	1.09348	0.863718	0.743291	2.13522	1.19247	1.82759	1.81095	2.89888	1.72553	1.66928	1.05331	2.09901	1.15189	1.13335	0.879104	0.977419	0.886604	1.39249	1.08935	1.45561	0.62407	0.802381	1.02772	1.40625	1.96623	1.70145	14.1657	0.702703	1.05477	1.32384	1.63016	1.0066	2.58893	1.90339	0.61326	0.544066	1.38254	1.14797	0.575847	1.01404	1.1688	0.953769	0.692619	1.28571
K166	1.22266	1.27426	1.26689	1.08615	0.80265	1.04147	1.08167	1.36555	1.10651	1.57849	1.611	1.25681	1.30927	1.48932	1.09603	1.15026	1.09589	0.974411	1.15903	1.1234	1.37246	1.17488	1.74369	0.790819	1.31989	0.722615	1.22772	2.01154	1.50763	1.72898	1.25597	1.61847	1.18627	1.27562	1.17247	0.819905	1.51732	0.701075	1.1254	1.31579	3.46602	0.851107	1.05513	1.12239	1.53107	1.07046	1.39233
K170	1.10593	1.07	1.24306	1.00819	1.12991	0.909697	1.34562	2.04392	1.2807	1.36258	0.919142	2.07658	1.60314	0.916523	2.81852	1.2544	1.33297	0.81075	0.645291	0.841718	0.897976	0.917301	1.35792	1.04302	1.26062	1.15906	0.911765	2.20865	1.05882	2.34622	0.723356	1.43923	1.15023	1.06763	1.14959	1.40555	1.15984	1.13174	1.0513	1.21197	1.56837	0.925324	0.460104	1.34593	1.01119	0.775143	0.849802
K172	1.33873	1.43506	1.51897	1.40306	1.30723	0.983264	1.96329	1.17039	0.971631	2.03089	1.33495	1.10782	2.07791	1.41575	1.13753	1.4933	1.29009	0.929922	0.933803	1.4496	1.64682	1.28402	1.67932	1.06147	1.74698	1.23172	2.27711	3.29982	1.69963	1.25431	0.615764	1.02882	1.44262	1.5413	1.3706	1.98452	1.50493	0.768835	1.41123	1.7457	1.15696	0.77931	1.00749	1.46132	1.06079	1.11111	1.51964
K174	1.30909	1.43038	1.25	1.325	1.15359	1.61394	1.45192	1.24088	0.533333	1.36975	1.36667	2.36674	1.9249	1.41692	1.02162	1.41231	1.44243	0.871148	1.04562	1.55342	1.40208	1.36983	1.57375	1.12627	1.82825	1.47855	2.89189	5.46849	1.04594	1.96292	0.534908	1.58982	1.52566	0.601351	1.44	1.03297	3.62195	0.666163	1.86288	1.31858	1.78286	0.91794	1.22975	1.35612	1.02144	0.782321	1.27304
K175	1.88906	1.2094	1.02507	1.21331	0.508242	0.5971	0.993341	4.51653	2.08582	2.75315	1.45975	1.44198	2.44395	1.57297	0.837861	1.23187	1.05449	0.899696	1.21224	1.33856	1.71761	1.24432	2.21167	0.69915	1.18085	37.8665	1.15166	517.666	1.78016	6.17575	2.77018	1.14549	4.20836	1.60752	1.10725	30.639	0.516644	1.63699	0.890462	2.21922	8.84544	1.00439	1.26456	1.01635	0.926214	0.840764	1.60386
K176	1.12821	1.65102	1.45842	1.36792	0.725434	1.08466	1.24053	0.962274	0.488178	2.40535	1.29982	2.10345	1.72922	1.227	1.39394	1.34337	1.31172	0.735825	1.06725	2.01869	1.8021	1.86582	3.11808	0.855279	1.49751	1.62185	1.38462	60.8792	1.15649	4.02503	0.475636	1.59677	1.67754	1.38568	1.36028	3.27536	1.19866	1.14685	1.42967	1.36456	0.910064	1.12352	1.18727	1.09596	1.38028	0.978814	1.25085
K178	0.693374	1.06014	0.897507	1.03379	0.931152	0.616477	1.12656	0.957826	0.8	1.66487	1.40861	4.37662	1.41824	1.26124	0.868288	0.900614	0.810669	0.973251	0.918696	1.10661	1.33295	0.881781	0.979955	0.567564	0.937904	1.23351	0.903743	3.6129	1.00197	1.71991	1.04762	0.960208	1.13233	1.13745	0.892457	1.20579	1.08883	1.18667	0.863929	1.31415	1.0587	0.626826	0.962975	0.897638	1.01987	0.86721	0.970588
K179	0.8722	1.05394	1.09218	1.07206	1.02184	0.94664	0.966834	1.13473	2.13821	1.61509	1.36153	1.95445	1.43206	1.19121	0.824458	0.945339	0.930284	1.2333	1.06151	1.05131	1.19559	0.828825	0.965973	0.825586	1.16208	0.550026	1.10695	1.96993	1.44687	2.11177	1.85682	0.756098	1.3191	1.51313	0.979201	0.798969	0.800989	0.849341	1.89077	1.37749	3.14963	0.787268	0.934182	1.02162	0.889234	1.02099	1.05871
K180	1.094	1.25045	1.11107	1.17888	1.06982	1.19328	1.39835	1.31724	0.78135	2.36313	0.797136	0.882353	1.41917	1.00815	1.4699	1.11554	1.09126	0.688604	1.00171	1.41554	1.40913	1.30116	1.36882	0.98217	1.13603	0.812259	0.848606	11.1182	1.19195	8.86003	0.501229	1.36419	1.33403	0.395437	1.22056	1.57292	1.92389	0.857939	0.780679	1.36993	17.3344	0.851532	1.18756	1.29196	1.06826	0.934078	1.04277
K181	1.14679	1.19636	1.11096	1.03521	0.880023	0.850192	1.07788	1.15823	1.1257	1.82482	1.14783	1.58808	1.207	1.02533	1.36257	1.11993	1.10545	0.956265	0.886679	1.36161	1.07286	1.0779	1.73246	0.696889	1.24881	1.5868	1.11111	4.5209	1.68041	1.94457	1.00183	1.10722	1.14884	1.16814	1.10637	1.66484	1.15972	1.54187	1.94965	1.67831	2.23924	0.749527	1.17362	1.07234	1.16732	0.896245	1.15607
K182	1.14171	1.3196	0.950936	0.889571	0.168512	1.20492	0.95232	5.89292	1.07617	2.68587	0.941075	1.06842	2.23988	1.39654	1.179	1.09706	1.14778	1.12157	0.782875	1.09282	1.10358	1.04856	0.954557	0.598503	0.940533	7.60343	1.35897	1789.48	1.68478	4.88906	0.957529	1.96864	2.38929	1.10542	1.04989	95.6343	0.484536	0.930836	1.59591	1.09224	7.63121	0.654174	1.01616	0.933506	0.994297	0.79126	1.06989
K183	0.7814	1.12857	1.16893	0.789407	0.135135	0.516286	0.981577	1.67625	0.967576	1.62462	0.866397	0.950417	1.19107	0.676202	1.22129	0.955765	0.960674	0.846667	1.447	1.09729	0.933648	1.23041	1.36223	0.364212	0.603895	1.11494	0.77972	17.2748	1.18561	4.49764	0.711164	1.05701	1.08647	1.16816	0.934053	1.80909	1.94349	0.548084	1.52413	1.33195	6.53782	0.851838	0.854968	0.640952	0.810826	0.621839	1.09346
K184	0.777778	1.30347	0.957549	1.10955	1.04303	0.903542	1.33333	0.63565	1.41441	2.00043	1.48582	3.57522	1.58498	1.15671	0.96601	1.03326	1.1669	1.65184	1.64447	1.55271	1.03125	1.00518	1.13102	0.861219	1.14169	1.59638	1.29123	6.09305	1.36071	5.86631	1.41243	1.02597	1.52656	1.57807	1.03434	1.60474	1.43022	1.25	1.8926	2.33366	7.26562	0.845963	1.15485	1.23354	0.810023	1.094	1.08779
K187	0.564132	0.670534	0.713516	0.766667	0.478246	0.619178	0.573322	0.621339	0.77261	0.640845	0.699945	0.753638	0.59018	0.637644	0.900683	0.582729	0.667275	0.595003	0.675911	0.510155	0.763226	0.626168	0.667304	0.480466	0.718683	0.395851	0.580198	0.96562	0.780488	1.07739	0.494083	0.669065	0.674314	1.04819	0.625962	0.574841	0.620376	0.643836	0.880249	0.684807	1.25629	0.467527	0.537012	0.699631	0.582096	0.502528	0.668
K188	0.920655	1.30781	1.29905	1.22785	0.648555	0.795118	0.807969	4.66302	10.0328	1.91744	1.39842	2.92398	1.32997	2.66399	1.57168	0.815812	0.901385	2.43357	2.27541	1.05076	1.57198	0.992809	4.28431	0.711868	1.38311	0.556909	1.16312	20.6558	1	1.32468	4.40094	1.03777	1.4581	4.82353	0.869545	0.534653	2.14663	1.81675	2.68294	1.10097	3.42527	0.728702	0.823833	0.75287	1.03901	1.69278	1.22333
K189	0.774286	1.07468	0.747539	1.00448	0.977015	1.07048	0.917588	1.1305	0.682684	1.88451	1.0426	3.14563	1.25309	1.12518	0.96468	0.94395	0.973865	0.98965	1.02205	1.19697	1.19226	4.96192	1.07759	0.624063	0.863669	0.877306	0.73913	3.05779	1.51172	0.604396	0.662332	0.940397	1.07711	1.02821	0.951952	1.04688	2.02	0.855615	1.37656	1.22392	2.23665	0.705896	0.953479	1.01096	0.976819	0.843967	0.932353
K192	1.49097	1.12876	1.20163	1.10272	0.960388	1.00951	1.03986	1.9057	1.86667	1.26546	1.56832	1.55648	1.315	5.90088	1.53723	1.08693	1.13073	1.29295	1.19734	1.07244	1.09655	1.18048	1.41937	0.779229	0.975269	0.936482	1.53191	2.5277	1.81673	1.91036	1.44028	0.756522	1.14081	2.80597	1.09444	1.11417	1.15397	2.09222	1.12214	0.887324	1.53488	1.00645	1.01445	1.42724	1.13948	1.19323	1.48123
K193	1.63023	1.72668	1.94183	1.60268	1.02769	1.48615	1.93269	1.04167	0.77907	2.92011	1.94609	1.81446	2.81437	1.85925	2.51535	1.82599	1.78355	1.10549	1.20467	2.01877	2.05755	1.78047	2.51839	0.816691	3.97855	1.9002	1.53846	7.51115	1.53199	2.09105	0.863454	1.53376	1.84	1.48812	1.70359	4.04098	1.81583	1.1523	2.40659	1.80595	4.59642	1.14596	1.31298	1.51565	1.65909	1.59824	1.74387
K194	0.82984	1.27926	1.19001	1.44346	0.880049	0.94518	0.969209	1.77231	1.7	1.28158	1.28632	2.04171	1.01046	1.59051	1.59981	0.901994	1.11813	1.15962	1.22362	1.1492	1.20379	0.846851	3.12068	0.68057	1.58622	0.514364	1.90435	0.998265	1.0425	0.831626	1.27734	1.0443	1.15975	1.62882	1.0264	1.00821	1.50861	0.345212	2.13427	2.35477	1.45446	0.716834	0.911227	1.02	1.21176	1.31258	0.947573
K195	0.97306	1.2823	1.60714	1.21739	0.807447	0.625263	1.0508	1.44792	1.89457	1.8827	1.33731	2.52393	0.902667	1.09109	0.661277	0.871396	0.857594	1.77454	1.18783	1.31097	1.44564	0.87945	1.27302	0.497641	1.68663	0.647851	1.38261	2.04195	1.07764	1.77758	1.81499	0.737662	1.23494	2.25083	0.873539	0.664234	1.20433	0.350416	2.1265	1.56302	4.14503	0.505985	0.690238	1.13085	0.915698	1.43125	1.27427
K196	1.77667	1.81805	1.74329	2.1472	0.893176	1.56026	3.47109	1.65771	1.46875	2.8062	2.35586	1.70558	2.90444	1.83893	2.24517	1.94684	2.0278	0.519481	1.50108	1.81723	1.87162	1.58604	2.38257	3.09224	2.23871	2.39328	2.13423	3.79514	2.33425	27.6498	0.494236	1.85799	2.37722	1.92248	1.90256	2.94898	1.73279	2.76978	3.58333	2.07559	3.85124	1.16071	1.59267	2.07445	1.42909	1.18828	2.18182
K197	0.991543	1.11461	1.89706	1.25862	0.913801	1.0805	0.902331	0.986371	1.74286	1.73874	0.854578	1.6514	1.2817	1.91841	1.45726	0.881733	0.913019	1.51667	1.44259	0.959859	1.531	0.82061	2.27497	0.437632	1.56241	0.590082	1.74107	1.30938	1.36471	7.1507	1.45049	0.912676	1.18454	2.52941	0.894531	1.94444	0.844007	1.06406	1.47485	1.69358	4.07557	0.738267	0.929349	1.32128	0.878681	1.11699	1.19198
K198	0.336824	0.364212	0.407817	0.441904	0.696472	0.137331	1.04205	0.509762	1.05016	0.456028	0.422706	0.92268	0.467387	0.389251	0.356853	0.346273	0.353931	0.662383	0.448337	0.339968	0.371365	0.307867	0.421457	0.316876	0.411415	0.232433	0.790076	0.519245	0.402746	1.80371	0.988408	0.565008	0.38495	0.49692	0.332568	0.285714	0.477547	0.557078	0.640751	0.331547	0.437595	0.256874	0.366401	0.405167	0.389405	0.477821	0.41283
K200	1.64117	1.29542	0.97486	0.996759	0.688939	0.946012	1.1803	0.961872	1.20345	1.73004	1.4405	1.71429	1.50019	1.90895	0.670651	1.26438	1.24515	1.18138	1.09501	1.3133	1.4323	1.04577	1.51975	0.414454	0.515616	2.36472	1.08088	3.54605	1.10565	2.70712	1.21615	1.00438	1.19241	1.10526	1.25208	1.65165	2.26383	1.50893	1.15073	1.356	6.76288	0.635208	0.727898	0.948302	1.73122	1.20344	1.53367
K201	1.44006	1.11465	1.26386	1.02453	1.18303	0.325581	1.36535	0.773359	1.54321	1.37029	1.21395	1.37322	1.6747	0.466777	0.98773	1.10609	1.18404	1.26374	0.935511	1.1283	1.09242	0.815173	1.22867	0.99902	28.1727	0.732134	1.41739	1.38372	1.03746	2.1943	1.18529	1.54601	1.11172	1.12887	1.12325	1.1413	1.03309	1.15842	1.334	1.46972	2.67821	0.904516	1.01807	1.05137	1.17249	0.947819	1.05014
K202	1.30337	1.8898	0.968263	1.31661	0.858889	0.929639	6.56824	2.87061	1.94545	3.70185	3.2588	3.17397	2.23966	1.3778	0.492285	0.976999	0.94532	1.22002	0.900969	1.24061	1.83758	1.10653	1.83923	1.00127	1.66527	2.22314	1.83942	7.9318	1.8977	0.580105	1.65371	1.19181	1.77505	2.27626	1.03923	1.86246	1.61664	1.27926	1.9406	1.32615	4.61945	0.499811	0.915314	2.75405	0.41899	1.34742	1.58111
K203	1.02199	1.14982	1.25158	1.18478	0.867834	0.97588	1.26173	1.83964	1.83099	1.39675	1.31111	2.01661	1.14699	1.54772	0.82777	0.982919	0.948223	1.58197	1.2247	1.08817	1.43181	0.937659	1.39783	0.631318	1.27933	0.867925	2.77528	2.57817	1.28261	4.01478	1.73991	1.0597	1.15876	1.60777	1.03025	0.711111	1.32981	1.12364	1.79145	1.40871	1.03218	0.831106	0.817798	1.54467	0.917471	1.49169	1.09659
K204	0.612121	1.31874	0.769555	1.58333	0.948805	0.848207	3.08143	1.06	2.72373	2.74853	1.28324	3.1049	1.09365	2.74871	0.61	0.935377	0.906426	3.4053	1.38433	1.10265	2.40934	1.18898	1.68808	0.572596	1.66834	0.543769	1.704	1.71814	1.53333	1.50611	2.2895	1.01242	1.46498	1.26316	0.979631	2.54651	2.064	1.33514	1.6932	1.95806	3.02513	0.827309	0.872657	1.36548	0.556639	1.18847	1.18182
K205	1.19542	1.12744	0.804384	1.17367	1.12357	0.569948	2.14202	1.02993	3.93168	2.66805	2.29669	3.46489	1.80421	1.30749	1.42246	0.928869	1.01396	2.71003	1.42556	1.16854	1.69832	1.09895	1.18067	0.849175	1.98435	0.838329	1.34884	3.02816	1.83478	3.85911	3.68153	2.04151	1.69361	1.6347	0.957547	0.885965	1.21735	1.30989	2.49229	1.66731	10.4314	0.580135	1.39456	0.815152	0.732004	1.20479	1.18543
K206	1.8146	1.39474	1.51406	1.31808	1.3571	2.14979	1.6624	1.56147	1.8046	1.3263	1.42178	1.21656	1.43788	1.17197	1.34595	1.45363	1.3598	1.13801	1.29279	1.32478	1.30898	1.25376	1.30572	1.36266	1.30569	1.42269	1.67949	28.2166	1.63897	1.72173	0.801262	1.16865	1.17929	1.21671	1.34789	1.96667	1.3895	2.5754	1.46483	1.07183	1.15056	1.01176	1.38832	1.36901	1.26489	1.09985	1.39486
K207	1.20364	1.56728	1.85714	1.43972	0.78581	1.4152	3.28462	2.875	3.19481	2.36247	2.00511	1.06926	2.27986	1.3973	1.96136	1.6679	1.45681	0.901961	1.20439	1.58779	1.57364	1.38092	2.10998	1.2447	1.8323	1.15201	1.96364	2.66094	2.34771	1.3111	0.664062	1.84375	1.54263	1.90316	1.53983	2.20213	1.0687	1.11146	2.22295	2.11462	6.88325	1.05117	1.07855	1.71934	0.683784	0.888431	1.87664
K208	0.980907	1.38614	1.34483	1.40916	0.996426	0.988064	2.29048	1.62428	1.10156	2.59674	1.68085	1.76768	1.53607	1.41751	1.36344	1.09725	1.07886	1.11149	1.46131	1.29553	1.76944	1.20065	1.7131	0.751564	1.6212	0.638614	1.5625	7.21429	1.7027	5.03383	1.12429	1.08475	1.77349	1.62357	1.14101	0.882716	1.87068	1.92574	2.19907	1.60017	1.26341	0.976654	1.19967	1.44461	1.04187	1.2435	1.35608
K209	0.782456	1.31505	1.43733	1.21091	1.02677	1.25702	3.47143	1.25685	1.44048	2.47479	1.47412	2.60403	1.59654	1.77462	1.21875	1.14587	1.10959	1.37278	1.33638	1.30848	1.73224	1.17173	2.41319	0.602627	1.27103	1.25038	0.591954	2.46835	1.32776	4.20194	1.63097	1.03763	1.7542	1.20067	1.15413	0.865306	2.65957	1.50685	1.49438	1.56971	1.39364	0.695853	1.08862	1.13293	1.25467	1.15816	1.44048
K210	0.645833	1.13394	0.834206	0.933492	0.626251	0.803587	0.766345	1.72086	4.43077	1.7533	1.11561	1.00933	1.36621	1.59514	0.642194	0.799631	0.77277	1.66832	1.06646	0.540371	1.21585	0.787898	1.84658	0.350399	1.31007	0.682573	1.17266	30.9698	1.30952	0.568138	3.53589	0.548822	1.41415	1.70833	0.792523	0.692547	1.20174	1.23913	1.53081	1.34178	2.97265	0.552504	0.754038	0.737463	1.17434	1.99567	1.00864
K211	0.918367	0.984615	1.11929	0.841515	1.01504	0.896739	0.754717	1.39925	2.21477	1.94431	0.844687	1.57895	1.28918	1.1824	0.591398	0.669507	0.703448	1.5	1.29878	0.682034	1.14404	0.741497	0.914002	0.620907	1.08089	0.330905	0.597826	8.01178	0.826331	0.800035	2.28736	1	1.2769	1.2982	0.692873	1.33431	0.733138	0.191842	1.10529	1.01658	4.93404	0.550661	0.537373	0.717345	0.987362	0.981857	0.918142
K212	1.12613	1.14911	0.978682	1.11915	1.19933	1.00345	4.47129	1.89035	0.550752	1.92379	1.0082	0.554777	1.28213	2.63158	1.25816	1.27861	1.26756	0.533702	1.09837	1.20212	1.75291	0.979077	1.5293	1.26952	1.21589	0.904384	1.03944	1.26142	2.09804	3.35099	0.53418	1.004	1.31371	1.29511	1.24432	0.64624	3.34929	1.06446	1.07157	2.09813	5.06847	0.710357	1.21867	1.58964	0.921891	0.873162	1.55814
K213	0.900943	1.60158	0.434624	1.03333	0.944259	0.769045	1.00792	0.87587	1.19156	3.41132	1.53078	1.2044	2.16132	0.557909	1.04727	1.08376	1.29247	0.865158	0.928303	1.37985	1.32444	1.21352	1.23379	0.823464	2.35283	0.632952	0.939698	32.49	0.975741	7.18009	0.828608	1.55556	1.77887	1.40796	1.05896	6.52536	0.822715	1.53947	1.99345	2.17154	9.01238	1.07111	0.918468	1.14899	0.744298	0.985121	0.983539
K215	0.853488	1.11905	0.71276	0.960417	0.588487	0.920969	1.03472	2.98321	2.05	1.29618	1.40681	1.67386	0.925054	1.02881	0.698448	0.755661	0.816735	1.84185	0.906122	1.46769	1.03431	1.11955	1.96196	0.568033	1.37646	0.7054	1.46957	81.509	0.896142	2.30903	1.93333	0.935484	1.14547	1.03333	0.78617	6.40686	0.968254	0.697917	1.70803	1.14935	2.52068	0.504969	0.818444	1.06284	0.92953	1.39413	0.768374
K216	1.0894	1.08605	1.41395	1.02364	0.667936	0.348387	0.871134	1.17862	0.95	1.63897	1.27677	1.0917	1.41251	0.930139	0.983015	0.979964	1.06264	1.02722	1.07404	1.15507	1.36481	1.23157	1.10737	0.787884	1.27756	0.722698	1.5	25.6248	1.06608	3.09458	1.06349	1.41748	1.17435	1.31234	0.962719	2.37576	1.28539	1.5	1.30889	1.67698	2.5	1.075	0.852717	0.965251	0.954993	0.813797	1.11681
K217	0.888071	1.20692	1.39814	0.931489	0.381072	0.734326	0.465363	4.11933	1.07755	2.63061	1.76696	1.65521	1.4854	7.33983	0.85175	0.890618	0.846044	1.00409	1.11513	1.10257	1.68964	1.10618	1.62755	0.481352	1.70532	3.28343	1.35918	211.094	1.81473	0.750503	1.54444	1.20215	1.4926	2.75806	0.877981	9.86103	1.27542	0.768116	1.96601	1.85916	0.900232	0.513261	0.749821	1.17548	0.880658	0.656696	2.11765
K219	2.97493	3.51948	4.06061	3.76687	3.38225	3.25762	4.2517	3.15741	3.20968	4.97182	5.94191	8.72414	3.9529	3.47094	2.18182	2.86757	3.06023	3.39223	2.84809	3.41759	4.96498	3.18309	3.61366	2.65078	4.51179	3.07171	5	34.532	4.01399	7.20615	2.75884	2.97382	3.90336	4.06965	3.06236	1.96241	3.74302	3.44242	3.55372	3.12054	5.47541	2.09496	3.10262	3.35354	2.91136	2.89962	3.65327
K220	1.16667	1.53775	1.21156	1.04273	1.37339	0.787625	6.08996	4.31371	1.31847	3.52926	2.27376	54.1118	3.6576	1.07274	1.96992	1.45217	1.40395	0.758523	1.00951	1.89318	1.26531	1.30834	2.86741	1.28142	2.1208	5.97391	2.10152	89.8027	1.91209	26.2206	1.12893	1.58599	1.93372	1.1336	1.31953	34.7399	0.937828	1.13295	1.25169	2.97428	7.71128	0.966777	1.32349	2.14756	0.995148	0.681694	1.67303
K221	1.40642	1.27324	1.02941	1.00428	0.897008	0.375	1.08672	1.12032	1.70732	1.56576	1.90571	1.08401	1.46111	1.05173	1.63545	1.03623	1.03315	0.981083	0.998634	1.24355	1.10321	1.11812	1.36687	0.746111	0.858586	1.39049	1.51786	48.3798	1.62567	2.33672	1.32637	1.41137	1.24062	0.783505	1.06052	3.51531	1.17345	0.825714	1.78966	1.27778	3.05122	0.828851	0.745006	1.11871	0.839572	1.08316	1.21701
K222	0.940282	1.20886	1.07599	1.23297	1.18425	0.941275	1.81492	1.6223	1.99444	1.64017	1.32475	1.42978	1.26656	1.02266	1.1	0.944139	1.12502	1.94146	1.2305	0.905447	1.10349	1.02763	1.62836	1.07828	1.24334	0.864975	1.45815	5.55629	1.33735	1.9022	1.84375	0.772727	1.64658	2.04564	0.94204	1.37765	1.34494	0.555369	1.18371	1.13571	2.16324	0.939675	0.919155	1.14604	0.550069	1.45052	1.42941
K223	0.860563	1.15121	0.978989	0.925105	0.510151	1.02929	0.972739	3.82243	3.11576	1.88217	0.949503	5.74126	0.979812	2.08808	1.11772	0.654978	0.766874	2.58186	1.27444	0.853535	1.13197	0.562922	2.256	0.442548	1.38255	0.710548	0.872483	16.3511	1.17971	5.8	2.97264	0.816109	1.16308	2.77536	0.693515	1.27216	1.89786	1.75	1.88546	1.86049	3.37625	0.598291	0.663477	1.20736	0.763489	1.3405	0.79823
K224	1.1924	1.53104	1.3338	1.52665	1.37578	1.98701	2.85298	1.93279	1.97376	2.39064	1.68691	3.687	1.64174	1.78367	1.38909	1.26803	1.22323	1.56636	1.84692	1.21903	1.79843	1.26561	1.53787	1.31343	1.73525	1.32705	1.7551	1.68464	2.48341	1.29989	1.52537	1.35517	1.60641	1.70455	1.34134	1.61538	1.53317	1.32331	2.02403	1.57697	1.90258	1.22465	1.3358	1.82256	1.60364	1.37086	1.76685
K226	1.38544	2.04714	1.74115	1.93866	1.26357	1.86504	1.47733	0.771493	0.259434	3.23059	2.16413	2.01525	2.65226	1.93143	1.73525	1.96329	1.87564	0.650246	1.3925	1.44305	2.3686	1.74729	2.06361	1.07058	2.69721	1.31622	1.53543	2.21006	2.35795	3.75213	0.403608	1.27826	2.10575	2.41243	1.91979	2.01266	1.43154	0.851223	0.782135	2.44238	7.92922	1.14693	1.19596	1.70324	1.44036	1.14853	2.05386
K227	1.4292	1.65579	1.73454	1.77982	1.14298	1.77876	2.30342	1.1735	2.36932	2.90932	2.16071	3.86328	1.89741	1.36314	1.55734	1.50083	1.53853	1.08723	1.43682	1.79473	2.65192	1.67147	1.87911	1.18839	2.1586	1.05847	1.94819	1.5665	2.07027	3.93916	1.06994	1.37736	1.78592	2.09894	1.56631	1.69672	1.30176	2.72561	1.4793	2.20724	8.07373	1.06561	1.38047	2.09163	1.28679	1.33904	1.87454
K230	1.05919	1.062	1.42991	1.39121	0.297812	0.844207	1.2195	2.39889	6.45455	1.50121	1.36644	3.29902	1.17551	2.02284	0.5	0.789265	0.788608	2.78283	2.388	1.11212	1.9061	0.771807	3.8695	0.433553	2.85513	0.641981	1.58333	32.9816	1.76716	1.00589	4.79076	0.988449	1.21628	5.64935	0.84229	0.848238	1.68349	0.516305	0.688995	1.18356	0.709877	0.702781	0.614619	0.977941	0.766727	2.24633	0.976923
K231	0.557725	0.931343	0.861693	0.855923	0.47976	0.598616	1.4451	3.00825	2.00352	1.47848	1.24278	6.31609	0.847156	1.27279	0.49788	0.626594	0.670701	1.73664	1.10431	0.805748	1.03977	0.630475	0.850971	0.420615	0.99964	0.83233	1.20497	55.6964	1.05823	3.82976	1.95217	0.779104	1.04351	1.84127	0.658565	1.10526	0.897993	1.39437	1.25468	1.16088	2.48318	0.51513	0.614681	0.853018	0.908	1.38727	0.824302
K232	0.647059	1.11755	0.745455	0.865586	0.767253	0.670635	1.55626	6.74652	2.18457	1.76507	1.17349	15.8481	1.14348	1.42635	1.1845	0.786809	0.726403	1.35882	1.39868	1.07774	1.13718	0.663541	1.77986	0.470376	1.01877	1.28027	1.72072	126.502	1.01364	1.97379	2.13514	1.0789	1.04721	1.95495	0.792285	6.28444	0.762857	2.11823	1.28803	1.54689	1.16694	0.633312	1.04973	1.07198	1.02918	1.23303	1.02193
K233	0.971212	1.2651	0.787088	1.09302	0.908484	0.673171	1.56479	2.74477	2.65479	2.16922	1.27754	1.81711	1.12778	1.78271	1.09841	0.88346	0.896329	1.64626	1.76118	1.0223	1.47141	0.832038	1.54081	0.879245	1.2438	1.43961	0.758242	142.606	1.24661	2.37728	2.4141	1.28538	1.6407	0.95053	0.919009	5.37956	0.881997	2.70956	1.48815	1.33045	0.263248	0.743795	0.958143	0.855872	1.08161	1.14784	1.31264
K234	0.923752	1.36155	0.665576	1.04577	0.922523	0.901184	1.82914	3.7889	2.49349	1.80773	1.54903	1.58947	1.07263	0.898951	0.884615	0.886778	0.858452	1.17161	1.23933	3.06714	1.2064	0.498395	2.36607	0.584097	1.18643	0.922527	2.11304	183.099	1.18451	1.50309	1.91091	0.83368	1.41423	2.30739	0.907181	7.88193	0.574349	1.71138	1.70488	0.993217	0.980711	0.59408	0.971206	1.08857	0.906289	1.41736	1.09148
K236	0.88118	1.21828	1.29653	1.2643	1.14207	1.1216	7.6968	1.01441	0.467586	3.97711	1.10549	1.63592	1.49297	1.23475	4.24783	1.37273	1.35327	0.615328	1.03077	1.25941	1.39517	1.48053	1.59156	1.32743	3.67423	2.97067	1.26552	9.10133	1.90345	2.77118	0.403518	2.04972	1.38974	1.41195	1.36711	3.19816	1.31265	0.735443	3.02269	2.21921	5.41066	0.987452	1.22481	2.14606	1.33259	0.991925	1.92163
K237	0.704194	1.32776	1.51301	1.40669	0.657637	0.926061	9.82026	1.35561	0.384319	2.15328	1.42431	2.75663	1.67178	1.34572	2.68657	1.11934	1.05484	0.409449	0.902594	1.4089	1.87471	1.28416	1.45765	0.304646	1.4833	1.22632	1.16374	1.90339	1.17722	6.03584	0.329681	0.655385	1.34218	1.5146	1.20256	0.510949	3.73191	1.12141	0.608142	2.0274	0.952924	0.722431	0.90222	2.02339	1.06541	0.907085	1.43038
K238	0.485989	1.06022	0.825032	1.26573	0.499006	2.1405	7.60982	1.43767	0.881512	1.71405	1.59908	3.64072	1.15664	3.28295	1.26631	0.776379	0.867427	1.9401	1.86859	1.16597	1.73888	1.36319	1.38361	1.59975	1.68443	0.464664	1.04473	1.69158	1.70686	3.66183	1.16503	1.00568	1.34241	1.68664	0.840376	0.882114	1.36097	0.808303	1.40352	1.35922	2.56947	0.602709	0.809226	2.12097	0.741255	0.91555	1.20225
K239	1.59112	2.5021	1.75908	1.5106	0.733417	1.21186	2.00151	3.94179	0.352332	3.84391	2.25105	1.70905	2.84798	1.4287	3.02446	1.72545	1.55436	0.474949	1.10937	0.85464	2.11954	1.82664	2.59244	0.891668	1.74984	5.59287	2.92	161.116	2.26012	9.96688	0.357256	2.95319	1.85839	1.43899	1.75998	121.192	0.709737	0.857605	1.74383	2.21452	12.9155	1.22213	1.74726	2.4676	2.13846	0.865157	2.25776
K240	1.45283	2.12831	1.69368	1.81938	1.47455	1.30975	3.45402	1.7392	3.50617	3.2488	1.98104	3.4375	2.03804	2.19612	1.48983	1.51845	1.49172	1.62779	2.0053	1.99918	2.85239	1.74125	2.04708	1.05866	3.33318	0.810811	1.03846	2.65014	2.65789	7.61593	4.62319	1.76133	2.30137	2.54325	1.53123	2.06294	1.17931	3.5942	3.64916	2.40444	8.92077	1.16895	1.6581	1.98418	1.21756	1.48565	2.12428
K241	0.686486	1.04706	1.14866	1.09282	0.588144	0.76431	0.930048	1.71388	2.11628	1.58273	1.21448	1.39556	1.16174	1.86603	0.719512	0.72786	0.735989	0.426178	1.35633	0.364181	1.51764	0.882854	0.728235	0.619495	1.09555	1.82745	0.715116	89.1659	0.972184	2.46305	1.26087	0.452055	1.30505	1.66786	0.714772	4.10259	0.836207	0.914498	1.13245	1.58448	0.86149	0.556032	0.824984	1.01621	0.76117	1.06819	0.937838
K243	0.775602	1.01774	1.28447	1.04874	0.940152	0.757133	1.16916	0.908224	0.493878	1.06475	1.25151	2.22959	1.07001	1.01223	0.744928	0.890917	0.909481	0.526369	0.846052	1.03033	1.06417	0.855604	1.43204	0.632888	0.923718	0.651562	1.41667	1.02838	1.29796	1.73159	0.602545	0.762089	1.02529	1.16123	0.92851	0.41452	1.43461	1.05416	1.43116	1.17849	0.758021	0.625786	1.10937	1.00402	1.74286	1.04469	0.945087
K245	0.816279	1.37651	0.951115	1.48549	0.495874	0.975	0.836189	1.50958	1.17021	2.73471	1.4199	1.79874	1.52467	1.61957	1.09813	0.950914	1.01078	1.10769	1.54406	1.13133	1.8908	1.22941	1.31668	0.711388	1.70249	0.987179	1.13253	17.562	1.51271	2.69162	0.929293	1.06637	2.18644	1.55466	1.04195	5.87234	0.945691	1.33594	1.54846	2.54715	3.39669	0.593309	0.736343	1.37748	0.638677	1.08697	1.18391
K246	0.584222	0.839757	0.721772	0.853392	0.629001	0.569512	0.71027	1.37093	1.95507	1.61224	0.9603	3.32743	0.838453	1.25019	0.74514	0.679912	0.774927	10.9651	1.13024	0.904481	0.91936	0.803269	1.53122	0.556175	0.876175	0.439927	1.34066	3.5343	0.903529	2.91675	1.90493	1.28205	0.987194	1.18464	0.695728	1.15104	1.19031	0.735955	1.12314	1.05218	1.23054	0.679931	0.711058	0.870621	0.637667	1.20714	0.798861
K247	0.70705	1.08488	0.800689	1.04573	0.728752	0.667289	2.20859	2.37018	1.35948	1.42941	1.13742	1.74378	1.18653	0.997325	2.12701	0.737596	0.827324	0.901312	1.16109	0.762529	1.33969	0.94052	0.962993	0.682992	1.54914	0.773948	0.920635	32.7468	1.25624	1.63274	1.18359	0.950104	1.3618	1.38394	0.793548	3.93606	0.8652	0.712069	1.28778	1.63627	4.08454	0.625799	0.803565	1.07312	0.719125	0.84739	1.00567
K248	0.977745	1.16324	0.857814	1.01054	0.752135	0.986183	0.890625	1.72567	1.58763	1.37452	1.24939	4.58871	1.3203	1.29618	1.0293	0.855017	0.936204	1.075	1.04536	0.823567	1.03061	0.968793	1.46501	0.593075	1.28792	0.671093	1.47552	20.3094	1.33477	3.52435	1.63878	1.21689	1.13256	1.35797	0.895505	2.65726	1.12611	1.47934	1.49947	1.68665	4.47876	0.646497	0.809235	0.957213	0.722543	1.05687	1.0486
K249	0.802691	1.03509	1.13367	1.09494	0.728546	0.820721	0.767546	1.27854	1.28676	1.62889	1.37101	1.54836	1.03764	1.28722	1.11011	0.784832	0.846033	1.3951	1.26468	0.840872	1.47982	1.04339	1.02847	0.602561	1.37233	0.776378	1.26667	2.39038	1.20066	0.901631	1.06623	1.20408	1.2609	1.34169	0.789956	1.44318	1.35896	1.20896	1.32505	1.35544	2.27182	0.511478	0.861893	1.21192	0.586298	1.08385	1.02479
K250	0.853211	1.24484	0.577199	1.45267	0.516227	0.882966	0.723131	16.1168	6.24286	2.10519	1.82148	2.82451	1.48885	1.31229	0.458219	0.751818	0.717353	1.78554	1.06597	5.18361	1.31657	0.858494	3.50849	0.43024	2.1225	2.21182	1.24607	424.935	1.29831	1.27332	4.96129	0.910364	1.66444	1.81439	0.720244	10.0734	1.22481	2.28179	0.912655	1.32933	2.07514	0.503383	0.737919	0.720368	0.812648	1.70516	1.05749
K252	1.24124	1.451	1.49432	1.21815	0.758348	0.90275	1.33691	1.0731	1.15668	1.92772	1.05283	2.41292	1.40118	1.24489	0.961862	1.16256	1.16647	1.04199	1.67736	1.2681	1.60162	1.19534	1.71386	0.80964	1.41852	1.55819	0.153584	12.4951	2.25	10.8232	1.11043	1.35209	1.36508	1.54585	1.17477	3.18919	1.05177	1.37838	1.1511	0.89858	3.52373	0.716612	0.497879	1.24151	0.946492	1.17494	1.80347
K253	1.73106	1.64865	1.63159	1.34356	1.29576	1.74672	1.63024	1.08959	0.847458	2.41799	1.62968	1.62393	2.74433	1.43905	2.19819	1.60216	1.83024	0.92623	0.899968	1.73866	2.05521	1.4421	2.05492	1.00185	2.19165	0.999258	2.11864	2.29417	2.69512	3.88154	1.05114	2.06083	1.66441	1.74832	1.62833	1.88083	1.44196	1.57828	2.58349	1.73574	6.75117	1.10535	1.17753	1.97047	1.36984	0.645107	1.85491
K255	0.645598	1.176	0.799213	1.17341	0.872154	0.588235	1.8664	0.110796	2.78652	1.37805	1.18147	1.09551	1.01415	1.20421	0.656888	0.765071	0.836306	1.66359	7.23077	2.70785	1.21881	0.775166	1.36886	0.466416	1.42258	0.895506	1.86283	5.70861	2.41458	3.54873	1.77723	1.13037	1.52115	1.34235	0.90906	0.221483	0.749363	1.02295	0.973584	1.41374	2.17793	0.46596	5.24733	1.00895	0.694118	1.03141	1.83264
K256	1.88571	1.56	1.17734	1.18113	0.94757	0.850613	1.23592	4.51987	0.696923	2.79175	0.973306	1.91922	2.26674	0.987159	1.27577	1.30686	1.36516	0.62462	0.93832	1.79695	1.17543	3.63889	1.26111	1.05644	1.04876	6.36409	1.94175	267.904	1.44482	1.7074	0.70922	0.873684	1.74059	1.19332	1.29666	15.5859	0.792553	1.60213	1.09972	2.7669	3.22303	0.919075	1.19942	1.0347	1.0061	0.92784	1.48649
K257	0.931707	1.43029	1.14286	0.905805	0.885281	0.715702	1.5156	1.8038	0.962441	2.07199	1.36248	1.00508	2.11722	1.19796	1.28378	0.965027	1.03647	0.787323	0.95805	1.10963	1.14863	1.13135	1.39989	0.906751	1.22245	1.66859	0.649573	118.85	1.83529	5.63108	0.672966	1.13788	1.20908	0.857143	0.963687	20.212	0.654812	0.854871	1.25178	1.10463	9.7094	0.669348	1.03805	1.04845	0.962264	0.752601	1.01202
K259	0.62867	0.985255	0.716082	0.973535	0.414812	0.458015	0.692212	3.71429	1.26404	2.01141	1.15935	2.61322	0.626038	1.67278	0.758108	0.711854	0.712383	1.23967	1.44238	0.741429	0.282748	0.552973	0.376643	0.585659	1.08686	0.558111	1.05556	84.9288	1.20117	2.32314	1.23182	0.951782	1.03497	2.35821	0.684496	3.252	1.5696	1.7089	2.53249	1.90262	2.13997	0.52	0.642124	1.27149	0.787904	0.9988	0.962585
K260	2.35751	3.68497	3.31498	3.39615	3.70351	4.2297	4.39421	2.78161	0.869436	5.30101	4.41737	2.31891	5.51372	3.12111	5.47689	3.88244	4.01435	0.93674	1.67695	4.53353	3.4999	3.75169	4.03915	4.0177	3.74539	3.94495	2.76471	4.65143	3.95706	11.476	0.732919	4.47692	3.70686	0.867299	3.98053	6.17213	5.08615	2.05418	3.93369	4.59298	6.88596	2.88963	3.79473	4.81416	6.02732	2.37935	3.61809
K261	0.792363	1.5235	1.1695	1.39364	0.560484	0.901863	2.01419	0.860806	0.579832	2.17949	1.47059	1.3299	1.53896	1.14826	2.79558	1.19223	1.14362	0.716806	0.507187	1.59712	2.15886	1.56724	1.79424	0.594055	2.10907	0.766133	1.47253	1.4156	1.79186	3.45572	0.300802	1.37173	1.40686	1.40947	1.20474	1.78378	1.60843	2.04739	2.03764	2.24119	0.869981	0.943613	0.749752	1.94865	1.23252	0.854408	1.36364
K262	0.704225	1.23143	0.989547	1.12985	0.764958	0.78629	1.03133	1.96793	1.7284	1.70664	1.32092	1.41663	1.15466	1.22462	0.904872	1.04866	0.982338	1.46736	1.12351	1.35328	1.30386	0.78287	0.953558	0.436377	1.59079	1.38918	1.13462	65.4458	1.41918	4.44953	1.58351	1.25721	1.38366	1.45138	1.02174	4.64198	0.96628	0.901587	0.961905	1.61412	2.17526	0.848684	1.08839	1.20175	1.26095	1.18863	1.24194
K265	0.728316	1.20463	1.50115	1.188	0.844523	1.59184	2.16333	1.36074	1.29752	2.57802	1.57263	3.054	1.45445	0.56504	1.4425	1.01952	0.994682	1.06854	1.4018	1.07889	1.94188	1.3032	1.95403	0.446864	1.73814	0.461454	1.08696	8.30009	1.90333	5.22072	0.845662	1.23326	1.22384	1.78877	0.932945	1.37342	0.64817	2.7907	5.32846	0.506971	4.21053	0.68343	1.11839	1.81983	0.622262	0.78266	1.52617
K266	0.575269	0.718193	0.887367	0.698565	0.924176	0.659383	1.50472	0.700943	1.40741	0.857698	0.78671	1.05729	0.901943	0.928213	0.589109	0.818819	0.828354	0.926848	0.724592	0.755224	0.790028	0.716376	0.587649	0.713367	0.789943	0.93568	0.555147	1.30584	0.591912	0.7249	1.05583	0.857143	0.878919	0.713287	0.783784	0.290598	0.795513	0.606719	1.27717	0.910698	0.680908	0.893478	0.88967	0.55243	0.787162	1.02058	0.811828
K267	1.01987	1.63558	1.14855	1.25493	0.787083	0.482828	1.9402	2.7276	2.76129	2.34365	2.21422	2.08387	1.7548	1.24114	1.43713	1.12574	1.2439	1.39964	1.10038	1.25543	1.77632	1.22008	1.4084	0.665049	1.84717	1.20573	2.03529	24.4687	2.22851	1.69158	2.5533	2.97241	1.46619	2.01562	1.15039	9.15546	1.17092	0.405677	2.33255	2.66017	9.32988	0.620416	1.09617	1.6732	0.717369	0.996994	1.46388
K268	0.822082	1.20015	1.21021	1.1036	1.90144	1.73611	9.91903	0.98168	2.26108	2.1917	1.58985	2.15385	1.36594	1.03297	1.38905	0.90128	0.996921	0.884349	0.958545	0.953272	1.41181	1.15709	1.25602	0.645089	1.46825	0.72874	0.892638	13.6131	1.52033	3.83792	0.98878	0.962963	1.23645	1.41733	0.991135	0.741935	0.915307	0.998082	1.51127	1.44271	1.2153	0.881561	0.998555	1.00674	0.818811	0.818658	1.34846
K269	1.00821	1.23817	1.05742	1.24173	0.861393	1.22376	1.4195	2.99717	2.37963	1.76745	1.93323	1.4868	1.42804	1.76984	7.54902	0.947666	1.15587	1.26126	1.34772	1.32235	1.49021	1.35784	1.95564	0.809242	1.3643	0.917913	1.28958	1.61577	1.22619	2.14573	1.94248	1.26477	1.16572	1.50355	1.0145	1.09452	1.8446	0.653114	1.94959	1.508	2.6	0.842749	1.04289	1.43993	1.02322	1.14505	1.10214
K271	0.41498	1.31148	0.789687	1.07633	0.638936	0.831142	1.21448	8.55639	4.65574	1.39014	1.55228	2.97849	1.10392	2.97406	1.01111	0.717637	0.759519	6.33721	1.41614	0.76909	1.63332	6.87339	3.82903	0.448227	1.45682	0.655978	2.47134	30.6163	1.2853	1.06786	1.74863	1.02485	1.37064	1.50654	0.757917	5.5856	1.32017	1.61789	2.21309	1.31044	2.52587	0.554582	0.823727	1.26068	0.724171	1.55017	1.07796
K272	1.09524	1.39526	0.878881	1.19875	0.690736	0.740196	2.0793	4.20237	2.73585	2.13268	1.74617	1.99315	2.13983	1.20369	0.965651	0.992396	1.07893	1.09619	1.16416	0.558055	1.322	1.03552	1.16309	1.38433	1.59445	2.30219	2.125	60.3596	1.77151	3.67803	0.851064	1.24521	2.01964	1.89547	1.00772	9.51183	1.0361	1.62447	2.18509	1.28805	0.921909	0.52732	1.20754	1.58824	0.668462	1.02306	1.55583
K273	1.04864	1.47863	1.32096	1.17485	1.77325	0.54023	2.96081	0.799568	0.624595	2.75193	1.27315	1.01515	2.43048	1.06523	2.50849	1.25381	1.42794	0.426947	0.638655	0.506311	1.49264	1.21068	0.724373	0.69009	1.44152	0.868349	0.807547	53.5718	1.68144	1.73019	0.241038	1.4083	1.50353	1.02721	1.23735	11.5243	0.66485	0.36722	1.34279	3.1485	1.39234	0.651812	1.36988	1.57765	0.878702	0.658095	1.28746
K274	1.23108	1.20949	0.973289	1.05954	0.683322	1.1843	1.09777	1.439	1.09412	1.34011	1.11344	1.50048	1.17839	1.18834	1.41853	1.01657	1.04369	0.934687	1.06351	0.926212	1.16329	0.818339	0.929174	0.704166	1.14563	0.997398	1.36328	13.0819	1.01377	1.37237	0.871518	1.05333	1.19842	1.15223	1	3.01064	1.11012	0.98103	1.113	1.13767	1.96181	0.945687	0.911218	1.10631	1.02167	0.894965	1.1046
K275	0.708841	1.03633	0.986898	1.12347	0.730805	0.466087	2.46744	2.9925	4.35141	1.86637	1.16251	2.17806	1.08592	2.33751	0.929974	0.752873	0.724586	2.29206	1.66272	1.01932	1.57799	0.871553	1.84872	0.627285	1.43954	0.618215	1.50725	2.36553	1.06506	1.65626	5.63483	1.08602	1.07698	1.81702	0.838885	0.489933	1.81095	1.58886	1.55864	1.97175	0.975806	0.782839	0.869592	1.23582	1.04662	1.47782	1.04502
K276	0.741379	1.24117	0.886234	0.989147	0.936006	0.809178	2.45376	3.80277	1.00797	2.17249	1.46687	1.20935	1.40452	1.53818	1.21835	1.07662	1.01851	0.883968	0.973291	1.44286	1.33825	0.958568	1.10798	0.781069	1.06748	2.98673	1.76786	13.3259	1.21875	4.71208	0.866834	0.845033	1.22192	1.14568	1.09293	1.22523	1.64046	1.44485	1.43825	2.2933	3.27923	0.560361	0.909884	1.47333	1.05622	0.887559	1.17108
K277	0.668664	0.971481	1.09538	1.03399	0.670132	0.789141	1.19332	0.865494	0.704258	1.53484	1.06543	2.32798	0.916022	0.921297	0.946274	0.827302	0.839606	0.921409	1.00127	0.976766	1.32737	0.957945	1.50572	0.463038	1.25521	0.591073	1.20946	1.25957	0.91067	2.65011	0.696003	0.883013	0.974315	1.13111	0.833089	0.969231	1.2121	0.767477	1.14239	1.28614	0.801418	0.767139	0.77947	1.11883	0.721595	0.751673	1.12222
K278	0.84769	0.8867	0.616292	0.907919	0.534724	0.554608	2.18451	2.71466	2.24085	1.40754	0.789826	2.17442	0.866148	1.02433	0.589062	0.643283	0.65778	1.44239	1.29946	0.674194	1.01363	0.586117	0.5	0.350407	0.998418	0.501784	0.647887	1.1084	1.01549	2.09942	1.87259	0.876727	0.895636	1.61622	0.726118	0.437229	1.15094	0.869186	1.68886	1.72522	0.658606	0.464259	0.586713	1.08814	0.674194	0.924978	1.08046
K279	1.31772	1.55541	1.58775	1.2791	1.04333	1.12333	2.54996	2.6819	1.4811	1.41167	1.10136	0.763052	1.27364	0.785796	1.90611	1.1977	1.32058	0.71831	1.27012	1.57594	1.17606	1.26478	1.47235	0.942741	1.10143	1.81001	1.0221	14.1675	1.27873	8.19441	0.59895	0.982405	1.58555	1.11847	1.25193	5.92742	0.930704	0.519351	0.711412	0.637211	2.31005	1.0123	1.21226	1.42091	1.17834	0.933996	1.12702
K280	0.84688	1.14132	0.867663	1.18939	0.837611	0.852618	1.1763	1.01544	1.62821	1.41916	1.20159	1.66055	1.25086	1.49747	1.05382	0.923051	0.941932	1.09689	1.1927	0.994588	1.55707	0.918182	1.19384	0.77496	1.00013	0.816821	1.00743	2.44259	1.41827	1.87707	1.26135	1.05401	1.23795	1.17033	0.962247	1.10596	1.01209	2.7243	1.84354	0.879433	1.40995	0.933187	0.994423	1.08853	0.686072	0.97389	1.2598
K281	1.88736	1.22576	1.68545	1.02525	0.95136	1.24865	0.955377	0.943595	0.980066	1.59038	1.28693	1.38636	1.78827	1.42745	1.76413	1.06185	1.10029	0.9777	1.10228	1.26891	1.62623	1.32472	1.51726	0.606055	1.36052	0.62311	0.884615	1.90255	3.43814	9.82628	1.22937	0.613497	1.29412	1.20344	1.17125	0.958333	1.36379	0.976454	1.85356	1.42567	0.93675	0.658972	1.00156	1.196	0.909763	0.939924	0.931925
K282	1.04817	1.34701	1.31696	1.2606	0.71023	0.832451	1.71982	1.90717	1.47253	1.9463	1.64504	2.02359	1.23644	1.98378	3.24906	0.897277	1.02083	1.18302	1.24098	1.03551	1.5639	1.27519	1.29366	0.575198	0.607766	0.732367	1.14024	1.0617	1.34607	7.29877	1.38522	0.898662	1.29626	1.63197	0.951686	0.856492	2.15364	0.960912	1.40822	1.51779	4.88366	0.698477	0.741793	1.26409	0.789126	0.916313	1.20917
K283	0.871469	1.06169	0.63038	0.879811	1.04355	0.947924	1.38665	2.04553	0.820225	1.86054	0.965074	1.29404	1.11239	1.72182	1.58032	0.844628	0.897888	0.897521	1.08404	0.950767	0.964149	1.01121	1.03278	0.46437	1.02268	1.05957	0.843931	33.6439	1.03191	3.04733	0.548193	0.672052	0.992771	0.99449	0.901677	0.862162	1.61857	0.667391	0.896658	1.22414	0.78012	0.637462	0.820863	0.931013	1.03634	0.928322	0.900356
K284	0.609783	0.804494	0.656203	0.92711	0.725024	0.53012	0.576278	1.26866	4.24516	1.53763	1.24438	2.05839	0.582637	1.40069	0.434686	0.639466	0.6017	2.28753	1.54186	0.862396	1.43031	0.794084	1.68829	0.408415	0.948071	0.475371	0.978378	1.53956	1.06768	0.857932	2.62943	0.665992	0.910563	1.83257	0.643926	0.959821	0.736406	0.996094	1.56047	0.96719	0.984794	0.327082	0.655399	1.00067	0.505015	1.40327	0.821769
K285	0.521101	1.52311	0.989369	0.687259	0.593668	0.511267	0.572442	6.06133	3.42614	2.20301	0.641975	0.76902	1.288	0.71406	2.58899	0.655854	0.666488	1.33545	0.732054	0.514909	0.955945	0.887107	1.11407	0.529483	1.30092	2.87665	0.857143	93.7303	0.873504	5.13588	2.92092	1.43456	1.20784	2.86624	0.617695	22.6634	0.392405	0.789474	2.55537	0.748694	0.732892	0.42614	0.958021	0.585114	0.454842	0.980367	0.788525
K286	0.928166	1.18759	0.941071	1.06496	0.58443	2.01299	1.47523	1.96233	1.3816	1.48796	1.06544	1.73929	1.18946	1.10236	0.629167	0.854843	0.846224	1.83974	1.2726	0.960428	1.29855	0.944095	1.01451	0.60799	1.03695	1.27337	0.886555	101.657	2.07296	1.58612	1.28571	0.959866	1.31667	1.09877	0.960077	4.8566	0.764764	1.20202	1.3932	1.32515	0.970205	1.12934	0.870111	0.910345	1.02149	1.03999	1.10156
K287	1.09078	1.12179	0.940418	0.902413	0.744246	1.16641	0.651949	1.03794	1.60753	1.82615	1.28637	1.70059	1.58032	1.32909	1.09712	0.966732	1.19224	1.19649	0.939458	1.2109	1.14967	1.19985	1.59886	0.67344	1.40056	0.957305	1.37339	0.394147	0.693312	1.9289	1.27838	1.45117	1.0389	1.17251	1.02064	1.14485	1.19214	0.964883	1.63014	1.1492	6.09646	0.725987	0.795914	0.932236	0.995418	0.896376	0.980658
K288	0.4039	0.908486	0.358589	0.584496	0.479685	0.618571	0.839672	1.11151	7.11988	1.16011	0.876954	0.995871	0.662144	0.771432	0.755662	0.443748	0.562915	4.08501	0.956508	0.565201	0.807473	0.719801	0.622424	0.446545	0.954368	0.201557	0.981203	4.94844	0.64624	1.9148	17.3929	0.486726	0.661838	0.627854	0.482901	2.19617	0.444831	1.56475	0.412311	1.56617	0.525	0.332308	0.459102	1.31721	0.15561	1.23085	0.577548
K289	1.20172	1.50574	1.43333	1.24418	0.950285	0.688889	1.98454	1.48906	2.74118	1.84635	1.26975	0.767866	1.62838	1.29841	1.53753	1.20642	1.30402	0.958738	1.44527	1.54176	1.43819	1.02767	1.85971	0.303368	1.72273	0.824781	1.02649	2.4191	1.73851	2.96308	2.06237	1.27397	1.33068	2.20962	1.29424	0.917933	0.826667	0.975383	1.53964	1.30252	1.02909	0.882772	0.736624	1.10435	1.2551	1.81634	1.70755
K290	0.663238	1.12471	0.917182	1.19262	0.68901	0.949785	1.43349	2.66775	1.448	1.73055	1.39983	1.30189	1.24686	1.15478	0.799169	0.830367	0.871706	1.90864	1.08863	0.86305	1.48933	0.90844	1.20033	0.569193	1.0885	1.01403	1.16216	69.6047	1.17451	6.92967	1.03861	1.01676	1.33838	1.45858	0.91151	2.72727	0.849604	0.996942	1.46778	1.68814	0.866513	0.700901	1.04583	1.0501	0.994024	1.08209	0.984952
K291	0.802083	1.26306	0.870208	1.08553	1.08964	1.02381	1.25365	1.67411	1.14955	2.43553	1.53549	1.82971	1.85891	0.904967	1.44578	0.904747	1.07248	0.918182	0.973601	1.03798	1.44361	1.04483	1.25808	0.480065	1.50301	1.4179	2.59211	74.1514	3.48276	7.50811	1.04054	1.04063	1.33247	1.23214	0.939079	37.5179	0.56015	1.59694	1.45963	2.79207	4.4375	0.821429	1.01899	0.993333	0.901092	0.790641	1.27993
K292	0.385392	1.06495	1.13656	1.16523	0.938528	0.521164	4.03	0.87798	2.14051	1.06352	1.11509	1.5715	0.87022	1.13613	1.0532	0.717151	0.821948	1.49204	1.54545	0.875419	1.52467	1.01461	1.11047	0.330645	1.24244	0.446388	0.892537	0.809142	1.03226	4.77132	1.62745	0.770115	1.26332	0.906061	0.7876	3.57471	0.627864	1.17391	0.927007	1.07359	0.629108	0.530526	0.761043	1.01259	0.955616	0.957935	1.03945
K293	0.76847	1.19181	0.97229	1.45192	0.968921	0.802002	1.21865	3.22744	2.90758	0.875867	1.61847	1.40526	0.848364	1.11335	0.56357	0.852029	0.81653	0.693069	1.87438	0.687292	1.49913	1.08969	1.83305	0.721434	1.65507	0.814582	0.946429	0.885196	1.24086	1.06939	1.27174	1.15269	1.42714	1.49841	0.868801	0.643969	1.48276	1.0022	2.30946	1.21956	0.616236	0.547244	1.09429	0.816612	1.34995	2.22234	0.954306
K294	1.58345	2.31048	2.76712	2.40265	1.52143	1.30698	12.6362	1.2072	0.69103	3.95114	1.04185	3.40611	3.04957	1.5751	3.14468	1.7913	1.84311	0.819715	1.41432	1.94396	2.65075	1.9813	2.17911	1.40216	2.14327	2.83494	1.97778	14.6526	3.04516	7.19639	0.56375	1.90948	2.99306	0.852792	1.82467	6.31414	1.35151	1.18561	3.09995	1.76976	1.51754	1.19593	2.16589	2.54627	1.82512	0.993944	2.0314
K295	1.31065	1.59359	1.52965	1.31369	0.807179	1.01149	1.30365	2.30552	0.544529	2.01436	1.60496	2.28899	1.90657	1.12263	2.6743	1.51639	1.56813	0.753708	1.1749	1.6347	1.78322	1.57996	1.77984	0.756846	1.96322	1.27937	1.98077	72.8202	1.60733	1.97927	0.522556	1.21242	1.21866	1.61321	1.46236	4.08889	2.15521	1.89037	1.26763	1.88746	1.50109	1.01915	1.41587	1.89135	1.3971	1.06186	1.79539
K296	0.881004	1.38553	0.87799	1.2344	0.851273	0.956757	0.916244	2.2576	0.99729	2.54479	1.51957	3.03143	1.06916	1.59104	0.828903	0.908865	0.885697	3.04938	1.22808	0.947874	1.6505	1.12891	1.01626	0.725441	1.21488	1.13046	1.20635	47.5009	1.07754	0.544218	1.2191	1.31291	1.46358	1.38386	0.023306	2.13942	1.12466	0.639566	1.24739	1.42515	1.52901	0.53271	1.0894	1.50349	0.99422	1.18465	1.16667
K297	2.17937	2.40328	1.7233	1.75312	0.668321	1.34013	3.99308	4.21534	0.794776	6.48161	2.36538	2.49771	4.37541	2.00673	3.19661	2.25497	2.48687	5.70286	1.63243	1.87574	2.58012	1.70634	1.56613	2.5999	0.785607	54.6434	2	441.215	2.39172	7.10474	1.0856	2.17702	3.18685	0.924051	2.20866	41.32	1.23654	0.592416	2.22126	3.15337	2.36486	1.08045	2.21586	2.46433	2.06571	0.755963	2.45723
K298	1.61337	2.53863	1.3923	1.46269	2.38964	1.19853	3.32336	2.39545	0.367619	4.21343	1.90646	1.74472	3.26251	1.72497	4.64367	2.15256	2.02548	0.654519	1.2999	1.84321	2.36274	1.92504	2.78405	1.77793	2.11989	4.48211	2.11818	84.9037	1.46608	9.35674	0.337568	1.79048	1.84472	2.23901	2.12716	14.8529	2.15735	0.975155	2.15302	2.45539	11.7874	1.23377	2.03964	2.56557	1.87444	0.832041	1.87402
K299	1.04271	1.57526	1.11638	1.52098	1.87646	1.33902	2.59343	1.73297	3.07628	4.48374	1.72368	3.18483	1.93415	1.66117	2.69884	1.45428	1.49368	1.69082	1.38194	1.72798	1.53438	1.52323	1.73248	1.07442	1.71066	1.38235	1.36735	5.9393	2.20319	4.38484	3	2.03309	1.8456	1.92775	1.52645	1.69167	1.743	2.08667	1.94647	1.53266	3.35308	0.903841	2.06989	0.835781	1.3397	1.70571	1.78886
K301	2.12564	1.41753	1.11051	0.943077	0.776297	0.813644	1.06963	2.64965	0.571656	2.20376	1.04896	1.44212	1.36401	1.59365	2.23875	1.07365	1.00707	0.564234	0.899636	0.829612	1.38663	0.808728	1.48538	0.651562	1.10502	4.36066	1.33188	136.297	1.06378	0.615904	0.35482	1.99412	1.37708	0.997895	0.994867	9.55068	1.01362	0.67842	1.26883	1.71802	2.2812	0.70802	0.898007	0.993162	1.77013	0.722116	1.20777
K302	0.303605	0.573096	0.326274	0.563861	0.601451	0.460967	0.702279	0.472798	0.28479	0.678595	0.699265	0.824927	0.542649	0.755169	0.535646	0.452947	0.461428	0.296959	0.424803	0.478461	0.624912	0.589564	0.594107	0.436251	0.493219	0.326637	0.502976	0.597592	0.502657	1.47985	0.394036	0.795104	0.609881	0.581897	0.473881	0.735816	0.570297	0.234798	0.622284	0.676126	0.531373	0.352694	0.533326	0.541667	0.586027	0.60489	0.46
K303	0.629396	0.953216	0.877323	0.823341	0.56202	0.70804	1.37908	3.66158	3.94737	1.07534	1.0877	1.21757	1.03495	1.08724	0.778271	0.621523	0.72281	1.10518	1.05546	1.3391	0.967207	0.710977	1.41569	0.528223	0.893551	1.08475	0.788321	11.6747	0.720794	0.606738	1.84259	0.998347	1.02235	0.882353	0.673083	6.64342	0.88	0.284511	1.6766	1.35227	0.788296	0.488729	0.698905	2.87231	0.67063	1.08661	0.737643
K304	1.92262	2.40559	2.37634	3.43011	1.68973	1.75243	2.43359	3.0276	1.19553	3.19401	4.32523	4.70763	1.95609	2.95287	1.57522	1.96941	2.35213	1.40369	2.3436	2.55546	3.73215	2.35171	2.83286	1.84535	4.65088	1.12897	2.73333	4.70443	2.17375	7.21734	0.932786	2.50777	3.53858	3.02734	2.06703	2.1022	2.66705	0.765979	6.48496	3.17773	1.87149	1.64946	2.06173	3.18167	2.76556	1.97224	2.1626
K306	1.12846	1.51125	1.09639	1.19468	1.10554	0.279586	3.1357	2.85417	3.57143	2.0691	1.58333	0.959322	1.97857	1.2775	1.03561	1.04539	1.08301	1.86745	1.35482	1.10233	1.21093	1.09021	1.45379	0.831365	1.09408	1.53255	1.13333	20.6464	1.78171	2.2172	3.15058	1.17768	1.35798	2.27027	1.09858	0.967213	1.6519	1.78584	2.56862	1.48061	3.07386	0.870186	1.20466	1.28649	1.15351	1.23506	1.25995
K307	0.678173	1.05518	1.18803	1.11887	0.502283	0.439114	1.85841	1.90299	2.18072	1.61127	1.0282	1.66307	0.976163	1.15184	0.496933	0.858615	0.857286	1.45118	1.36402	0.911671	1.27306	0.802549	1.30172	0.360819	0.864317	0.745109	2	1.62477	1.04865	2.74375	1.72437	0.722222	0.976991	1.91346	0.913568	0.613445	1.12118	1.29367	1.49122	1.13394	0.889117	0.865909	0.567083	0.906401	0.8405	1.34104	1.10787
K308	1.28979	1.30612	0.445667	0.783699	1.20222	1.10448	1.26978	18.1538	0.70037	4.51613	1.54271	0.782468	1.73147	1.11091	0.563636	1.14161	1.10207	1.32617	0.908789	0.903762	0.813832	1.23903	2.17255	0.76129	3.9125	17.9769	0.739496	116.189	0.743802	4.9008	1.84536	1.0806	1.30025	1.27974	1.16066	7.50345	1.07692	0.380692	1.42781	1.35577	1.28446	0.802583	0.726683	0.733898	1.67105	1.45958	0.782548
K309	1.07602	1.27388	0.845515	1.09034	0.928981	4.6044	0.922481	5.49596	4.60377	1.88634	1.87366	1.4807	1.78117	1.42755	0.697196	1.06604	1.01939	0.905556	1.08098	1.56694	1.25019	1.17881	1.12107	0.674333	1.06128	3.03338	1.04678	271.073	1.26005	1.35373	2.44504	1.09942	1.51394	1.79167	1.04878	18.3551	0.610787	1.01747	1.70699	1.70018	1.09731	0.862161	1.00917	1.07398	1.2519	1.43231	1.00456
K310	1.14396	1.49004	0.991253	0.960177	0.17702	0.677393	1.85118	2.89639	0.71934	1.154	1.04592	1.24332	1.35745	0.72594	0.836023	0.988859	1.02015	1.24708	0.83227	0.977565	1.14094	1.06962	1.13683	0.336754	1.10668	2.63496	0.32708	37.8823	0.334423	4.04716	0.644414	1.85674	1.63926	1.10968	0.966792	41.3011	0.225285	0.752918	0.793834	1.16777	3.78669	0.635098	1.05781	0.919052	1.22563	0.832824	0.421082
K311	0.402965	1.06379	0.670556	0.859944	0.411361	0.496311	2.70508	3.16122	3.79001	1.99021	0.949027	1.97738	1.02451	1.12368	0.391057	0.750428	0.748402	2.73759	1.04382	0.256305	1.02583	0.835422	1.03843	0.425773	1.06794	0.700847	0.810811	163.224	1.08936	2.31342	4.16807	0.786364	1.18525	1.42529	0.740879	6.88988	0.700735	1.09537	1.45014	1.18397	0.884354	0.444717	0.733844	0.919399	0.867665	1.30673	0.911278
K312	0.708543	1.06901	0.900927	0.888633	0.645578	0.809816	1.21164	1.43694	1.9615	2.18952	1.02139	3.5101	0.756648	1.11062	0.409119	0.768323	0.729776	1.08741	1.1793	0.605584	1.35436	0.811987	1.15056	0.519027	1.21189	0.616889	1.085	28.0308	1.05285	1.00053	1.9	0.513932	1.14996	3.12121	0.789219	1.02688	0.633855	0.664303	1.79275	1.63659	2.05197	0.666093	0.677674	1.20744	0.921105	1.10054	1.0587
mean	1.05961	1.31961	1.19549	1.19023	0.909106	1.08125	1.63684	2.23577	1.63663	1.97285	1.425	2.26649	1.51927	1.35735	1.62164	1.07121	1.09778	1.35424	1.29199	1.2504	1.41262	1.16724	1.52737	0.776579	1.53038	2.17744	1.29417	53.6205	1.42921	3.4515	1.36664	1.22252	1.42214	1.48471	1.08961	5.82688	1.47454	1.20453	1.70998	1.62356	2.74922	0.786485	1.05006	1.25541	1.05889	1.07634	1.24088
standard deviation	0.430462	0.416905	0.437371	0.364092	0.40033	0.997922	1.46269	2.10162	1.24772	1.03569	0.570895	3.62614	0.727553	0.668473	1.28644	0.396545	0.403265	1.19308	1.11463	0.579121	0.487604	0.630288	0.660163	0.423591	1.78506	5.03675	0.566474	165.22	0.565237	3.45931	1.33766	0.51187	0.569733	0.609788	0.390172	14.5601	0.838084	0.655816	1.05397	1.01786	2.42685	0.298679	0.487903	0.501249	0.496673	0.320076	0.440476
median	0.97306	1.2366	1.14855	1.13043	0.867834	0.903422	1.19332	1.55028	1.28174	1.73731	1.32092	1.68362	1.288	1.23839	1.25816	0.983821	1.0227	1.09083	1.16109	1.12541	1.31657	1.06802	1.38715	0.696889	1.30092	0.995342	1.20946	4.70443	1.28261	2.33672	1.06623	1.10495	1.28271	1.38233	1.0264	1.48485	1.29685	1.11795	1.49122	1.39738	1.95506	0.732828	0.971206	1.11871	0.984772	1.02817	1.14265
percentile, 25th	0.7814	1.07468	0.940418	1.02257	0.683322	0.704885	0.969209	1.13772	0.848485	1.37805	1.11509	1.24332	1.08482	1.04629	0.85175	0.844792	0.85784	0.866538	0.960825	0.922802	1.13197	0.858494	1.13924	0.540927	1.0732	0.671683	0.941606	1.64187	1.05053	1.29653	0.708249	0.931034	1.1156	1.1336	0.884256	0.883375	0.918528	0.735443	1.18875	1.1238	1.05034	0.631121	0.793685	0.970673	0.78594	0.86721	0.974403
percentile, 75th	1.24124	1.43038	1.39814	1.28349	1.04355	1.16248	1.68651	2.6784	1.99444	2.20376	1.58333	2.36674	1.74335	1.47544	1.90792	1.17806	1.20523	1.42767	1.36299	1.44305	1.62513	1.26981	1.7073	0.905674	1.61814	1.64982	1.49375	32.9816	1.70686	4.29128	1.72437	1.4083	1.54263	1.67772	1.20282	3.57471	1.75726	1.50893	2.02403	1.86049	3.48743	0.890809	1.18727	1.41381	1.21756	1.20344	1.39486

## Sheet: precision of NMR analysis
Precision of NMR analysis
Metabolites	1-Methylnicotinamide	2-Hydroxyisobutyrate	3-Aminoisobutyrate	3-Hydroxyisovalerate	3-Indoxylsulfate	3-Methylxanthine	4-Hydroxyphenylacetate	Acetate	Acetone	Alanine	Betaine	Carnitine	Choline	cis-Aconitate	Citrate	Creatine	Creatinine	Dimethyl sulfone	Dimethylamine	Formate	Gluconate	Glycine	Glycolate	Guanidoacetate	Hippurate	Histidine	Hypoxanthine	Isoleucine	Lactate	Leucine	Mannitol	Methanol	Methylamine	Methylsuccinate	N,N-Dimethylglycine	Pseudouridine	Pyruvate	Succinate	Tartrate	Taurine	Threonine	trans-Aconitate	Trigonelline	Trimethylamine N-oxide	Tyrosine	Uracil	Urea	Valine
CV	3.80335	3.19242	1.74575	2.84929	4.46595	6.94623	5.62704	10.1783	6.41001	3.46119	4.60214	3.37643	3.58859	1.89097	1.87821	10.7041	4.26735	1.10266	4.11388	7.44886	0.997336	4.98112	7.14856	3.42481	5.36089	3.92851	5.53134	4.25893	2.40489	2.63	4.05419	3.06208	8.15277	2.01613	2.36118	4.46778	26.3661	23.5121	2.69	3.68457	4.58497	7.1607	3.82373	3.10527	5.07776	13.4477	6.57328	5.09196

## Sheet: legend
Name	Description
ID	number of participants
sex	1 = male; 2 = female
menopausal status	n.a. = male; 1 = premenopausal, 2 = postmenopausal
metabolites	metabolites in µmol/L per mOsm/kg urine
CV	coefficient of variation in %

## Sheet: abbreviations_metabolites
Metabolite	Abbreviaton
1-Methylnicotinamide	MNA
2-Hydroxyisobutyrate	2-OH-Isob
3-Aminoisobutyrate	BAIBA
3-Hydroxyisovalerate	3-OH-Isov
3-Indoxylsulfate	3-Ind
3-Methylxanthine	3-MXan
4-Hydroxyphenylacetate	4-OH-Phe
Acetate	Acet
Acetone	Ace
Alanine	Ala
Betaine	Bet
Carnitine	Car
cis-Aconitate	c-Aco
Citrate	Cit
Creatine	Cre
Creatinine	Crea
Dimethylamine	DMA
Dimethylsulfone	DMS
Formate	For
Gluconate	Glu
Glycine	Gly
Glycolate	Glyc
Guanidoacetate	Gua
Hippurate	Hip
Histidine	His
Hypoxanthine	Hyp
Isoleucine	Ile
Lactate	Lac
Leucine	Leu
Mannitol	Man
Methanol	Met
Methylamine	MA
Methylsuccinate	MSuc
N,N-Dimethylglycine	DMG
Pseudouridine	Pse
Pyruvate	Pyr
Succinate	Suc
Tartrate	Tar
Taurine	Tau
Threonine	Thr
trans-Aconitate	t-Aco
Trigonelline	Tri
Trimethylamine N-oxide	TMAO
Tyrosine	Tyr
Uracil	Ura
Urea	Urea
Valine	Val
