# Supplementary material for: An NMR-Based Approach to Identify Urinary Metabolites Associated with Acute Physical Exercise and Cardiorespiratory Fitness in Healthy Humans—Results of the KarMeN Study
Source: Metabolites. 2020 May 21;10(5):212. doi: 10.3390/metabo10050212 (PMC7281079; doi:10.3390/metabo10050212)
Supplement: Supplementary file 1 [file metabolites-10-00212-s001.zip › Supplement-790661_revised/Table S3_Correlations Between Urinary Metabolite Fold Changes.xlsx]

## Sheet: Correlations of Fold Changes
Pearson correlation coefficients for the association between urinary metabolite fold changes (based on Van der Waerden scores of the analyzed variables)
Variable	with Variable	Pearson-Correlation	95% CI (lower)	95% CI (upper)
Pseudouridine	Creatinine	0.967661	0.958789	0.974647
Dimethylamine	Creatinine	0.955624	0.943546	0.965165
Pseudouridine	Dimethylamine	0.951069	0.937791	0.96157
cis-Aconitate	Dimethylamine	0.832079	0.789984	0.866366
cis-Aconitate	Creatinine	0.8299	0.787322	0.864599
Methanol	Acetone	0.82803	0.785039	0.863082
Creatinine	2-Hydroxyisobutyrate	0.819378	0.774492	0.856055
Methylsuccinate	2-Hydroxyisobutyrate	0.818017	0.772834	0.854948
Pseudouridine	2-Hydroxyisobutyrate	0.816391	0.770856	0.853626
Dimethylamine	2-Hydroxyisobutyrate	0.804804	0.75678	0.844187
cis-Aconitate	Pseudouridine	0.801524	0.752803	0.84151
Creatinine	1-Methylnicotinamide	0.79423	0.743973	0.835551
Valine	Leucine	0.791387	0.740536	0.833226
Valine	Creatinine	0.789699	0.738496	0.831845
Dimethylamine	1-Methylnicotinamide	0.785659	0.73362	0.828538
cis-Aconitate	2-Hydroxyisobutyrate	0.785428	0.733341	0.828348
Valine	Pseudouridine	0.785192	0.733056	0.828155
cis-Aconitate	Methylsuccinate	0.785152	0.733008	0.828122
Methylsuccinate	Alanine	0.784205	0.731865	0.827346
Pseudouridine	1-Methylnicotinamide	0.776132	0.72214	0.820725
Glycolate	Dimethylamine	0.772239	0.717458	0.817528
Trigonelline	Dimethylamine	0.767773	0.712091	0.813856
Valine	2-Hydroxyisobutyrate	0.76711	0.711296	0.813311
Glycolate	Creatinine	0.766309	0.710334	0.812652
Trigonelline	Creatinine	0.766169	0.710166	0.812537
Trigonelline	Pseudouridine	0.765038	0.708809	0.811607
Trimethylamine N-oxide	Creatinine	0.762336	0.705568	0.809382
Pseudouridine	Glycolate	0.761356	0.704393	0.808575
Pyruvate	Lactate	0.76029	0.703116	0.807697
Hippurate	Dimethylamine	0.756947	0.699111	0.804941
Trimethylamine N-oxide	Pseudouridine	0.756219	0.698241	0.804342
Valine	Dimethylamine	0.748692	0.68924	0.79813
Trimethylamine N-oxide	Dimethylamine	0.741305	0.680424	0.792023
Pseudouridine	Hippurate	0.740608	0.679593	0.791446
Hippurate	Creatinine	0.740138	0.679033	0.791057
Trimethylamine N-oxide	Hippurate	0.739598	0.67839	0.79061
Glycolate	2-Hydroxyisobutyrate	0.739136	0.677839	0.790228
Glycine	3-Hydroxyisovalerate	0.729484	0.666354	0.782229
cis-Aconitate	Alanine	0.729416	0.666274	0.782174
3-Hydroxyisovalerate	2-Hydroxyisobutyrate	0.724011	0.659855	0.777686
Valine	3-Hydroxyisovalerate	0.722222	0.657733	0.7762
Pseudouridine	3-Aminoisobutyrate	0.712436	0.646142	0.76806
Creatinine	3-Aminoisobutyrate	0.711545	0.645088	0.767318
Valine	Methylsuccinate	0.707177	0.639925	0.763678
Alanine	2-Hydroxyisobutyrate	0.702353	0.634231	0.759653
cis-Aconitate	Valine	0.701997	0.633811	0.759356
Valine	Glycine	0.69981	0.631233	0.757531
Dimethylamine	3-Aminoisobutyrate	0.699564	0.630942	0.757325
cis-Aconitate	Glycolate	0.691749	0.621739	0.750792
Methylsuccinate	Creatinine	0.691116	0.620995	0.750262
cis-Aconitate	1-Methylnicotinamide	0.690161	0.619872	0.749463
Pseudouridine	Gluconate	0.686659	0.615755	0.746531
cis-Aconitate	Trimethylamine N-oxide	0.685524	0.614423	0.74558
Valine	Glycolate	0.679145	0.606938	0.740231
Pseudouridine	3-Hydroxyisovalerate	0.678518	0.606203	0.739705
Methylsuccinate	Glycine	0.678261	0.605901	0.73949
Trimethylamine N-oxide	2-Hydroxyisobutyrate	0.677201	0.60466	0.7386
Gluconate	Creatinine	0.676275	0.603575	0.737823
Methylsuccinate	Dimethylamine	0.675052	0.602143	0.736796
Valine	Trimethylamine N-oxide	0.672456	0.599103	0.734615
Valine	Alanine	0.671545	0.598037	0.733849
Methylsuccinate	Glycolate	0.669696	0.595874	0.732294
3-Hydroxyisovalerate	3-Aminoisobutyrate	0.668448	0.594415	0.731245
Threonine	Alanine	0.667105	0.592846	0.730116
Valine	Tyrosine	0.66663	0.59229	0.729715
Pseudouridine	Methylsuccinate	0.66633	0.591939	0.729463
cis-Aconitate	Hypoxanthine	0.666173	0.591757	0.729331
Hippurate	3-Indoxylsulfate	0.665762	0.591276	0.728985
Methanol	Dimethylsulfone	0.665361	0.590808	0.728648
Gluconate	Dimethylamine	0.663533	0.588673	0.727109
Trimethylamine N-oxide	3-Indoxylsulfate	0.661165	0.58591	0.725114
Hippurate	1-Methylnicotinamide	0.660932	0.585637	0.724918
Methylsuccinate	Leucine	0.660792	0.585475	0.7248
Trimethylamine N-oxide	Trigonelline	0.657502	0.581638	0.722027
2-Hydroxyisobutyrate	1-Methylnicotinamide	0.657233	0.581324	0.7218
cis-Aconitate	Leucine	0.656941	0.580984	0.721554
Creatinine	3-Hydroxyisovalerate	0.653795	0.577319	0.7189
Valine	3-Aminoisobutyrate	0.652033	0.575268	0.717413
Uracil	Creatinine	0.651662	0.574836	0.717099
Uracil	Pseudouridine	0.651276	0.574387	0.716773
Methylsuccinate	3-Hydroxyisovalerate	0.649787	0.572655	0.715516
Dimethylamine	3-Hydroxyisovalerate	0.649096	0.571851	0.714932
Trigonelline	Hippurate	0.646958	0.569366	0.713126
Leucine	2-Hydroxyisobutyrate	0.646035	0.568293	0.712346
cis-Aconitate	Hippurate	0.644687	0.566727	0.711206
Glycine	2-Hydroxyisobutyrate	0.643517	0.565368	0.710216
Methylamine	Dimethylamine	0.642543	0.564236	0.709392
Glycolate	3-Hydroxyisovalerate	0.636998	0.557804	0.704698
Creatinine	3-Indoxylsulfate	0.635816	0.556434	0.703696
Pseudouridine	3-Indoxylsulfate	0.633525	0.55378	0.701755
Pseudouridine	Leucine	0.63166	0.55162	0.700173
Dimethylamine	3-Indoxylsulfate	0.630603	0.550397	0.699276
Leucine	Creatinine	0.628411	0.547861	0.697416
Methylamine	Creatinine	0.6278	0.547154	0.696897
Leucine	Alanine	0.626759	0.54595	0.696013
Glycine	Alanine	0.626747	0.545936	0.696003
Pseudouridine	Methylamine	0.626308	0.545429	0.695631
Hypoxanthine	Creatinine	0.624893	0.543794	0.694429
Trimethylamine N-oxide	Methylsuccinate	0.624531	0.543375	0.694121
Methylamine	2-Hydroxyisobutyrate	0.62275	0.541318	0.692608
Methylsuccinate	Hypoxanthine	0.621666	0.540067	0.691687
Leucine	Glycine	0.620994	0.539291	0.691115
Lactate	Alanine	0.620915	0.5392	0.691048
Tyrosine	Leucine	0.620401	0.538606	0.690611
Tyrosine	Glycine	0.620142	0.538308	0.690391
Trigonelline	1-Methylnicotinamide	0.619526	0.537597	0.689867
Leucine	3-Hydroxyisovalerate	0.618754	0.536706	0.68921
Valine	Hippurate	0.618433	0.536336	0.688937
Tyrosine	3-Hydroxyisovalerate	0.617642	0.535424	0.688264
Glycine	Betaine	0.616827	0.534484	0.687571
Uracil	Dimethylamine	0.616713	0.534352	0.687474
Trigonelline	3-Indoxylsulfate	0.616622	0.534248	0.687396
Trimethylamine N-oxide	Glycolate	0.613633	0.530802	0.684851
3-Aminoisobutyrate	2-Hydroxyisobutyrate	0.612511	0.52951	0.683896
Valine	Gluconate	0.612437	0.529425	0.683833
Tyrosine	Threonine	0.611811	0.528704	0.683299
cis-Aconitate	Methylamine	0.611172	0.527968	0.682755
Dimethylsulfone	Acetone	0.61064	0.527356	0.682301
3-Aminoisobutyrate	1-Methylnicotinamide	0.609458	0.525996	0.681294
Tyrosine	2-Hydroxyisobutyrate	0.608497	0.524889	0.680474
Tyrosine	Pseudouridine	0.607438	0.523672	0.679572
Gluconate	2-Hydroxyisobutyrate	0.605565	0.521517	0.677973
Creatinine	Alanine	0.60515	0.52104	0.677619
Glycolate	Glycine	0.604621	0.520433	0.677168
Hippurate	Glycolate	0.604048	0.519774	0.676679
Leucine	Dimethylamine	0.60198	0.517399	0.674914
Valine	1-Methylnicotinamide	0.59949	0.51454	0.672787
Pyruvate	Hypoxanthine	0.599061	0.514048	0.67242
Glycine	Citrate	0.597826	0.51263	0.671365
Trimethylamine N-oxide	Methylamine	0.596991	0.511673	0.670651
Hippurate	2-Hydroxyisobutyrate	0.596235	0.510805	0.670004
Trimethylamine N-oxide	1-Methylnicotinamide	0.595191	0.509608	0.669112
Tyrosine	Creatinine	0.593328	0.507473	0.667518
Hypoxanthine	2-Hydroxyisobutyrate	0.593108	0.507221	0.667329
cis-Aconitate	Trigonelline	0.592104	0.506071	0.666471
Urea	Methanol	0.591716	0.505626	0.666138
Trigonelline	Glycolate	0.589544	0.503139	0.664279
Pyruvate	Methylsuccinate	0.587111	0.500355	0.662194
cis-Aconitate	Gluconate	0.585516	0.498531	0.660828
Pyruvate	Alanine	0.585207	0.498178	0.660563
cis-Aconitate	3-Aminoisobutyrate	0.58422	0.497049	0.659717
Tyrosine	Dimethylamine	0.583423	0.496138	0.659033
Histidine	Glycine	0.582959	0.495609	0.658636
Tyrosine	Glycolate	0.582634	0.495237	0.658357
Glycolate	Alanine	0.582002	0.494514	0.657814
Glycolate	3-Aminoisobutyrate	0.580944	0.493306	0.656907
Methylamine	Hippurate	0.578684	0.490725	0.654967
Methylsuccinate	Methylamine	0.577562	0.489445	0.654003
Trimethylamine N-oxide	Gluconate	0.576324	0.488033	0.65294
Gluconate	3-Hydroxyisovalerate	0.5757	0.487321	0.652404
Hypoxanthine	Alanine	0.575639	0.487252	0.652352
Threonine	Methylsuccinate	0.573675	0.485012	0.650664
Dimethylamine	Creatine	0.57267	0.483867	0.6498
Uracil	1-Methylnicotinamide	0.572381	0.483537	0.649552
Glycolate	Gluconate	0.572266	0.483406	0.649453
Trimethylamine N-oxide	3-Hydroxyisovalerate	0.570536	0.481435	0.647965
Pseudouridine	Hypoxanthine	0.570457	0.481345	0.647897
Methylsuccinate	Lactate	0.570229	0.481086	0.647701
Valine	Trigonelline	0.569329	0.480061	0.646927
Leucine	3-Aminoisobutyrate	0.566382	0.476707	0.644391
Threonine	2-Hydroxyisobutyrate	0.566234	0.476538	0.644263
Valine	Isoleucine	0.566224	0.476527	0.644254
Hypoxanthine	Dimethylamine	0.56576	0.475999	0.643855
Lactate	Acetate	0.563622	0.473567	0.642013
Trimethylamine N-oxide	Leucine	0.561137	0.470743	0.639872
Pseudouridine	Alanine	0.560802	0.470363	0.639584
Valine	Threonine	0.559338	0.4687	0.638321
Trigonelline	3-Aminoisobutyrate	0.557014	0.466062	0.636317
Methylamine	Glycolate	0.556772	0.465787	0.636108
Hippurate	3-Hydroxyisovalerate	0.556703	0.465709	0.636048
cis-Aconitate	Pyruvate	0.555206	0.464011	0.634757
Lactate	Hypoxanthine	0.555016	0.463795	0.634593
Dimethylamine	Alanine	0.553066	0.461583	0.632908
Glycolate	1-Methylnicotinamide	0.552826	0.461311	0.632701
Trimethylamine N-oxide	Hypoxanthine	0.552728	0.4612	0.632617
Trimethylamine N-oxide	3-Aminoisobutyrate	0.552504	0.460947	0.632424
Trigonelline	2-Hydroxyisobutyrate	0.551227	0.459499	0.63132
Citrate	3-Hydroxyisovalerate	0.549887	0.457981	0.630162
Betaine	2-Hydroxyisobutyrate	0.549797	0.457879	0.630085
Betaine	3-Hydroxyisovalerate	0.549796	0.457878	0.630084
Pseudouridine	Glycine	0.549646	0.457708	0.629954
Methylsuccinate	Betaine	0.549569	0.45762	0.629887
Uracil	2-Hydroxyisobutyrate	0.548662	0.456594	0.629104
Methylsuccinate	1-Methylnicotinamide	0.548614	0.456539	0.629062
Leucine	Glycolate	0.548453	0.456357	0.628923
Hypoxanthine	1-Methylnicotinamide	0.548395	0.456291	0.628873
Glycine	Creatinine	0.548167	0.456033	0.628676
Glycolate	3-Methylxanthine	0.544378	0.451744	0.625398
Threonine	Glycine	0.544231	0.451578	0.625271
Tyrosine	4-Hydroxyphenylacetate	0.543002	0.450188	0.624207
Gluconate	1-Methylnicotinamide	0.541326	0.448294	0.622757
Urea	Acetone	0.540324	0.447162	0.621889
Dimethylamine	3-Methylxanthine	0.537786	0.444295	0.61969
Tyrosine	Hippurate	0.537747	0.444251	0.619656
Tyrosine	3-Aminoisobutyrate	0.537509	0.443982	0.61945
Valine	Betaine	0.535779	0.442029	0.61795
Histidine	3-Hydroxyisovalerate	0.535653	0.441887	0.617841
Pseudouridine	Creatine	0.534629	0.440732	0.616953
cis-Aconitate	3-Hydroxyisovalerate	0.533855	0.439859	0.616282
Glycine	3-Aminoisobutyrate	0.533807	0.439804	0.61624
Methylsuccinate	Hippurate	0.533776	0.439769	0.616213
Trigonelline	Gluconate	0.529361	0.434793	0.612382
3-Indoxylsulfate	1-Methylnicotinamide	0.523986	0.42874	0.607711
Pseudouridine	3-Methylxanthine	0.523792	0.428522	0.607543
Hippurate	3-Aminoisobutyrate	0.522793	0.427399	0.606675
Threonine	Leucine	0.522322	0.426869	0.606264
Guanidoacetate	Glycine	0.521919	0.426416	0.605914
cis-Aconitate	Threonine	0.521873	0.426364	0.605874
Tyrosine	Methylsuccinate	0.518407	0.422468	0.602858
Valine	Methylamine	0.517348	0.421279	0.601936
4-Hydroxyphenylacetate	3-Indoxylsulfate	0.514997	0.418639	0.599888
Histidine	2-Hydroxyisobutyrate	0.514822	0.418443	0.599736
Creatine	3-Aminoisobutyrate	0.514669	0.41827	0.599602
cis-Aconitate	Tyrosine	0.514134	0.417671	0.599137
Valine	4-Hydroxyphenylacetate	0.513326	0.416764	0.598432
Methylamine	Alanine	0.51272	0.416084	0.597904
Creatinine	3-Methylxanthine	0.512308	0.415622	0.597545
Tyrosine	Gluconate	0.51213	0.415422	0.59739
Glycolate	Betaine	0.511681	0.414919	0.596998
Tyrosine	Trimethylamine N-oxide	0.511212	0.414393	0.596589
Uracil	Trimethylamine N-oxide	0.510831	0.413965	0.596257
Methylamine	1-Methylnicotinamide	0.510584	0.413688	0.596042
Trigonelline	Methylamine	0.510085	0.413129	0.595607
Pyruvate	2-Hydroxyisobutyrate	0.509677	0.412672	0.595251
Methylsuccinate	Histidine	0.509233	0.412174	0.594864
Glycolate	Creatine	0.508964	0.411873	0.594629
Uracil	Trigonelline	0.507242	0.409943	0.593126
Valine	Citrate	0.505967	0.408515	0.592013
Tyrosine	Alanine	0.505956	0.408503	0.592004
Leucine	Hippurate	0.505754	0.408277	0.591828
Leucine	Isoleucine	0.505131	0.407579	0.591283
Creatinine	Creatine	0.504873	0.407291	0.591058
Valine	Histidine	0.50418	0.406515	0.590453
Hippurate	Gluconate	0.50366	0.405933	0.589999
Guanidoacetate	Gluconate	0.502167	0.404263	0.588695
Trimethylamine N-oxide	4-Hydroxyphenylacetate	0.501762	0.403809	0.58834
Leucine	1-Methylnicotinamide	0.501292	0.403284	0.58793
Trimethylamine N-oxide	Alanine	0.501098	0.403067	0.58776
Pseudouridine	4-Hydroxyphenylacetate	0.500903	0.402848	0.587589
Creatinine	Betaine	0.499338	0.401099	0.586222
Uracil	Hypoxanthine	0.49911	0.400844	0.586022
Leucine	Gluconate	0.498166	0.399789	0.585197
cis-Aconitate	3-Indoxylsulfate	0.496707	0.398159	0.583921
cis-Aconitate	Mannitol	0.495094	0.396357	0.582509
Tyrosine	Betaine	0.493166	0.394205	0.580821
Trigonelline	3-Methylxanthine	0.491893	0.392785	0.579707
3-Methylxanthine	3-Hydroxyisovalerate	0.4911	0.3919	0.579012
Dimethylamine	4-Hydroxyphenylacetate	0.490243	0.390944	0.578261
cis-Aconitate	Glycine	0.488328	0.38881	0.576583
Trigonelline	3-Hydroxyisovalerate	0.487886	0.388317	0.576196
Leucine	Betaine	0.487464	0.387846	0.575826
Gluconate	3-Aminoisobutyrate	0.487371	0.387743	0.575744
Gluconate	3-Methylxanthine	0.487156	0.387503	0.575555
Pseudouridine	Betaine	0.486784	0.387089	0.575229
Tyrosine	Histidine	0.486768	0.38707	0.575215
Histidine	Creatinine	0.486594	0.386877	0.575062
Pseudouridine	Histidine	0.486014	0.386231	0.574554
cis-Aconitate	Creatine	0.482458	0.382272	0.571434
Isoleucine	Dimethylamine	0.481623	0.381342	0.570701
Uracil	3-Aminoisobutyrate	0.481203	0.380874	0.570332
Histidine	Glycolate	0.480927	0.380568	0.57009
Creatinine	4-Hydroxyphenylacetate	0.480862	0.380495	0.570033
Guanidoacetate	2-Hydroxyisobutyrate	0.480372	0.37995	0.569602
Glycine	Dimethylamine	0.48004	0.379581	0.569311
Valine	Hypoxanthine	0.479672	0.379172	0.568988
Methylsuccinate	Gluconate	0.479197	0.378643	0.56857
Methylsuccinate	3-Aminoisobutyrate	0.479077	0.37851	0.568465
Guanidoacetate	3-Hydroxyisovalerate	0.478849	0.378257	0.568265
3-Hydroxyisovalerate	1-Methylnicotinamide	0.478162	0.377493	0.567661
Trigonelline	Methylsuccinate	0.477073	0.376283	0.566704
Trimethylamine N-oxide	Glycine	0.476437	0.375575	0.566145
Mannitol	Alanine	0.476369	0.3755	0.566085
Histidine	Alanine	0.476042	0.375136	0.565797
cis-Aconitate	Betaine	0.475913	0.374993	0.565684
Histidine	Betaine	0.475676	0.37473	0.565476
Leucine	4-Hydroxyphenylacetate	0.475265	0.374274	0.565115
trans-Aconitate	cis-Aconitate	0.474959	0.373934	0.564846
Isoleucine	Creatinine	0.474354	0.373262	0.564314
Valine	3-Indoxylsulfate	0.474277	0.373176	0.564246
Dimethylamine	Betaine	0.473604	0.372429	0.563654
Threonine	3-Hydroxyisovalerate	0.472848	0.37159	0.562989
Hippurate	Creatine	0.470771	0.369285	0.561162
Isoleucine	3-Hydroxyisovalerate	0.469607	0.367993	0.560137
Tyrosine	Isoleucine	0.469266	0.367615	0.559837
Hypoxanthine	Hippurate	0.469117	0.367449	0.559705
Trigonelline	Creatine	0.468023	0.366237	0.558742
Valine	Guanidoacetate	0.467613	0.365782	0.558381
Histidine	Guanidoacetate	0.467597	0.365764	0.558366
cis-Aconitate	Histidine	0.467117	0.365232	0.557943
cis-Aconitate	Uracil	0.466894	0.364985	0.557748
Hippurate	4-Hydroxyphenylacetate	0.466672	0.364739	0.557552
Urea	Dimethylsulfone	0.466401	0.364439	0.557313
Histidine	Dimethylamine	0.466177	0.364191	0.557116
Leucine	Histidine	0.465902	0.363886	0.556874
Histidine	Gluconate	0.465636	0.363591	0.556639
Threonine	Pseudouridine	0.465369	0.363295	0.556403
Isoleucine	2-Hydroxyisobutyrate	0.465196	0.363103	0.556251
Pseudouridine	Isoleucine	0.463993	0.361771	0.555191
Isoleucine	Gluconate	0.462177	0.35976	0.55359
Threonine	Creatinine	0.461324	0.358816	0.552838
Gluconate	Betaine	0.460537	0.357945	0.552143
Formate	Citrate	0.460297	0.357679	0.551931
Methylamine	Hypoxanthine	0.456379	0.353346	0.548473
cis-Aconitate	Lactate	0.454706	0.351498	0.546995
Threonine	Glycolate	0.452839	0.349435	0.545345
cis-Aconitate	Isoleucine	0.452519	0.349081	0.545062
Valine	Uracil	0.452417	0.348969	0.544972
cis-Aconitate	4-Hydroxyphenylacetate	0.451162	0.347583	0.543863
Uracil	Hippurate	0.45103	0.347438	0.543746
Trigonelline	4-Hydroxyphenylacetate	0.450369	0.346708	0.543162
Trimethylamine N-oxide	Threonine	0.450081	0.34639	0.542907
Hippurate	3-Methylxanthine	0.449955	0.346251	0.542795
3-Methylxanthine	2-Hydroxyisobutyrate	0.449862	0.346148	0.542713
Lactate	2-Hydroxyisobutyrate	0.449448	0.345691	0.542346
Trimethylamine N-oxide	Betaine	0.449391	0.345629	0.542297
Trimethylamine N-oxide	Creatine	0.448961	0.345154	0.541916
Pseudouridine	Guanidoacetate	0.448291	0.344415	0.541323
4-Hydroxyphenylacetate	2-Hydroxyisobutyrate	0.447237	0.343253	0.540391
Mannitol	Dimethylamine	0.446871	0.342849	0.540067
4-Hydroxyphenylacetate	3-Hydroxyisovalerate	0.446583	0.342532	0.539812
Hypoxanthine	Glycolate	0.446549	0.342494	0.539782
Uracil	Gluconate	0.446363	0.342289	0.539617
Leucine	Citrate	0.445363	0.341187	0.538732
Betaine	Alanine	0.442589	0.33813	0.536275
Uracil	3-Hydroxyisovalerate	0.441816	0.337279	0.53559
Alanine	3-Hydroxyisovalerate	0.44158	0.337019	0.535381
Guanidoacetate	Creatinine	0.441452	0.336878	0.535268
Succinate	3-Hydroxyisovalerate	0.440752	0.336107	0.534647
Glycolate	3-Indoxylsulfate	0.439909	0.33518	0.5339
Methylsuccinate	Mannitol	0.438803	0.333962	0.532919
3-Indoxylsulfate	2-Hydroxyisobutyrate	0.438729	0.333881	0.532854
Threonine	Pyruvate	0.438432	0.333554	0.53259
Creatine	1-Methylnicotinamide	0.437625	0.332666	0.531875
Glycine	4-Hydroxyphenylacetate	0.436897	0.331866	0.531229
Threonine	Dimethylamine	0.436383	0.3313	0.530773
Methylamine	Creatine	0.43606	0.330945	0.530486
Succinate	Citrate	0.436003	0.330882	0.530435
Valine	Creatine	0.435011	0.329792	0.529555
Tyrosine	Creatine	0.434621	0.329363	0.529209
Methylsuccinate	4-Hydroxyphenylacetate	0.43417	0.328868	0.528809
Guanidoacetate	Glycolate	0.433925	0.328599	0.528592
Formate	3-Hydroxyisovalerate	0.433644	0.328289	0.528342
Methylamine	Leucine	0.433176	0.327775	0.527926
Alanine	1-Methylnicotinamide	0.433141	0.327737	0.527895
Methylamine	Gluconate	0.432813	0.327376	0.527604
trans-Aconitate	Dimethylamine	0.432289	0.3268	0.527138
Glycine	Gluconate	0.430743	0.325102	0.525765
Gluconate	3-Indoxylsulfate	0.429609	0.323857	0.524758
Succinate	Pseudouridine	0.429503	0.323741	0.524664
Pseudouridine	Mannitol	0.428981	0.323168	0.524199
Tyrosine	1-Methylnicotinamide	0.42898	0.323167	0.524199
Isoleucine	Betaine	0.428662	0.322818	0.523916
Uracil	Glycolate	0.428578	0.322727	0.523842
Isoleucine	Histidine	0.428313	0.322436	0.523606
3-Indoxylsulfate	3-Aminoisobutyrate	0.427365	0.321396	0.522764
Tyrosine	Citrate	0.425933	0.319824	0.521489
Mannitol	Creatinine	0.425729	0.319601	0.521308
Creatine	2-Hydroxyisobutyrate	0.425658	0.319523	0.521245
Methylamine	3-Hydroxyisovalerate	0.42526	0.319087	0.520891
Trimethylamine N-oxide	3-Methylxanthine	0.425003	0.318805	0.520663
trans-Aconitate	Creatinine	0.424508	0.318263	0.520223
Threonine	Hypoxanthine	0.424352	0.318091	0.520083
Pyruvate	Methylamine	0.423853	0.317544	0.519639
3-Indoxylsulfate	3-Hydroxyisovalerate	0.422727	0.31631	0.518637
Citrate	2-Hydroxyisobutyrate	0.422692	0.316272	0.518606
Isoleucine	Guanidoacetate	0.422272	0.315812	0.518233
Threonine	Histidine	0.421674	0.315156	0.5177
Mannitol	Glycolate	0.421649	0.315129	0.517678
Hippurate	Alanine	0.421526	0.314994	0.517568
Gluconate	Alanine	0.421114	0.314543	0.517202
Guanidoacetate	Alanine	0.420936	0.314348	0.517043
Alanine	4-Hydroxyphenylacetate	0.420683	0.314071	0.516817
Trigonelline	Hypoxanthine	0.420302	0.313653	0.516478
Methylsuccinate	Guanidoacetate	0.420078	0.313408	0.516278
Guanidoacetate	Betaine	0.417671	0.310774	0.514134
Succinate	3-Aminoisobutyrate	0.417205	0.310264	0.513719
Tyrosine	Trigonelline	0.416544	0.30954	0.51313
Citrate	Betaine	0.416078	0.309031	0.512715
Leucine	Hypoxanthine	0.416016	0.308963	0.51266
Methylamine	3-Aminoisobutyrate	0.415343	0.308226	0.512059
Pyruvate	Acetate	0.415106	0.307968	0.511848
Threonine	Citrate	0.414801	0.307634	0.511576
trans-Aconitate	Alanine	0.413958	0.306712	0.510824
Mannitol	Leucine	0.413722	0.306454	0.510613
cis-Aconitate	3-Methylxanthine	0.412978	0.305641	0.509951
Mannitol	2-Hydroxyisobutyrate	0.411301	0.303808	0.508454
Valine	3-Methylxanthine	0.407949	0.300148	0.505461
Leucine	Guanidoacetate	0.407262	0.299398	0.504847
Urea	Formate	0.407142	0.299267	0.50474
Methylamine	Histidine	0.407069	0.299188	0.504675
Methylsuccinate	Citrate	0.406137	0.29817	0.503842
Isoleucine	3-Aminoisobutyrate	0.405967	0.297985	0.503691
Isoleucine	Glycine	0.405847	0.297854	0.503583
Threonine	Betaine	0.405696	0.29769	0.503449
Guanidoacetate	3-Aminoisobutyrate	0.405157	0.297101	0.502967
3-Methylxanthine	1-Methylnicotinamide	0.404882	0.296801	0.502721
Tyrosine	3-Methylxanthine	0.404267	0.29613	0.502171
cis-Aconitate	Guanidoacetate	0.403643	0.29545	0.501613
Trigonelline	Leucine	0.403093	0.29485	0.501121
Threonine	Gluconate	0.401917	0.293569	0.50007
trans-Aconitate	Pseudouridine	0.401631	0.293257	0.499814
Histidine	3-Aminoisobutyrate	0.401043	0.292617	0.499288
Guanidoacetate	Dimethylamine	0.400721	0.292265	0.499
Glycolate	4-Hydroxyphenylacetate	0.400052	0.291537	0.498402
Glycine	Carnitine	0.398959	0.290346	0.497423
Histidine	Hippurate	0.398525	0.289873	0.497035
Methylamine	Betaine	0.398021	0.289325	0.496584
3-Methylxanthine	3-Indoxylsulfate	0.396698	0.287885	0.495399
Uracil	Methylamine	0.395791	0.286897	0.494587
Isoleucine	1-Methylnicotinamide	0.395691	0.286789	0.494498
Uracil	3-Indoxylsulfate	0.395033	0.286072	0.493908
Methylsuccinate	3-Methylxanthine	0.394681	0.285689	0.493592
Trigonelline	Glycine	0.393263	0.284148	0.492322
Succinate	Glycine	0.392832	0.283679	0.491935
Succinate	Creatine	0.392322	0.283124	0.491478
Valine	Mannitol	0.392238	0.283033	0.491403
N,N-Dimethylglycine	Acetone	0.391988	0.282761	0.491179
trans-Aconitate	Glycolate	0.391812	0.282569	0.491021
Valine	Succinate	0.391614	0.282355	0.490844
Leucine	Creatine	0.390826	0.281498	0.490137
Citrate	Alanine	0.390392	0.281026	0.489748
3-Methylxanthine	3-Aminoisobutyrate	0.389707	0.280282	0.489133
Leucine	3-Indoxylsulfate	0.388649	0.279133	0.488184
Trimethylamine N-oxide	Isoleucine	0.388602	0.279081	0.488142
N,N-Dimethylglycine	Formate	0.387937	0.278359	0.487545
Trigonelline	Alanine	0.387447	0.277828	0.487106
Succinate	Glycolate	0.387155	0.277511	0.486844
Methylamine	Glycine	0.387044	0.27739	0.486744
Isoleucine	Glycolate	0.386999	0.277341	0.486704
Guanidoacetate	Citrate	0.38665	0.276962	0.48639
Methylsuccinate	Acetate	0.386412	0.276704	0.486177
Urea	N,N-Dimethylglycine	0.386247	0.276525	0.486029
Trimethylamine N-oxide	Histidine	0.386115	0.276381	0.48591
Methylsuccinate	3-Indoxylsulfate	0.385367	0.275569	0.485238
Betaine	3-Aminoisobutyrate	0.384644	0.274785	0.484589
Hippurate	Betaine	0.384477	0.274604	0.48444
Tyrosine	Methylamine	0.384248	0.274356	0.484234
Methylsuccinate	Isoleucine	0.384182	0.274284	0.484174
Uracil	Methylsuccinate	0.383143	0.273157	0.483241
Tyrosine	3-Indoxylsulfate	0.382147	0.272077	0.482346
Methylamine	3-Indoxylsulfate	0.381145	0.27099	0.481446
Trigonelline	Histidine	0.380927	0.270755	0.48125
Histidine	3-Indoxylsulfate	0.38084	0.27066	0.481172
Betaine	1-Methylnicotinamide	0.380076	0.269832	0.480485
Succinate	Creatinine	0.37829	0.267896	0.478879
Hypoxanthine	Gluconate	0.377885	0.267458	0.478515
Threonine	Isoleucine	0.374795	0.264112	0.475734
trans-Aconitate	Methylsuccinate	0.373737	0.262968	0.474782
Isoleucine	Hippurate	0.373127	0.262307	0.474232
Isoleucine	Alanine	0.371528	0.260578	0.472792
Succinate	Dimethylamine	0.369509	0.258395	0.470973
Threonine	Hippurate	0.368686	0.257506	0.470232
Taurine	Histidine	0.36837	0.257164	0.469946
Mannitol	Creatine	0.368109	0.256883	0.469712
N,N-Dimethylglycine	Glycine	0.367768	0.256514	0.469404
Threonine	Lactate	0.366862	0.255535	0.468587
Glycine	Formate	0.36642	0.255058	0.468189
Betaine	3-Methylxanthine	0.366271	0.254897	0.468054
Creatine	3-Indoxylsulfate	0.365829	0.25442	0.467655
trans-Aconitate	Valine	0.365149	0.253686	0.467042
Alanine	Acetate	0.365016	0.253542	0.466922
Methylsuccinate	Creatine	0.363543	0.251953	0.465593
Histidine	1-Methylnicotinamide	0.36352	0.251927	0.465572
trans-Aconitate	2-Hydroxyisobutyrate	0.362847	0.251201	0.464964
Glycine	1-Methylnicotinamide	0.362119	0.250416	0.464307
Taurine	Glycine	0.361592	0.249848	0.463832
trans-Aconitate	Trimethylamine N-oxide	0.361343	0.249579	0.463607
Trigonelline	Guanidoacetate	0.360404	0.248566	0.462759
Taurine	N,N-Dimethylglycine	0.35982	0.247937	0.462232
Glycine	3-Methylxanthine	0.359815	0.247931	0.462227
Succinate	Hippurate	0.359422	0.247507	0.461872
Mannitol	3-Aminoisobutyrate	0.358025	0.246001	0.460609
Hippurate	Glycine	0.357881	0.245846	0.460479
Methylamine	Guanidoacetate	0.357694	0.245645	0.460311
Tyrosine	Guanidoacetate	0.357085	0.244989	0.45976
Hypoxanthine	Acetate	0.356797	0.244679	0.4595
Carnitine	Betaine	0.35653	0.244391	0.459259
Leucine	Lactate	0.35552	0.243303	0.458345
Pyruvate	Leucine	0.353752	0.2414	0.456747
Pyruvate	Creatinine	0.353631	0.24127	0.456637
Pyruvate	Glycolate	0.35287	0.24045	0.455948
Mannitol	4-Hydroxyphenylacetate	0.352465	0.240015	0.455582
Trimethylamine N-oxide	Mannitol	0.352182	0.23971	0.455326
Pyruvate	Dimethylamine	0.351989	0.239502	0.455151
Glycolate	Citrate	0.351764	0.23926	0.454947
Histidine	4-Hydroxyphenylacetate	0.351417	0.238887	0.454634
trans-Aconitate	Mannitol	0.351108	0.238554	0.454353
Methylamine	3-Methylxanthine	0.350001	0.237364	0.453352
Trimethylamine N-oxide	Guanidoacetate	0.349325	0.236637	0.45274
Guanidoacetate	1-Methylnicotinamide	0.348423	0.235667	0.451923
4-Hydroxyphenylacetate	3-Aminoisobutyrate	0.348387	0.235628	0.45189
Creatine	3-Hydroxyisovalerate	0.34732	0.234481	0.450923
trans-Aconitate	1-Methylnicotinamide	0.347316	0.234477	0.45092
Uracil	Citrate	0.347252	0.234408	0.450862
Threonine	4-Hydroxyphenylacetate	0.347182	0.234333	0.450798
Citrate	3-Aminoisobutyrate	0.346841	0.233967	0.450489
Uracil	3-Methylxanthine	0.345516	0.232544	0.449289
N,N-Dimethylglycine	Betaine	0.345081	0.232076	0.448894
Taurine	Alanine	0.345044	0.232036	0.448861
Gluconate	4-Hydroxyphenylacetate	0.344387	0.231331	0.448266
Gluconate	Creatine	0.343924	0.230834	0.447846
trans-Aconitate	Trigonelline	0.343907	0.230815	0.44783
Taurine	Betaine	0.343389	0.23026	0.447361
Succinate	Betaine	0.34127	0.227985	0.445438
Pseudouridine	Citrate	0.340865	0.227551	0.445071
Threonine	Methylamine	0.340673	0.227344	0.444897
N,N-Dimethylglycine	Methanol	0.340585	0.22725	0.444817
Creatine	3-Methylxanthine	0.340422	0.227075	0.444669
Leucine	3-Methylxanthine	0.340299	0.226944	0.444558
Trigonelline	Betaine	0.33993	0.226548	0.444223
Trigonelline	Isoleucine	0.339509	0.226096	0.443841
N,N-Dimethylglycine	3-Hydroxyisovalerate	0.337621	0.224072	0.442127
Guanidoacetate	3-Methylxanthine	0.336303	0.222659	0.440929
Creatine	4-Hydroxyphenylacetate	0.333698	0.219869	0.438563
Alanine	3-Indoxylsulfate	0.332918	0.219033	0.437853
Methylamine	4-Hydroxyphenylacetate	0.33273	0.218832	0.437683
N,N-Dimethylglycine	Histidine	0.332706	0.218806	0.437661
Tyrosine	Succinate	0.331827	0.217865	0.436862
Threonine	1-Methylnicotinamide	0.331133	0.217122	0.436231
N,N-Dimethylglycine	Citrate	0.329245	0.215103	0.434514
Succinate	Guanidoacetate	0.328601	0.214414	0.433928
Succinate	Gluconate	0.328366	0.214162	0.433713
Alanine	3-Aminoisobutyrate	0.327583	0.213325	0.433001
Glycine	Creatine	0.327334	0.213059	0.432775
Isoleucine	Citrate	0.327217	0.212933	0.432668
Tyrosine	Mannitol	0.327097	0.212805	0.432559
trans-Aconitate	Leucine	0.326382	0.212041	0.431908
Betaine	4-Hydroxyphenylacetate	0.325814	0.211434	0.431391
N,N-Dimethylglycine	Carnitine	0.325583	0.211187	0.43118
Creatinine	Citrate	0.324546	0.210079	0.430236
Taurine	2-Hydroxyisobutyrate	0.324402	0.209925	0.430105
trans-Aconitate	Methylamine	0.323488	0.208949	0.429272
Taurine	3-Hydroxyisovalerate	0.32266	0.208064	0.428517
Tyrosine	Hypoxanthine	0.322053	0.207416	0.427964
Tyrosine	Taurine	0.321846	0.207196	0.427776
Uracil	Leucine	0.320503	0.205761	0.426552
Threonine	Mannitol	0.319703	0.204908	0.425822
trans-Aconitate	Gluconate	0.319558	0.204753	0.42569
trans-Aconitate	Hippurate	0.319189	0.204359	0.425353
Uracil	Alanine	0.318437	0.203557	0.424667
Taurine	Leucine	0.317897	0.202981	0.424175
Succinate	2-Hydroxyisobutyrate	0.316643	0.201644	0.423031
Mannitol	Glycine	0.315548	0.200477	0.422032
Valine	Pyruvate	0.314878	0.199762	0.42142
Acetate	2-Hydroxyisobutyrate	0.314776	0.199654	0.421327
Glycine	3-Indoxylsulfate	0.314691	0.199563	0.421249
Uracil	Betaine	0.314599	0.199465	0.421165
Trigonelline	Mannitol	0.314144	0.19898	0.42075
Histidine	Citrate	0.314028	0.198857	0.420644
Uracil	Tyrosine	0.312892	0.197646	0.419606
Betaine	3-Indoxylsulfate	0.31197	0.196665	0.418764
Valine	Lactate	0.311956	0.196649	0.418751
Trimethylamine N-oxide	Pyruvate	0.31169	0.196367	0.418509
Pyruvate	Mannitol	0.311114	0.195753	0.417982
Uracil	Guanidoacetate	0.310428	0.195023	0.417356
Carnitine	Alanine	0.310108	0.194682	0.417063
Taurine	Guanidoacetate	0.309746	0.194296	0.416732
Methylamine	Isoleucine	0.309678	0.194224	0.416669
Succinate	1-Methylnicotinamide	0.309565	0.194103	0.416566
Uracil	Threonine	0.308962	0.193462	0.416015
Histidine	3-Methylxanthine	0.3089	0.193396	0.415959
Threonine	3-Aminoisobutyrate	0.308881	0.193376	0.415941
Taurine	Glycolate	0.306329	0.190661	0.413607
Citrate	Carnitine	0.306014	0.190326	0.41332
Succinate	3-Indoxylsulfate	0.305697	0.189989	0.41303
Creatine	Betaine	0.305408	0.189682	0.412765
Pyruvate	Pseudouridine	0.303258	0.187397	0.410797
Mannitol	Gluconate	0.302553	0.186647	0.410152
Pyruvate	1-Methylnicotinamide	0.301472	0.185499	0.409162
Taurine	Methylsuccinate	0.300557	0.184527	0.408323
Tyrosine	Pyruvate	0.300393	0.184353	0.408173
Hypoxanthine	3-Indoxylsulfate	0.299312	0.183206	0.407183
Trigonelline	Succinate	0.299254	0.183144	0.40713
Alanine	3-Methylxanthine	0.298595	0.182445	0.406526
Uracil	Isoleucine	0.296535	0.180258	0.404637
Creatine	Alanine	0.296309	0.180019	0.404431
Methylamine	Lactate	0.296002	0.179693	0.404149
N,N-Dimethylglycine	Isoleucine	0.295259	0.178906	0.403468
Trigonelline	Threonine	0.294867	0.178489	0.403108
Formate	Acetone	0.294685	0.178297	0.402941
Valine	Taurine	0.293898	0.177463	0.402219
trans-Aconitate	Creatine	0.290795	0.174175	0.399372
Succinate	Leucine	0.288822	0.172085	0.397559
Hypoxanthine	3-Methylxanthine	0.288208	0.171435	0.396995
Mannitol	3-Hydroxyisovalerate	0.287936	0.171147	0.396745
N,N-Dimethylglycine	Acetate	0.287753	0.170954	0.396578
Formate	Dimethylsulfone	0.287668	0.170863	0.396499
Hippurate	Guanidoacetate	0.287355	0.170532	0.396211
Methanol	Formate	0.286708	0.169847	0.395617
Mannitol	Hippurate	0.286634	0.169769	0.395549
4-Hydroxyphenylacetate	1-Methylnicotinamide	0.286375	0.169495	0.395311
Uracil	4-Hydroxyphenylacetate	0.286253	0.169366	0.395199
Uracil	Glycine	0.286112	0.169217	0.39507
Taurine	Creatinine	0.28564	0.168717	0.394635
Hypoxanthine	3-Aminoisobutyrate	0.284893	0.167927	0.393948
Threonine	Carnitine	0.283584	0.166544	0.392745
N,N-Dimethylglycine	Dimethylsulfone	0.283511	0.166466	0.392677
N,N-Dimethylglycine	Leucine	0.282225	0.165106	0.391494
Isoleucine	4-Hydroxyphenylacetate	0.281348	0.16418	0.390688
Hypoxanthine	3-Hydroxyisovalerate	0.280336	0.16311	0.389756
Succinate	Histidine	0.279008	0.161708	0.388534
cis-Aconitate	Citrate	0.27795	0.160591	0.38756
Citrate	3-Methylxanthine	0.277709	0.160337	0.387338
Histidine	Creatine	0.277253	0.159855	0.386918
trans-Aconitate	Pyruvate	0.277227	0.159827	0.386894
trans-Aconitate	Glycine	0.277121	0.159716	0.386796
Gluconate	Citrate	0.276681	0.159251	0.386391
Succinate	Formate	0.276233	0.158778	0.385978
Succinate	4-Hydroxyphenylacetate	0.275708	0.158224	0.385494
Guanidoacetate	Formate	0.275241	0.157731	0.385064
Threonine	Taurine	0.273883	0.156299	0.383812
Threonine	Guanidoacetate	0.273719	0.156126	0.383661
Trimethylamine N-oxide	Citrate	0.272788	0.155144	0.382803
Trimethylamine N-oxide	Succinate	0.270927	0.153183	0.381087
Taurine	Carnitine	0.270219	0.152436	0.380433
N,N-Dimethylglycine	Guanidoacetate	0.269713	0.151903	0.379966
Taurine	3-Aminoisobutyrate	0.269474	0.151652	0.379746
Hypoxanthine	Betaine	0.269179	0.15134	0.379473
trans-Aconitate	Betaine	0.269011	0.151164	0.379319
Threonine	Acetate	0.267662	0.149743	0.378073
Mannitol	1-Methylnicotinamide	0.267639	0.149718	0.378052
Taurine	Isoleucine	0.267487	0.149559	0.377912
trans-Aconitate	Histidine	0.267269	0.149329	0.37771
Dimethylamine	Citrate	0.267213	0.14927	0.377659
Isoleucine	3-Methylxanthine	0.267089	0.149139	0.377544
Taurine	Pseudouridine	0.266486	0.148505	0.376988
Mannitol	Hypoxanthine	0.26571	0.147688	0.376271
Mannitol	Guanidoacetate	0.265109	0.147056	0.375716
Trimethylamine N-oxide	Taurine	0.264729	0.146655	0.375364
Valine	N,N-Dimethylglycine	0.26412	0.146015	0.374802
Urea	Citrate	0.263643	0.145513	0.374362
Valine	Tartrate	0.263612	0.145481	0.374333
cis-Aconitate	Taurine	0.263124	0.144967	0.373881
Betaine	Acetate	0.262682	0.144502	0.373473
Taurine	Methylamine	0.261549	0.143311	0.372426
Histidine	Carnitine	0.261318	0.143068	0.372212
Guanidoacetate	Creatine	0.260995	0.142728	0.371913
N,N-Dimethylglycine	Alanine	0.260542	0.142253	0.371495
Mannitol	Lactate	0.260278	0.141975	0.371251
Hippurate	Citrate	0.260145	0.141835	0.371128
Taurine	Hippurate	0.260111	0.141799	0.371096
Uracil	Histidine	0.259977	0.141659	0.370972
Tartrate	2-Hydroxyisobutyrate	0.259402	0.141054	0.37044
Isoleucine	3-Indoxylsulfate	0.259217	0.14086	0.370269
trans-Aconitate	Isoleucine	0.256195	0.137685	0.367472
trans-Aconitate	3-Aminoisobutyrate	0.255414	0.136865	0.366749
Guanidoacetate	Acetate	0.2552	0.136641	0.366551
Uracil	Succinate	0.254802	0.136224	0.366183
Hypoxanthine	Guanidoacetate	0.253868	0.135244	0.365318
trans-Aconitate	Tyrosine	0.253055	0.13439	0.364565
Guanidoacetate	4-Hydroxyphenylacetate	0.25236	0.133661	0.363921
Lactate	Creatinine	0.252345	0.133645	0.363907
Hypoxanthine	4-Hydroxyphenylacetate	0.251125	0.132366	0.362777
Citrate	1-Methylnicotinamide	0.250166	0.131361	0.361888
Isoleucine	Hypoxanthine	0.249795	0.130972	0.361544
Mannitol	Betaine	0.249744	0.130918	0.361496
Pyruvate	Hippurate	0.249638	0.130807	0.361398
Lactate	Glycolate	0.249211	0.130359	0.361002
Methylamine	Mannitol	0.247564	0.128634	0.359475
Trimethylamine N-oxide	Tartrate	0.247492	0.128558	0.359407
Formate	Carnitine	0.246746	0.127776	0.358715
Succinate	Isoleucine	0.246318	0.127328	0.358319
Taurine	Dimethylamine	0.245354	0.126319	0.357424
Threonine	3-Indoxylsulfate	0.245326	0.12629	0.357398
Tyrosine	Carnitine	0.244254	0.125167	0.356403
Tartrate	Pseudouridine	0.244049	0.124952	0.356212
Tyrosine	N,N-Dimethylglycine	0.24398	0.12488	0.356149
Citrate	Acetate	0.243731	0.124619	0.355917
Tartrate	Gluconate	0.242312	0.123135	0.3546
Threonine	Creatine	0.242182	0.122999	0.354479
Valine	Formate	0.242026	0.122835	0.354334
Succinate	3-Methylxanthine	0.241981	0.122789	0.354292
Trigonelline	Taurine	0.241775	0.122572	0.3541
trans-Aconitate	Threonine	0.241608	0.122398	0.353946
trans-Aconitate	3-Hydroxyisovalerate	0.241546	0.122334	0.353888
Trimethylamine N-oxide	Lactate	0.241387	0.122167	0.35374
Uracil	Creatine	0.241321	0.122098	0.353679
Guanidoacetate	3-Indoxylsulfate	0.239583	0.120281	0.352064
Tartrate	3-Hydroxyisovalerate	0.239254	0.119937	0.351759
Tartrate	Creatinine	0.239028	0.1197	0.351548
Methanol	Acetate	0.237973	0.118598	0.350568
Mannitol	3-Methylxanthine	0.237699	0.118311	0.350313
trans-Aconitate	Hypoxanthine	0.237058	0.117642	0.349717
cis-Aconitate	Tartrate	0.23626	0.116807	0.348974
Formate	Betaine	0.236005	0.116541	0.348737
4-Hydroxyphenylacetate	3-Methylxanthine	0.235847	0.116376	0.34859
Taurine	Gluconate	0.235708	0.11623	0.348461
Isoleucine	Creatine	0.233455	0.113878	0.346364
N,N-Dimethylglycine	Methylsuccinate	0.23279	0.113184	0.345746
N,N-Dimethylglycine	2-Hydroxyisobutyrate	0.232648	0.113036	0.345613
Lactate	1-Methylnicotinamide	0.232316	0.11269	0.345304
Acetone	Acetate	0.229121	0.109356	0.342328
Urea	Guanidoacetate	0.228451	0.108658	0.341704
Succinate	Methylsuccinate	0.227515	0.107682	0.340832
Succinate	Methylamine	0.227205	0.107358	0.340542
Tartrate	Leucine	0.226786	0.106922	0.340152
Mannitol	Isoleucine	0.22623	0.106343	0.339634
Tartrate	Dimethylamine	0.225747	0.10584	0.339184
Pyruvate	Glycine	0.225486	0.105568	0.33894
Lactate	Glycine	0.225318	0.105393	0.338784
Hypoxanthine	Glycine	0.225038	0.105101	0.338523
Dimethylsulfone	Carnitine	0.224973	0.105033	0.338462
Histidine	Formate	0.22316	0.103145	0.33677
Tartrate	Hippurate	0.220244	0.10011	0.334049
Taurine	Creatine	0.220231	0.100097	0.334037
Tartrate	Mannitol	0.219045	0.0988626	0.332929
trans-Aconitate	Lactate	0.219041	0.0988588	0.332926
Threonine	N,N-Dimethylglycine	0.218612	0.0984122	0.332525
cis-Aconitate	Succinate	0.217509	0.0972652	0.331494
Taurine	3-Methylxanthine	0.217347	0.0970971	0.331343
Uracil	Tartrate	0.216084	0.0957839	0.330163
Taurine	3-Indoxylsulfate	0.214844	0.0944955	0.329004
Taurine	Citrate	0.21399	0.0936076	0.328205
N,N-Dimethylglycine	3-Aminoisobutyrate	0.21244	0.0919979	0.326755
trans-Aconitate	3-Indoxylsulfate	0.210572	0.0900585	0.325007
Trigonelline	Tartrate	0.209664	0.0891168	0.324158
Pyruvate	Histidine	0.209329	0.0887692	0.323844
Tyrosine	Formate	0.208792	0.0882116	0.323341
Mannitol	3-Indoxylsulfate	0.208509	0.0879185	0.323076
Tartrate	Betaine	0.208496	0.0879046	0.323064
Formate	Acetate	0.206525	0.0858612	0.321219
cis-Aconitate	Acetate	0.206183	0.0855063	0.320898
Pyruvate	Isoleucine	0.204746	0.0840165	0.319551
Tartrate	Alanine	0.204456	0.0837161	0.31928
Mannitol	Histidine	0.203217	0.0824328	0.318119
Threonine	3-Methylxanthine	0.203073	0.0822826	0.317983
Uracil	Pyruvate	0.202501	0.0816909	0.317447
Tartrate	Isoleucine	0.201764	0.0809274	0.316756
Lactate	Dimethylamine	0.201186	0.0803291	0.316214
Trigonelline	Pyruvate	0.20055	0.0796701	0.315617
Methylsuccinate	Carnitine	0.199098	0.0781677	0.314255
Threonine	Succinate	0.198902	0.0779646	0.314071
Pyruvate	Betaine	0.197313	0.0763198	0.312579
Glycine	Acetate	0.196598	0.075581	0.311908
trans-Aconitate	3-Methylxanthine	0.196553	0.0755338	0.311865
Pseudouridine	Lactate	0.195637	0.0745869	0.311005
Taurine	1-Methylnicotinamide	0.194895	0.0738193	0.310308
Tartrate	Glycolate	0.194421	0.0733293	0.309863
Urea	3-Hydroxyisovalerate	0.193774	0.0726612	0.309255
Leucine	Formate	0.192597	0.0714449	0.308149
Hypoxanthine	Citrate	0.191788	0.0706089	0.307388
Citrate	4-Hydroxyphenylacetate	0.190792	0.0695802	0.306452
Urea	Betaine	0.190507	0.0692863	0.306184
Leucine	Acetate	0.18943	0.068174	0.305171
Hypoxanthine	Creatine	0.188021	0.0667197	0.303846
Isoleucine	Acetate	0.187533	0.066216	0.303387
Succinate	Alanine	0.185705	0.0643296	0.301666
Urea	Taurine	0.184866	0.063465	0.300876
Tartrate	Methylsuccinate	0.183505	0.0620609	0.299594
Carnitine	3-Hydroxyisovalerate	0.182987	0.0615276	0.299106
Guanidoacetate	Carnitine	0.181191	0.0596769	0.297414
trans-Aconitate	Guanidoacetate	0.180563	0.0590297	0.296822
Hypoxanthine	Histidine	0.180495	0.0589597	0.296758
Urea	Tartrate	0.180292	0.0587507	0.296566
Methylsuccinate	Formate	0.178536	0.0569421	0.29491
Lactate	Isoleucine	0.177323	0.0556941	0.293767
Taurine	4-Hydroxyphenylacetate	0.176664	0.0550156	0.293145
Pyruvate	Gluconate	0.176422	0.0547659	0.292916
Urea	Isoleucine	0.175965	0.0542962	0.292485
Methylamine	Citrate	0.174848	0.0531465	0.291431
Tartrate	Glycine	0.174624	0.0529166	0.29122
Carnitine	Acetate	0.173645	0.0519093	0.290295
Formate	3-Aminoisobutyrate	0.17333	0.0515856	0.289998
Lactate	Betaine	0.172169	0.0503919	0.288901
Uracil	Mannitol	0.171828	0.0500419	0.288579
Tartrate	Formate	0.170134	0.0483007	0.286979
Tartrate	Citrate	0.169736	0.0478922	0.286603
trans-Aconitate	Uracil	0.169256	0.0473989	0.286149
Lactate	Guanidoacetate	0.167832	0.0459364	0.284803
Tartrate	4-Hydroxyphenylacetate	0.167633	0.0457318	0.284614
Taurine	Formate	0.167499	0.0455943	0.284488
Tartrate	Methylamine	0.166731	0.0448059	0.283761
Tartrate	Guanidoacetate	0.166692	0.0447656	0.283724
Succinate	Carnitine	0.165436	0.0434775	0.282537
Pyruvate	Guanidoacetate	0.163641	0.0416349	0.280838
Taurine	Acetate	0.16291	0.0408856	0.280146
Formate	2-Hydroxyisobutyrate	0.162604	0.040572	0.279857
Dimethylsulfone	Acetate	0.161185	0.0391175	0.278513
Pyruvate	4-Hydroxyphenylacetate	0.160617	0.0385349	0.277975
Taurine	Mannitol	0.160334	0.0382452	0.277707
Pyruvate	Creatine	0.157594	0.0354374	0.275111
Tyrosine	Lactate	0.157438	0.0352772	0.274962
Lactate	Histidine	0.15722	0.0350547	0.274756
trans-Aconitate	Taurine	0.15702	0.0348493	0.274566
Lactate	Gluconate	0.156521	0.0343384	0.274093
Tartrate	Acetone	0.156402	0.0342168	0.273981
Valine	Acetate	0.156128	0.0339368	0.273721
Isoleucine	Carnitine	0.155936	0.0337393	0.273538
Methylamine	Acetate	0.155614	0.0334103	0.273234
trans-Aconitate	4-Hydroxyphenylacetate	0.155571	0.0333664	0.273193
Tyrosine	Tartrate	0.154756	0.0325323	0.27242
Urea	Carnitine	0.153599	0.0313475	0.271322
Pyruvate	3-Hydroxyisovalerate	0.152958	0.0306925	0.270714
Tartrate	3-Indoxylsulfate	0.152397	0.0301182	0.270181
Tartrate	3-Methylxanthine	0.152303	0.0300219	0.270092
Trigonelline	Citrate	0.149839	0.0275031	0.267754
Isoleucine	Formate	0.149508	0.0271646	0.267439
trans-Aconitate	Tartrate	0.149157	0.0268052	0.267105
Methanol	Carnitine	0.147426	0.0250365	0.265461
Glycolate	Acetate	0.14733	0.0249383	0.265369
Tartrate	Methanol	0.147019	0.0246206	0.265074
Acetate	1-Methylnicotinamide	0.146101	0.0236838	0.264202
Tartrate	1-Methylnicotinamide	0.14458	0.0221301	0.262755
Carnitine	4-Hydroxyphenylacetate	0.144493	0.0220419	0.262673
Leucine	Carnitine	0.14154	0.0190283	0.259864
Valine	Carnitine	0.140542	0.0180107	0.258915
Tartrate	Hypoxanthine	0.139526	0.0169741	0.257947
Tyrosine	Acetate	0.138378	0.0158038	0.256854
Lactate	Citrate	0.13798	0.0153987	0.256476
Urea	Histidine	0.136954	0.0143524	0.255498
Taurine	Dimethylsulfone	0.136833	0.0142294	0.255383
Tartrate	Succinate	0.136235	0.0136201	0.254813
Tartrate	Carnitine	0.136208	0.0135934	0.254788
Histidine	Acetate	0.135495	0.0128668	0.254108
Lactate	Hippurate	0.135462	0.0128331	0.254077
Uracil	Formate	0.135008	0.0123703	0.253644
Pyruvate	3-Methylxanthine	0.13386	0.0112017	0.25255
Urea	3-Methylxanthine	0.133513	0.0108488	0.252219
Urea	Acetate	0.132162	0.00947356	0.250931
Acetate	3-Hydroxyisovalerate	0.130932	0.00822163	0.249757
Uracil	Taurine	0.130499	0.00778103	0.249344
Uracil	Lactate	0.130488	0.00777011	0.249334
Taurine	Hypoxanthine	0.129754	0.00702319	0.248633
trans-Aconitate	Citrate	0.128484	0.00573145	0.247421
Citrate	3-Indoxylsulfate	0.128475	0.00572257	0.247413
Threonine	Formate	0.128445	0.0056922	0.247384
Carnitine	2-Hydroxyisobutyrate	0.128022	0.00526245	0.246981
Tartrate	N,N-Dimethylglycine	0.12783	0.00506671	0.246797
Creatine	Acetate	0.126987	0.00420978	0.245992
Formate	3-Methylxanthine	0.126244	0.00345491	0.245283
Formate	4-Hydroxyphenylacetate	0.126224	0.00343445	0.245263
trans-Aconitate	N,N-Dimethylglycine	0.124402	0.00158373	0.243523
N,N-Dimethylglycine	Lactate	0.123815	0.000987472	0.242962
Glycolate	Formate	0.122318	-0.000532517	0.241531
Taurine	Succinate	0.11915	-0.00374771	0.238501
Carnitine	Acetone	0.116036	-0.00690462	0.235522
Urea	Gluconate	0.115456	-0.00749332	0.234966
Tartrate	Histidine	0.115322	-0.00762819	0.234838
Threonine	Tartrate	0.114626	-0.00833366	0.234171
cis-Aconitate	N,N-Dimethylglycine	0.111832	-0.0111643	0.231494
Lactate	Carnitine	0.108855	-0.0141766	0.228641
Succinate	Acetate	0.108721	-0.0143128	0.228512
Taurine	Acetone	0.108395	-0.0146424	0.228199
Taurine	Tartrate	0.107988	-0.0150546	0.227808
Urea	Uracil	0.107677	-0.0153689	0.22751
Glycolate	Carnitine	0.105744	-0.0173235	0.225655
Dimethylsulfone	Citrate	0.10548	-0.0175908	0.225402
N,N-Dimethylglycine	Gluconate	0.105103	-0.0179714	0.22504
Tartrate	Creatine	0.102364	-0.0207392	0.22241
N,N-Dimethylglycine	4-Hydroxyphenylacetate	0.10168	-0.0214299	0.221753
Methanol	Lactate	0.101663	-0.0214477	0.221736
Trimethylamine N-oxide	Formate	0.101314	-0.0217999	0.221401
Pyruvate	3-Aminoisobutyrate	0.100937	-0.0221803	0.221039
Lactate	4-Hydroxyphenylacetate	0.100653	-0.022467	0.220766
Trigonelline	Lactate	0.10014	-0.0229849	0.220273
Methanol	Citrate	0.0996469	-0.0234831	0.219799
Tartrate	3-Aminoisobutyrate	0.0994206	-0.0237115	0.219581
Lactate	3-Hydroxyisovalerate	0.0975524	-0.0255969	0.217785
Mannitol	Citrate	0.0974579	-0.0256923	0.217694
Gluconate	Carnitine	0.0941854	-0.0289926	0.214546
Mannitol	Acetate	0.0915518	-0.0316467	0.21201
Carnitine	3-Methylxanthine	0.0908823	-0.0323211	0.211365
Taurine	Lactate	0.0908235	-0.0323803	0.211308
Tartrate	Lactate	0.087475	-0.0357517	0.208082
Succinate	Mannitol	0.0874221	-0.035805	0.208031
Gluconate	Formate	0.0870006	-0.0362292	0.207624
Taurine	Pyruvate	0.0845156	-0.038729	0.205228
Creatine	Citrate	0.0829551	-0.0402981	0.203722
Mannitol	Carnitine	0.0827175	-0.040537	0.203492
Pseudouridine	Formate	0.0786636	-0.0446101	0.199578
Tartrate	Pyruvate	0.0769671	-0.0463133	0.197938
Pyruvate	Citrate	0.0764531	-0.0468293	0.197441
Creatinine	Acetate	0.0764183	-0.0468642	0.197408
Lactate	3-Methylxanthine	0.0761285	-0.0471551	0.197128
Guanidoacetate	Dimethylsulfone	0.0757175	-0.0475675	0.19673
Dimethylsulfone	Betaine	0.0749875	-0.0483	0.196024
Uracil	Acetate	0.0741879	-0.0491022	0.195251
Formate	Alanine	0.0740969	-0.0491934	0.195163
N,N-Dimethylglycine	3-Methylxanthine	0.0740556	-0.0492349	0.195123
trans-Aconitate	Carnitine	0.0721444	-0.0511515	0.193274
Trimethylamine N-oxide	Carnitine	0.0708012	-0.052498	0.191974
Trigonelline	Formate	0.0693392	-0.053963	0.190559
Taurine	Methanol	0.068275	-0.0550291	0.189528
Hippurate	Formate	0.0680257	-0.0552787	0.189287
N,N-Dimethylglycine	Glycolate	0.0680186	-0.0552859	0.18928
Tartrate	Dimethylsulfone	0.0679603	-0.0553443	0.189223
Lactate	Acetone	0.067898	-0.0554067	0.189163
N,N-Dimethylglycine	Mannitol	0.0642986	-0.0590101	0.185675
Hippurate	Acetate	0.0640659	-0.0592429	0.185449
Tartrate	Acetate	0.0617205	-0.061589	0.183174
Carnitine	3-Aminoisobutyrate	0.0606878	-0.0626216	0.182172
Succinate	N,N-Dimethylglycine	0.0599296	-0.0633796	0.181436
Pseudouridine	Acetate	0.0595229	-0.063786	0.181042
Urea	Glycine	0.0590115	-0.0642971	0.180545
Pseudouridine	N,N-Dimethylglycine	0.0585033	-0.064805	0.180052
Gluconate	Acetate	0.058335	-0.0649732	0.179888
Lactate	Dimethylsulfone	0.0583166	-0.0649915	0.179871
N,N-Dimethylglycine	Creatinine	0.0565578	-0.0667485	0.178163
Trimethylamine N-oxide	Acetate	0.0559456	-0.0673599	0.177568
N,N-Dimethylglycine	Dimethylamine	0.055927	-0.0673784	0.17755
Acetate	3-Methylxanthine	0.0553806	-0.067924	0.177019
Methylamine	Carnitine	0.0552	-0.0681044	0.176843
N,N-Dimethylglycine	Creatine	0.0545568	-0.0687465	0.176218
N,N-Dimethylglycine	1-Methylnicotinamide	0.0524633	-0.0708358	0.174183
Lactate	Creatine	0.051747	-0.0715504	0.173487
Trimethylamine N-oxide	N,N-Dimethylglycine	0.0488619	-0.0744274	0.17068
Trigonelline	Carnitine	0.0468368	-0.0764456	0.168709
Isoleucine	Dimethylsulfone	0.0464534	-0.0768275	0.168335
Acetate	3-Aminoisobutyrate	0.0462387	-0.0770415	0.168126
Isoleucine	Acetone	0.0460846	-0.077195	0.167976
Pyruvate	Carnitine	0.0458887	-0.0773901	0.167785
cis-Aconitate	Carnitine	0.0431662	-0.0801011	0.165133
Urea	3-Indoxylsulfate	0.0413313	-0.0819272	0.163345
Methanol	Isoleucine	0.0412022	-0.0820557	0.163219
Succinate	Hypoxanthine	0.0392981	-0.0839497	0.161362
Pyruvate	N,N-Dimethylglycine	0.0390064	-0.0842398	0.161077
Methylamine	Formate	0.0381228	-0.0851184	0.160215
Mannitol	Formate	0.0376319	-0.0856064	0.159736
Citrate	Acetone	0.0361051	-0.0871238	0.158246
Acetate	4-Hydroxyphenylacetate	0.0348429	-0.0883779	0.157013
Dimethylamine	Acetate	0.0322638	-0.0909392	0.154494
Formate	Creatine	0.0316682	-0.0915305	0.153912
Pyruvate	3-Indoxylsulfate	0.0308921	-0.0923007	0.153153
Guanidoacetate	Acetone	0.0308911	-0.0923017	0.153152
Methanol	Guanidoacetate	0.0280199	-0.0951502	0.150345
Formate	Dimethylamine	0.0277307	-0.095437	0.150062
Uracil	Carnitine	0.0276936	-0.0954737	0.150026
Lactate	3-Aminoisobutyrate	0.0263142	-0.0968414	0.148676
Urea	Succinate	0.0263052	-0.0968503	0.148667
Betaine	Acetone	0.0223593	-0.10076	0.144804
Urea	4-Hydroxyphenylacetate	0.0223236	-0.100795	0.144769
Carnitine	3-Indoxylsulfate	0.02139	-0.10172	0.143855
Formate	Creatinine	0.0177655	-0.105307	0.140302
Histidine	Dimethylsulfone	0.0169955	-0.106069	0.139547
Trigonelline	Acetate	0.0156381	-0.107411	0.138215
N,N-Dimethylglycine	Hippurate	0.0140622	-0.108969	0.136669
Trigonelline	N,N-Dimethylglycine	0.0137709	-0.109257	0.136383
Glycine	Dimethylsulfone	0.0135796	-0.109445	0.136195
N,N-Dimethylglycine	Methylamine	0.0118854	-0.111119	0.134532
trans-Aconitate	Succinate	0.00904009	-0.113929	0.131736
trans-Aconitate	Formate	0.00716408	-0.11578	0.129892
Pyruvate	Methanol	0.00679496	-0.116145	0.129529
Pyruvate	Acetone	0.00598416	-0.116944	0.128732
Dimethylsulfone	Alanine	0.00505682	-0.117859	0.12782
Urea	2-Hydroxyisobutyrate	0.00198636	-0.120886	0.124798
trans-Aconitate	Dimethylsulfone	0.00196955	-0.120902	0.124782
trans-Aconitate	Acetate	0.00178282	-0.121086	0.124598
Formate	3-Indoxylsulfate	0.00118387	-0.121676	0.124008
Pyruvate	Dimethylsulfone	-2.19267e-05	-0.122864	0.122821
Creatinine	Carnitine	-0.00375255	-0.126537	0.119145
Creatine	Carnitine	-0.00472726	-0.127496	0.118184
Urea	Tyrosine	-0.00513514	-0.127897	0.117782
Formate	1-Methylnicotinamide	-0.00649732	-0.129237	0.116438
Hippurate	Carnitine	-0.00809092	-0.130803	0.114866
Pseudouridine	Carnitine	-0.00904036	-0.131737	0.113929
Methanol	Alanine	-0.0132096	-0.135832	0.109811
Dimethylsulfone	3-Methylxanthine	-0.01672	-0.139276	0.106341
Hypoxanthine	Carnitine	-0.0218898	-0.144344	0.101225
Methanol	Histidine	-0.0229944	-0.145426	0.100131
Urea	Trimethylamine N-oxide	-0.0262275	-0.148591	0.0969273
Dimethylamine	Carnitine	-0.0294023	-0.151697	0.0937789
Urea	Leucine	-0.0300317	-0.152312	0.0931545
Valine	Urea	-0.0313964	-0.153646	0.0918003
Histidine	Acetone	-0.0327059	-0.154926	0.0905003
Methanol	Betaine	-0.0336733	-0.155871	0.0895396
Urea	Trigonelline	-0.0370751	-0.159193	0.0861598
Carnitine	1-Methylnicotinamide	-0.0396294	-0.161685	0.0836202
Urea	Threonine	-0.0407009	-0.16273	0.0825544
Urea	3-Aminoisobutyrate	-0.0409591	-0.162982	0.0822975
Uracil	N,N-Dimethylglycine	-0.0421769	-0.164169	0.0810858
N,N-Dimethylglycine	3-Indoxylsulfate	-0.0438136	-0.165764	0.0794566
Lactate	3-Indoxylsulfate	-0.0453315	-0.167243	0.0779451
Urea	Hippurate	-0.0466537	-0.16853	0.076628
Methylsuccinate	Dimethylsulfone	-0.0481071	-0.169945	0.0751798
Threonine	Dimethylsulfone	-0.0517329	-0.173473	0.0715645
Urea	1-Methylnicotinamide	-0.0546	-0.17626	0.0687034
trans-Aconitate	Methanol	-0.0568427	-0.178439	0.066464
N,N-Dimethylglycine	Hypoxanthine	-0.0569077	-0.178502	0.066399
Urea	Methylsuccinate	-0.0573492	-0.178931	0.0659581
Urea	Alanine	-0.0584171	-0.179968	0.0648911
Lactate	Formate	-0.063943	-0.18533	0.0593659
cis-Aconitate	Formate	-0.0685208	-0.189766	0.0547829
trans-Aconitate	Urea	-0.0727327	-0.193843	0.0505616
Urea	Pseudouridine	-0.0750803	-0.196114	0.0482069
trans-Aconitate	Acetone	-0.0770943	-0.198061	0.0461856
Leucine	Dimethylsulfone	-0.077214	-0.198177	0.0460655
Threonine	Methanol	-0.0784443	-0.199366	0.0448303
Dimethylsulfone	3-Hydroxyisovalerate	-0.081964	-0.202765	0.0412944
Alanine	Acetone	-0.0848721	-0.205571	0.0383705
Methylsuccinate	Acetone	-0.0855324	-0.206208	0.0377063
Methanol	Leucine	-0.0895513	-0.210083	0.0336616
Hypoxanthine	Formate	-0.0928992	-0.213307	0.030289
Urea	Creatinine	-0.0949551	-0.215286	0.0282166
Methanol	Gluconate	-0.0961344	-0.216421	0.0270273
Gluconate	Dimethylsulfone	-0.0967316	-0.216996	0.0264249
Dimethylsulfone	4-Hydroxyphenylacetate	-0.097839	-0.218061	0.0253078
Mannitol	Acetone	-0.0979742	-0.218191	0.0251713
Urea	Dimethylamine	-0.0983392	-0.218542	0.0248029
Mannitol	Dimethylsulfone	-0.0993706	-0.219533	0.023762
Methanol	Mannitol	-0.100369	-0.220493	0.022754
Methylamine	Dimethylsulfone	-0.100551	-0.220668	0.0225707
Leucine	Acetone	-0.100657	-0.22077	0.0224635
Acetone	3-Hydroxyisovalerate	-0.101054	-0.221151	0.0220622
Methylsuccinate	Methanol	-0.106185	-0.226078	0.0168781
Urea	Methylamine	-0.106248	-0.226139	0.0168141
Urea	Lactate	-0.115661	-0.235162	0.00728522
Acetone	3-Methylxanthine	-0.12085	-0.240127	0.00202289
Methanol	Hypoxanthine	-0.121165	-0.240429	0.00170338
Tyrosine	Dimethylsulfone	-0.123551	-0.24271	-0.000719508
Acetone	4-Hydroxyphenylacetate	-0.123773	-0.242922	-0.000944298
Glycine	Acetone	-0.124581	-0.243694	-0.00176498
Urea	Hypoxanthine	-0.126407	-0.245438	-0.00362062
Gluconate	Acetone	-0.129922	-0.248793	-0.00719384
Valine	Dimethylsulfone	-0.134771	-0.253418	-0.0121293
cis-Aconitate	Urea	-0.135484	-0.254097	-0.0128551
Succinate	Dimethylsulfone	-0.135717	-0.25432	-0.0130931
Methanol	Glycine	-0.138207	-0.256691	-0.0156297
Pyruvate	Formate	-0.140767	-0.259129	-0.0182402
Dimethylsulfone	2-Hydroxyisobutyrate	-0.144664	-0.262836	-0.0222161
Acetate	3-Indoxylsulfate	-0.145785	-0.263901	-0.0233607
Urea	Glycolate	-0.148608	-0.266584	-0.0262448
Hypoxanthine	Dimethylsulfone	-0.148833	-0.266798	-0.0264747
Urea	Mannitol	-0.151231	-0.269075	-0.0289256
Methanol	3-Methylxanthine	-0.158031	-0.275525	-0.0358849
cis-Aconitate	Acetone	-0.159409	-0.276831	-0.0372969
Dimethylsulfone	1-Methylnicotinamide	-0.160696	-0.27805	-0.0386161
Methylamine	Acetone	-0.161146	-0.278476	-0.0390768
Threonine	Acetone	-0.161663	-0.278966	-0.0396072
cis-Aconitate	Methanol	-0.161706	-0.279006	-0.0396507
Dimethylsulfone	3-Indoxylsulfate	-0.162294	-0.279563	-0.0402543
Trimethylamine N-oxide	Dimethylsulfone	-0.167616	-0.284598	-0.0457144
Methanol	4-Hydroxyphenylacetate	-0.169016	-0.285922	-0.0471527
Acetone	2-Hydroxyisobutyrate	-0.169513	-0.286392	-0.0476632
Valine	Methanol	-0.169649	-0.286521	-0.0478029
Valine	Acetone	-0.170236	-0.287075	-0.0484055
Methanol	3-Hydroxyisovalerate	-0.174663	-0.291256	-0.0529566
Methylamine	Methanol	-0.176137	-0.292648	-0.0544733
Hypoxanthine	Acetone	-0.177701	-0.294123	-0.0560826
Trigonelline	Dimethylsulfone	-0.178946	-0.295297	-0.0573644
Methanol	2-Hydroxyisobutyrate	-0.18068	-0.296932	-0.0591498
Glycolate	Dimethylsulfone	-0.18594	-0.301887	-0.0645719
Succinate	Lactate	-0.192408	-0.307972	-0.0712496
Dimethylsulfone	Creatine	-0.192855	-0.308392	-0.0717113
Urea	Pyruvate	-0.195493	-0.31087	-0.0744376
Uracil	Methanol	-0.195949	-0.311299	-0.0749099
Acetone	1-Methylnicotinamide	-0.19886	-0.314031	-0.077921
Urea	Creatine	-0.203912	-0.31877	-0.0831522
Hippurate	Dimethylsulfone	-0.206153	-0.32087	-0.085475
Methanol	1-Methylnicotinamide	-0.206934	-0.321601	-0.0862844
cis-Aconitate	Dimethylsulfone	-0.20752	-0.32215	-0.0868927
Uracil	Dimethylsulfone	-0.209074	-0.323605	-0.0885042
Tyrosine	Acetone	-0.210854	-0.325272	-0.0903518
Acetone	3-Aminoisobutyrate	-0.221323	-0.335057	-0.101233
Dimethylsulfone	3-Aminoisobutyrate	-0.222598	-0.336246	-0.10256
Trimethylamine N-oxide	Methanol	-0.22696	-0.340315	-0.107104
Hippurate	Acetone	-0.229572	-0.342749	-0.109827
Methanol	3-Indoxylsulfate	-0.232907	-0.345854	-0.113306
Acetone	3-Indoxylsulfate	-0.235432	-0.348204	-0.115942
Creatine	Acetone	-0.242395	-0.354676	-0.123221
Tyrosine	Methanol	-0.242906	-0.355151	-0.123756
Trimethylamine N-oxide	Acetone	-0.243482	-0.355686	-0.124359
Methanol	Hippurate	-0.244207	-0.356359	-0.125117
Dimethylamine	Dimethylsulfone	-0.249792	-0.36154	-0.130968
Uracil	Acetone	-0.262176	-0.373005	-0.14397
Succinate	Acetone	-0.267262	-0.377704	-0.149322
Dimethylsulfone	Creatinine	-0.27358	-0.383533	-0.15598
Trigonelline	Methanol	-0.274064	-0.383979	-0.15649
Pseudouridine	Dimethylsulfone	-0.275884	-0.385657	-0.15841
Trigonelline	Acetone	-0.277351	-0.387008	-0.159958
Succinate	Pyruvate	-0.287099	-0.395977	-0.170262
Succinate	Methanol	-0.292535	-0.400968	-0.176017
Methanol	3-Aminoisobutyrate	-0.295368	-0.403568	-0.179021
Dimethylamine	Acetone	-0.298986	-0.406885	-0.18286
Glycolate	Acetone	-0.306557	-0.413816	-0.190904
Methanol	Dimethylamine	-0.328516	-0.43385	-0.214322
Pseudouridine	Acetone	-0.339395	-0.443737	-0.225973
Methanol	Glycolate	-0.339812	-0.444116	-0.226421
Pseudouridine	Methanol	-0.340603	-0.444834	-0.22727
Creatinine	Acetone	-0.343981	-0.447897	-0.230895
Methanol	Creatinine	-0.34501	-0.44883	-0.232
Methanol	Creatine	-0.347441	-0.451034	-0.234612
