# Supplementary material for: An NMR-Based Approach to Identify Urinary Metabolites Associated with Acute Physical Exercise and Cardiorespiratory Fitness in Healthy Humans—Results of the KarMeN Study
Source: Metabolites. 2020 May 21;10(5):212. doi: 10.3390/metabo10050212 (PMC7281079; doi:10.3390/metabo10050212)
Supplement: Supplementary file 1 [file metabolites-10-00212-s001.zip › Supplement-790661_revised/Table S5_Results of the Stepwise Regression Analyses.xlsx]

## Sheet: 1a_Pre-Exercise (Forward)
Multiple linear regression modell 1a: Pre-exercise urinary metabolites, Forward-Selection (all 47 metabolite variables were stepwise included in the model, criterion: Minimum BIC)
Dependent variable: VO2peak (transformed and adjusted for age, sex, menopausal status and lean body mass (LBM))
Independent variables: Pre-exercise concentrations of 47 metabolites (transformed and adjusted for age, sex, menopausal status and lean body mass (LBM))
Modell Summary (with all parameters added)
R²	0.295009
R² (adjusted)	0.134938
BIC	482.71
Y	Step	Parameter	Action	R²	BIC
VO2peak	1	Histidine	Added	0.0272329	309.917
VO2peak	2	Uracil	Added	0.0602629	306.649
VO2peak	3	3-Aminoisobutyrate	Added	0.0772701	307.533
VO2peak	4	Guanidoacetate	Added	0.0995923	306.83
VO2peak	5	cis-Aconitate	Added	0.114407	308.141
VO2peak	6	trans-Aconitate	Added	0.147585	303.945
VO2peak	7	Lactate	Added	0.175595	300.967
VO2peak	8	Taurine	Added	0.18631	303.172
VO2peak	9	Tyrosine	Added	0.195628	305.776
VO2peak	10	Gluconate	Added	0.208111	307.329
VO2peak	11	Dimethylamine	Added	0.225234	307.296
VO2peak	12	2-Hydroxyisobutyrate	Added	0.234039	309.922
VO2peak	13	Methylamine	Added	0.2408	313.203
VO2peak	14	Trigonelline	Added	0.245663	317.105
VO2peak	15	N,N-Dimethylglycine	Added	0.252391	320.362
VO2peak	16	Isoleucine	Added	0.256372	324.542
VO2peak	17	Leucine	Added	0.261688	328.254
VO2peak	18	4-Hydroxyphenylacetate	Added	0.264102	332.96
VO2peak	19	Trimethylamine N-oxide	Added	0.266688	337.603
VO2peak	20	Betaine	Added	0.268745	342.428
VO2peak	21	Tartrate	Added	0.27162	346.965
VO2peak	22	Hypoxanthine	Added	0.273665	351.79
VO2peak	23	Methylsuccinate	Added	0.274838	356.919
VO2peak	24	Carnitine	Added	0.276335	361.933
VO2peak	25	Citrate	Added	0.277548	367.047
VO2peak	26	Succinate	Added	0.280146	371.669
VO2peak	27	Hippurate	Added	0.281239	376.823
VO2peak	28	Formate	Added	0.282412	381.948
VO2peak	29	Mannitol	Added	0.283242	387.194
VO2peak	30	3-Methylxanthine	Added	0.28413	392.419
VO2peak	31	Creatine	Added	0.285021	397.643
VO2peak	32	Urea	Added	0.285647	402.961
VO2peak	33	Acetate	Added	0.28678	408.097
VO2peak	34	3-Indoxylsulfate	Added	0.287677	413.317
VO2peak	35	Glycolate	Added	0.288542	418.549
VO2peak	36	Methanol	Added	0.289306	423.816
VO2peak	37	Acetone	Added	0.290196	429.038
VO2peak	38	Alanine	Added	0.290906	434.324
VO2peak	39	Glycine	Added	0.292597	439.256
VO2peak	40	Dimethylsulfone	Added	0.293427	444.498
VO2peak	41	Pyruvate	Added	0.293944	449.853
VO2peak	42	3-Hydroxyisovalerate	Added	0.294127	455.328
VO2peak	43	1-Methylnicotinamide	Added	0.294329	460.796
VO2peak	44	Valine	Added	0.294557	466.255
VO2peak	45	Creatinine	Added	0.294738	471.731
VO2peak	46	Pseudouridine	Added	0.294912	477.209
VO2peak	47	Threonine	Added	0.295009	482.716

## Sheet: 1b_Pre-Exercise (Backward)
Multiple linear regression modell 1b: Pre-exercise urinary metabolites, Backward-Selection (47 metabolite variables were first all entered in a model and then stepwise excluded, criterion: Minimum BIC)
Dependent variable: VO2peak (transformed and adjusted for age, sex, menopausal status and lean body mass (LBM))
Independent variables: Pre-exercise concentrations of 47 metabolites (transformed and adjusted for age, sex, menopausal status and lean body mass (LBM))
Modell Summary (with all parameters added)
R²	0.295009
R² (adjusted)	0.134938
BIC	482.71
Y	Step	Parameter	Action	R²	BIC
VO2peak	1	All	Added	0.295009	482.716
VO2peak	2	Threonine	Eliminated	0.294912	477.209
VO2peak	3	Pseudouridine	Eliminated	0.294738	471.731
VO2peak	4	Creatinine	Eliminated	0.294557	466.255
VO2peak	5	Valine	Eliminated	0.294329	460.796
VO2peak	6	1-Methylnicotinamide	Eliminated	0.294127	455.328
VO2peak	7	3-Hydroxyisovalerate	Eliminated	0.293944	449.853
VO2peak	8	Glycolate	Eliminated	0.293638	444.422
VO2peak	9	Pyruvate	Eliminated	0.293182	439.045
VO2peak	10	Hippurate	Eliminated	0.29234	433.808
VO2peak	11	3-Indoxylsulfate	Eliminated	0.29143	428.594
VO2peak	12	Trigonelline	Eliminated	0.290453	423.404
VO2peak	13	Dimethylsulfone	Eliminated	0.289506	418.203
VO2peak	14	Mannitol	Eliminated	0.288316	413.089
VO2peak	15	Tartrate	Eliminated	0.287202	407.946
VO2peak	16	3-Methylxanthine	Eliminated	0.285872	402.88
VO2peak	17	Creatine	Eliminated	0.284441	397.849
VO2peak	18	Citrate	Eliminated	0.283134	392.773
VO2peak	19	Acetate	Eliminated	0.281845	387.69
VO2peak	20	Methanol	Eliminated	0.280889	382.488
VO2peak	21	Carnitine	Eliminated	0.279617	377.397
VO2peak	22	Hypoxanthine	Eliminated	0.27807	372.403
VO2peak	23	Betaine	Eliminated	0.276451	367.433
VO2peak	24	Alanine	Eliminated	0.274087	362.724
VO2peak	25	Acetone	Eliminated	0.272634	357.693
VO2peak	26	Glycine	Eliminated	0.270997	352.724
VO2peak	27	Urea	Eliminated	0.269284	347.782
VO2peak	28	Methylsuccinate	Eliminated	0.267751	342.775
VO2peak	29	Succinate	Eliminated	0.265284	338.091
VO2peak	30	Formate	Eliminated	0.263644	333.119
VO2peak	31	Trimethylamine N-oxide	Eliminated	0.261423	328.345
VO2peak	32	Histidine	Eliminated	0.257509	324.152
VO2peak	33	Leucine	Eliminated	0.253131	320.109
VO2peak	34	4-Hydroxyphenylacetate	Eliminated	0.24812	316.273
VO2peak	35	N,N-Dimethylglycine	Eliminated	0.242868	312.507
VO2peak	36	Isoleucine	Eliminated	0.237966	308.612
VO2peak	37	Taurine	Eliminated	0.229899	305.756
VO2peak	38	2-Hydroxyisobutyrate	Eliminated	0.221856	302.864
VO2peak	39	Methylamine	Eliminated	0.210444	301.035
VO2peak	40	Dimethylamine	Eliminated	0.187453	302.813
VO2peak	41	Gluconate	Eliminated	0.175884	300.877
VO2peak	42	Lactate	Eliminated	0.148036	303.81
VO2peak	43	Guanidoacetate	Eliminated	0.127422	304.365
VO2peak	44	Uracil	Eliminated	0.103123	305.828
VO2peak	45	cis-Aconitate	Eliminated	0.0752581	308.089
VO2peak	46	trans-Aconitate	Eliminated	0.0546608	308.165
VO2peak	47	3-Aminoisobutyrate	Eliminated	0.0264336	310.126
VO2peak	48	Tyrosine	Eliminated	-6.66134e-16	311.416

## Sheet: 2a_Post-Exercise (Forward)
Multiple linear regression modell 2a: Post-exercise urinary metabolites, Forward-Selection (all 47 metabolite variables were stepwise included in the model, criterion: Minimum BIC)
Dependent variable: VO2peak (transformed and adjusted for age, sex, menopausal status and lean body mass (LBM))
Independent variables: Post-exercise concentrations of 47 metabolites (transformed and adjusted for age, sex, menopausal status and lean body mass (LBM))
Modell Summary (with all parameters added)
R²	0.2963
R² (adjusted)	0.1365
BIC	482.26
Y	Step	Parameter	Action	R²	BIC
VO2peak	1	Tyrosine	Added	0.0335367	308.259
VO2peak	2	3-Aminoisobutyrate	Added	0.0593567	306.895
VO2peak	3	1-Methylnicotinamide	Added	0.0806991	306.584
VO2peak	4	2-Hydroxyisobutyrate	Added	0.0991723	306.949
VO2peak	5	Guanidoacetate	Added	0.11313	308.508
VO2peak	6	Gluconate	Added	0.12353	311.041
VO2peak	7	Dimethylamine	Added	0.141321	311.353
VO2peak	8	Citrate	Added	0.155181	312.745
VO2peak	9	Acetone	Added	0.170148	313.728
VO2peak	10	Methanol	Added	0.186384	314.231
VO2peak	11	Uracil	Added	0.199419	315.654
VO2peak	12	Methylamine	Added	0.214063	316.488
VO2peak	13	Trigonelline	Added	0.224532	318.609
VO2peak	14	N,N-Dimethylglycine	Added	0.229832	322.402
VO2peak	15	Lactate	Added	0.235727	325.984
VO2peak	16	cis-Aconitate	Added	0.249153	327.005
VO2peak	17	Pyruvate	Added	0.254781	330.628
VO2peak	18	Acetate	Added	0.260316	334.268
VO2peak	19	Trimethylamine N-oxide	Added	0.266921	337.522
VO2peak	20	Tartrate	Added	0.269714	342.09
VO2peak	21	Leucine	Added	0.272575	346.631
VO2peak	22	Creatine	Added	0.274876	351.364
VO2peak	23	Urea	Added	0.276983	356.163
VO2peak	24	3-Hydroxyisovalerate	Added	0.27884	361.049
VO2peak	25	Isoleucine	Added	0.280457	366.018
VO2peak	26	Betaine	Added	0.281609	371.15
VO2peak	27	Histidine	Added	0.282701	376.303
VO2peak	28	Alanine	Added	0.284946	381.046
VO2peak	29	4-Hydroxyphenylacetate	Added	0.286621	385.989
VO2peak	30	Mannitol	Added	0.287815	391.103
VO2peak	31	Threonine	Added	0.288979	396.227
VO2peak	32	3-Methylxanthine	Added	0.289918	401.431
VO2peak	33	Methylsuccinate	Added	0.291072	406.558
VO2peak	34	Dimethylsulfone	Added	0.291938	411.787
VO2peak	35	Hippurate	Added	0.292993	416.948
VO2peak	36	Succinate	Added	0.29366	422.249
VO2peak	37	Hypoxanthine	Added	0.294151	427.613
VO2peak	38	Valine	Added	0.294542	433.013
VO2peak	39	Carnitine	Added	0.294842	438.446
VO2peak	40	Pseudouridine	Added	0.295108	443.891
VO2peak	41	Glycolate	Added	0.29542	449.319
VO2peak	42	Formate	Added	0.29571	454.755
VO2peak	43	3-Indoxylsulfate	Added	0.295952	460.209
VO2peak	44	Glycine	Added	0.296069	465.708
VO2peak	45	trans-Aconitate	Added	0.296176	471.21
VO2peak	46	Taurine	Added	0.296255	476.723
VO2peak	47	Creatinine	Added	0.296257	482.263

## Sheet: 2b_Post-Exercise (Backward)
Multiple linear regression modell 2b: Post-exercise urinary metabolites, Backward-Selection (47 metabolite variables were first all entered in a model and then stepwise excluded, criterion: Minimum BIC)
Dependent variable: VO2peak (transformed and adjusted for age, sex, menopausal status and lean body mass (LBM))
Independent variables: Post-exercise concentrations of 47 metabolites (transformed and adjusted for age, sex, menopausal status and lean body mass (LBM))
Modell Summary (with all parameters added)
R²	0.2963
R² (adjusted)	0.1365
BIC	482.26
Y	Step	Parameter	Action	R²	BIC
VO2peak	1	All	Added	0.296257	482.263
VO2peak	2	Creatinine	Eliminated	0.296255	476.723
VO2peak	3	Taurine	Eliminated	0.296176	471.21
VO2peak	4	trans-Aconitate	Eliminated	0.296069	465.708
VO2peak	5	Glycine	Eliminated	0.295952	460.209
VO2peak	6	3-Indoxylsulfate	Eliminated	0.29571	454.755
VO2peak	7	Valine	Eliminated	0.295439	449.312
VO2peak	8	Carnitine	Eliminated	0.295124	443.885
VO2peak	9	Formate	Eliminated	0.294796	438.462
VO2peak	10	Pseudouridine	Eliminated	0.294436	433.051
VO2peak	11	Glycolate	Eliminated	0.294151	427.613
VO2peak	12	Hypoxanthine	Eliminated	0.29366	422.249
VO2peak	13	Succinate	Eliminated	0.292993	416.948
VO2peak	14	Urea	Eliminated	0.292258	411.672
VO2peak	15	Betaine	Eliminated	0.291144	406.532
VO2peak	16	Mannitol	Eliminated	0.28997	401.413
VO2peak	17	Threonine	Eliminated	0.288949	396.238
VO2peak	18	Methylsuccinate	Eliminated	0.287867	391.084
VO2peak	19	Dimethylsulfone	Eliminated	0.286531	386.021
VO2peak	20	Hippurate	Eliminated	0.285177	380.963
VO2peak	21	Isoleucine	Eliminated	0.28367	375.959
VO2peak	22	4-Hydroxyphenylacetate	Eliminated	0.281775	371.091
VO2peak	23	3-Methylxanthine	Eliminated	0.279584	366.327
VO2peak	24	Alanine	Eliminated	0.277595	361.488
VO2peak	25	Histidine	Eliminated	0.27611	356.471
VO2peak	26	3-Hydroxyisovalerate	Eliminated	0.274876	351.364
VO2peak	27	Creatine	Eliminated	0.272575	346.631
VO2peak	28	Leucine	Eliminated	0.269714	342.09
VO2peak	29	Tartrate	Eliminated	0.266921	337.522
VO2peak	30	Dimethylamine	Eliminated	0.262016	333.682
VO2peak	31	N,N-Dimethylglycine	Eliminated	0.255121	330.512
VO2peak	32	Pyruvate	Eliminated	0.24726	327.647
VO2peak	33	Acetate	Eliminated	0.240119	324.514
VO2peak	34	Trimethylamine N-oxide	Eliminated	0.233416	321.212
VO2peak	35	Trigonelline	Eliminated	0.224359	318.666
VO2peak	36	1-Methylnicotinamide	Eliminated	0.214712	316.277
VO2peak	37	Uracil	Eliminated	0.200265	315.384
VO2peak	38	Lactate	Eliminated	0.184853	314.71
VO2peak	39	Gluconate	Eliminated	0.171269	313.384
VO2peak	40	cis-Aconitate	Eliminated	0.159008	311.587
VO2peak	41	Citrate	Eliminated	0.144038	310.545
VO2peak	42	Methylamine	Eliminated	0.123319	311.103
VO2peak	43	2-Hydroxyisobutyrate	Eliminated	0.105872	310.587
VO2peak	44	Guanidoacetate	Eliminated	0.0867781	310.433
VO2peak	45	Acetone	Eliminated	0.0662067	310.573
VO2peak	46	Methanol	Eliminated	0.0593567	306.895
VO2peak	47	3-Aminoisobutyrate	Eliminated	0.0335367	308.259
VO2peak	48	Tyrosine	Eliminated	-2.22045e-16	311.416

## Sheet: 3a_Fold Changes (Forward)
Multiple linear regression modell 3a: Fold Changes, Forward-Selection (all 47 metabolite variables were stepwise included in the model, criterion: Minimum BIC)
Dependent variable: VO2peak (transformed and adjusted for age, sex, menopausal status and lean body mass (LBM))
Independent variables: Fold Changes (post-to-pre-exercise ratios) of 47 metabolites (transformed and adjusted for age, sex, menopausal status and lean body mass (LBM))
Modell Summary (with all parameters added)
R²	0.141256
R² (adjusted)	-0.0537245
BIC	533.023
Y	Step	Parameter	Action	R²	BIC
VO2peak	1	Hypoxanthine	Added	0.01635	312.754
VO2peak	2	Lactate	Added	0.0349683	313.422
VO2peak	3	3-Methylxanthine	Added	0.0432345	316.77
VO2peak	4	1-Methylnicotinamide	Added	0.0517798	320.023
VO2peak	5	Succinate	Added	0.0625869	322.642
VO2peak	6	Acetate	Added	0.06978	326.219
VO2peak	7	Isoleucine	Added	0.0755146	330.183
VO2peak	8	3-Hydroxyisovalerate	Added	0.0808951	334.236
VO2peak	9	Threonine	Added	0.0862089	338.299
VO2peak	10	Tyrosine	Added	0.0906887	342.587
VO2peak	11	Trigonelline	Added	0.0948083	346.97
VO2peak	12	Betaine	Added	0.0983344	351.516
VO2peak	13	Alanine	Added	0.102021	356.013
VO2peak	14	Histidine	Added	0.105342	360.609
VO2peak	15	Tartrate	Added	0.107705	365.476
VO2peak	16	Dimethylamine	Added	0.110059	370.344
VO2peak	17	Citrate	Added	0.113051	375.026
VO2peak	18	Uracil	Added	0.115459	379.874
VO2peak	19	Methylsuccinate	Added	0.118252	384.609
VO2peak	20	Creatine	Added	0.120213	389.582
VO2peak	21	Taurine	Added	0.122033	394.596
VO2peak	22	Dimethylsulfone	Added	0.124111	399.533
VO2peak	23	Creatinine	Added	0.127469	404.095
VO2peak	24	Gluconate	Added	0.129393	409.073
VO2peak	25	Acetone	Added	0.131222	414.078
VO2peak	26	Formate	Added	0.132787	419.159
VO2peak	27	trans-Aconitate	Added	0.134322	424.249
VO2peak	28	Carnitine	Added	0.135365	429.483
VO2peak	29	Leucine	Added	0.136541	434.677
VO2peak	30	Pyruvate	Added	0.137636	439.894
VO2peak	31	Pseudouridine	Added	0.138366	445.22
VO2peak	32	Guanidoacetate	Added	0.139021	450.567
VO2peak	33	4-Hydroxyphenylacetate	Added	0.139503	455.966
VO2peak	34	Trimethylamine N-oxide	Added	0.139916	461.384
VO2peak	35	Glycolate	Added	0.14011	466.868
VO2peak	36	N,N-Dimethylglycine	Added	0.140336	472.342
VO2peak	37	3-Indoxylsulfate	Added	0.140539	477.823
VO2peak	38	cis-Aconitate	Added	0.140726	483.309
VO2peak	39	Methylamine	Added	0.140868	488.808
VO2peak	40	2-Hydroxyisobutyrate	Added	0.141026	494.303
VO2peak	41	Methanol	Added	0.141078	499.829
VO2peak	42	Urea	Added	0.141145	505.35
VO2peak	43	Hippurate	Added	0.141201	510.874
VO2peak	44	Valine	Added	0.141231	516.407
VO2peak	45	Mannitol	Added	0.141245	521.944
VO2peak	46	Glycine	Added	0.141253	527.483
VO2peak	47	3-Aminoisobutyrate	Added	0.141256	533.023

## Sheet: 3b_Fold Changes (Backward)
Multiple linear regression modell 3b: Fold Changes, Backward-Selection (47 metabolite variables were first all entered in a model and then stepwise excluded, criterion: Minimum BIC)
Dependent variable: VO2peak (transformed and adjusted for age, sex, menopausal status and lean body mass (LBM))
Independent variables: Fold Changes (post-to-pre-exercise ratios) of 47 metabolites (transformed and adjusted for age, sex, menopausal status and lean body mass (LBM))
Modell Summary (with all parameters added)
R²	0.141256
R² (adjusted)	-0.0537245
BIC	533.023
Y	Step	Parameter	Action	R²	BIC
VO2peak	1	All	Added	0.141256	533.023
VO2peak	2	3-Aminoisobutyrate	Eliminated	0.141253	527.483
VO2peak	3	Glycine	Eliminated	0.141245	521.944
VO2peak	4	Mannitol	Eliminated	0.141231	516.407
VO2peak	5	Alanine	Eliminated	0.141218	510.87
VO2peak	6	Valine	Eliminated	0.141196	505.335
VO2peak	7	Hippurate	Eliminated	0.141139	499.81
VO2peak	8	Urea	Eliminated	0.141074	494.288
VO2peak	9	Methanol	Eliminated	0.141025	488.762
VO2peak	10	2-Hydroxyisobutyrate	Eliminated	0.140868	483.267
VO2peak	11	Methylamine	Eliminated	0.140722	477.769
VO2peak	12	cis-Aconitate	Eliminated	0.140523	472.287
VO2peak	13	3-Indoxylsulfate	Eliminated	0.140295	466.813
VO2peak	14	N,N-Dimethylglycine	Eliminated	0.140029	461.351
VO2peak	15	Glycolate	Eliminated	0.139813	455.874
VO2peak	16	Trimethylamine N-oxide	Eliminated	0.139311	450.481
VO2peak	17	4-Hydroxyphenylacetate	Eliminated	0.138758	445.104
VO2peak	18	Guanidoacetate	Eliminated	0.137947	439.803
VO2peak	19	Pseudouridine	Eliminated	0.137157	434.495
VO2peak	20	Tartrate	Eliminated	0.136328	429.198
VO2peak	21	Pyruvate	Eliminated	0.135157	424.003
VO2peak	22	Dimethylsulfone	Eliminated	0.133837	418.85
VO2peak	23	Leucine	Eliminated	0.132265	413.771
VO2peak	24	Formate	Eliminated	0.130517	408.743
VO2peak	25	Acetate	Eliminated	0.128461	403.804
VO2peak	26	Isoleucine	Eliminated	0.126612	398.803
VO2peak	27	trans-Aconitate	Eliminated	0.124817	393.786
VO2peak	28	Carnitine	Eliminated	0.122709	388.858
VO2peak	29	Taurine	Eliminated	0.120332	384.007
VO2peak	30	Gluconate	Eliminated	0.117499	379.285
VO2peak	31	Trigonelline	Eliminated	0.114452	374.623
VO2peak	32	Uracil	Eliminated	0.110482	370.222
VO2peak	33	Citrate	Eliminated	0.107724	365.47
VO2peak	34	Acetone	Eliminated	0.104286	360.91
VO2peak	35	Creatinine	Eliminated	0.101871	356.055
VO2peak	36	Betaine	Eliminated	0.0984262	351.49
VO2peak	37	Creatine	Eliminated	0.0945024	347.056
VO2peak	38	3-Hydroxyisovalerate	Eliminated	0.0909944	342.501
VO2peak	39	Histidine	Eliminated	0.086149	338.315
VO2peak	40	Tyrosine	Eliminated	0.0791486	334.72
VO2peak	41	Threonine	Eliminated	0.0742985	330.518
VO2peak	42	3-Methylxanthine	Eliminated	0.0690362	326.423
VO2peak	43	Methylsuccinate	Eliminated	0.0639568	322.269
VO2peak	44	Succinate	Eliminated	0.0566235	318.718
VO2peak	45	Dimethylamine	Eliminated	0.0391585	317.854
VO2peak	46	1-Methylnicotinamide	Eliminated	0.0349683	313.422
VO2peak	47	Lactate	Eliminated	0.01635	312.754
VO2peak	48	Hypoxanthine	Eliminated	-2.22045e-16	311.416
